# Supplementary material for: Species Delimitation in the Genus Moschus (Ruminantia: Moschidae) and Its High-Plateau Origin
Source: PLoS One. 2015 Aug 17;10(8):e0134183. doi: 10.1371/journal.pone.0134183 (PMC4539215; doi:10.1371/journal.pone.0134183)
Supplement: S1 Data — (TXT) [file pone.0134183.s001.txt]

>Moschus berezovskii 1
GTTAATGTAGCTTAA-TATTAAAGCAAGGCACTGAAAATGCCTAGATGAGTA-CATAAACTCCATAAACACACAGGTTTGGTCCCAGCCTTCCTATTGATTTTTAATAAACTTACACATGCAAGCATCCACGCCCCGGTGAA-AATGCCCTCCGAGTC-AATGGAACCAAGAGGAGCAGGTATCAAGCACAC-ACC-TTGTAGCTCACAACACCTTGCTTAACCACACCCCCCACGGGAAACAGCAGTGATAGAAATTAAGCCATAAACGAAAGTTTGACTAAGTTATATTAATTAGGGTTGGTAAATCTCGTGCCAGCCACCGCGGTCATACGATTAACCCAAGTTAATAGGAATACGGCGTAAAGCGTGTTAAAGCCCCCGATC-AAATAGAGTTAAATTTTAATTAAGCTGTAAAAAGCCATAATTATAACAAAAATAAATGACGAAAGTAACTCTACAACC-GCTGATACACTATAGCTAAGACCCAAACTGGGATTAGATACCCCACTATGCTTAGCCCTAAACACAAATAATTAT--GCAACAAAATTATTCGCCAGAGTACTACCAGCAACAGCTTAAAACTCAAAGGACTTGGCGGTGCTTCACACCCTTCTAGAGGAGCCTGTTCTATAATCGATAAACCCCGATAAACCTCACCAATCCTTGCTAATACAGTCTATATACCGCCATCTTCAGCAAACCCTAAAAA-GGAGCAAAAGTAAGCACAATCATAATACACAAAAACGTTAGGTCAAGGTGTAACCTATGGAATGGAAAGAAATGGGCTACATTTTCT-ACCTCAAGAA-AACCCA-ATACGAAAGTTATTATGAAACTAATAACCAAAGGAGGATTTAGTAGTAAACTAAGAATAGAGTGCTTAGTTGAATTAGGCCATGAAGCACGCACACACCGCCCGTCACCCTCCTCAAATAATCATGATGTACCA-AAATATATTTAAACACATTAAC-TACATGAGAGGAGACAAGTCGTAACAAGGTAAGCATACTGGAAAGTGTGCTTGGACAAATCAAGATATAGCTTAA-ACAAAGCACCTAGTTTACACCTAGAAGATTTCAT-ATATCACGAATATCTTGAACTAAAGCTAG-CCCACAATTTT---ACTCA-ACCTAACAATCAAAGCAAAATAAAACAAAACATTTATTTA-GTACCTTAAAGTATAGGAGATAGAAATTTTAA-CTTGGCGCTATAGAGAAAGTACCGTAAGGGAACGATGAAAGAAAA--TATTTAAA-GTATAAGAAAGCAAAGATTACCCCTTGTACCTTTTGCATAATGAGTTAACTAGTATAGAGCTTAACAAAACGAATTTCAGCTAAGCCACCCGAAACCAGACGAGCTACCCATGAACAGTTTATTAAGAACCAACTCATCTATGTAGCAAAATAGTGAGAAGATTTATAGGTAGAGGTGACACGCCCAACGAGCCTGGTGATAGCTGGTTGTCCAGGAAATGAATTTAAGTTCAGCTTTAAACATACCAAAAAC-CAAACAAATTTCACTGTATTTTTAAAAGTTAGTCTAAAAAGGTACAGCCTTTTAGA-AACGGATACAACCTTGACTAGAGAGTAAAATCTGATA-ACACCATAGTAGGCCCAAAAGCAGCCACCAATTAAGAAAGCGTTAAAGCTCAACAACAATAATAATAATAATCCCACTAGTAA-AC-AATCAACTCCTAGCCC--AATACTGGACCAATCTATTAAAAAATAGAAGCAATAATGTTAACATGAGTAACAAGAAGTACCTTCTCCTTGCATAAGTTTAAGTCAGTATCTGATAATATTCTGACTATTAACAGCAA-ATAAAATTAACCTAACAATAAATAATTTATTAACCATACTGTTAATCCAACTCAGGAATGCACTCAA-GGAAAGATTAAAAGAAGTAAAAGGAACTCGGCAAGCAC-GAACCCCGCCTGTTTACCAAAAACATCACCTCCAGCATTTCCAATATTGGAGGCACTGCCTGCCCAGTGAC-AACCGTTAAACGGCCGCGGTATCCTGACCGTGCAAAGGTAGCATAATCATTTGTTCTCTAAATAAGGACTTGTATGAATGGCCACACGAGGGTTCTACTGTCTCTTACTTCCAATCAGTGAAATTGACCTTTCCGTGAAGAGGCGGAAATAAGCCAATAAGACGAGAAGACCCTATGGAGCTTTAACTAACTAGCCTAAAGA-AAACAAATAC-AACCACCAAGGGA-TAATAACACTCTTA-ATAAGCTAGCAGTTTCGGTTGGGGTGACCTCGGAGAATAAAAAATCCTCCGAACGATTC-TAAAGATTAGACTAACAAGTCAAATCACAATATCGCTCATTGATCCAAAGAAATTTGATCAACGGAACAAGTTACCCTAGGGATAACAGCGCAATCCTATTCAAGAGTCCATATCGACAAT-AGGGTTTACGACCTCGATGTTGGATCAGGACACCCAGATGGTGCAACCGCTATCAAAGGTTCGTTTGTTCAACGATTAAAGTCCTACGTGATCTGAGTTCAGACCGGAGTAATCCAGGTCGGTTTCTATCTATT-ATACATTTCTCCCAGTACGAAAGGACAAGAGAAATAAGGCCAACTTCAAGC-AAGCGCCTTAAATCAATTAATGACTTCATCTTAATTAACTCC---GTAAGCAAATCAGACCCTAGA-AAAGGGTTAAGTTAAGGTGGCAGAGCCCGGTAATTGCGTAAAACTTAAACCTTTATAATCAGAGATTCAAATCCTCTCCTTAACAAAAATGTTTATAATTAACATTCTAATGCTAATTATCCCTATCCTTCTAGCCGTAGCATTTCTTACACTAGTAGAACGAAAAGTCTTAGGGTATATACAATTTCGAAAAGGCCCTAATGTAGTAGGCCCATATGGTCTACTCCAACCTATCGCAGATGCAATCAAACTCTTTATTAAAGAACCACTACGACCAGCCACATCATCAATTTCAATATTTATCTTGGCACCTATTCTAGCTCTAAGCCTAGCCTTAACCATATGAATTCCCCTACCTATACCTTACCCACTCATCAACATAAATTTAGGAGTCCTATTTATATTAGCCATATCAAGCCTAGCCGTATACTCTATTCTCTGATCAGGTTGAGCCTCCAACTCAAAATACGCACTAATTGGAGCGCTACGAGCAGTAGCACAAACAATCTCATATGAAGTTACACTAGCAATTATTCTACTATCCGTACTACTAATAAGCGGATCTTACACCCTTTCCACCCTAATCACCACACAAGAACAAGTGTGACTAATTTTTCCAGCATGACCCTTAGCAATAATATGATTTATTTCAACACTAGCAGAAACAAATCGAGCTCCATTCGATCTCACCGAAGGAGAATCAGAATTAGTCTCAGGCTTCAACGTAGAATATGCAGCAGGACCATTTGCCTTATTCTTTATAGCAGAGTACGCAAATATCATTATAATGAACATTTTCACAACAATCCTATTTCTAGGAGCATTTCACAACCCATACATACCAGAACTTTACACAATTAACTTTATTATCAAATCACTACTACTCACAATCTCCTTTCTATGAATCCGAGCATCCTACCCTCGATTTCGCTATGACCAACTAATACATTTATTATGAAAAAATTTTTTACCCCTAACACTAGCCCTATGCATATGACATGTATCACTACCCATTCTCCTATCAAGCATTCCCCCTCAAACATAAGAAATATGTCTGACAAAAGAGTTACTTTGATAGAGTAAATAATAGAGGTTTAAACCCTCTTATTTCTAGAACTATAGGAATCGAACCTACTCCTAAGAACCCAAAATTCTTCGTGCTCCCAATT-ACACCAAATTCTAATAGTAAGGTCAGCTAATT-AAGCTATCGGGCCCATACCCCGAAAATGTTGGTTTATATCCTTCCCGTACTAATAAACCCAATCATCTCCATTATTATCCTATCAACAATTATACTAGGAACCATTATCGTCATAATTAGCTCCCACTGACTACTCATCTGAATTGGATTTGAAATAAACATACTCGCCATTATTCCTATCATAATAAAAAAACATAACCCACGAGCTACAGAAGCATCAACTAAATACTTCTTAACTCAATCAACAGCCTCAATACTACTAATAATAGCTATCATTATCAACTTAATATATTCAGGTCAATGAACTGTAATAAAACTATTCAACCCAATGGCATCTATACTTATAACAATGGCCCTCGCTATAAAATTAGGAATAGCCCCATTTCACTTCTGAGTCCCAGAAGTAACACAAGGCATTCCCCTATCATCCGGCCTAATCCTACTCACATGACAAAAACTAGCCCCAATATCAGTATTTTATCAAATCTTCCCATCCATTAACCTAAACCTAATCCTAACCCTATCAATTTTATCAATTATAATTGGAGGCTGAGGAGGATTAAACCAAACCCAACTACGAAAAATCATAGCTTATTCATCAATTGCCCATATAGGCTGAATAACAGCAATTCTACCATATAACCCTACTATAACACTACTAAACTTAATCATTTATATCATCATGACTTCCACCATATTCATACTATTTATAGCTAACTCAACCACTACTACCTTATCACTATCACACACATGGAACAAAGCACCTATCATAACCGCCCTAGCCCTTACCACCCTCCTATCAATAGGAGGCCTTCCTCCTCTCTCAGGATTTATACCAAAATGACTAATTATCCAAGAAATGACAAAAAACAACAGTATCATCATACCCACCTTTATAGCAATCACAGCACTACTAAACCTCTACTTCTACATACGACTCACATACTCCACTACACTAACAATATTTCCCTCCACAAATAATATAAAAATAAAATGACAATTTTCCAATACAAAACAAATAACCCTACTACCAACAATAACTGTGATATCCACCCTACTTCTACCACTCACACCAATTCTATCAGTACTAGAATAG--GAATTTAGGTTAAA-TAGACCAAGAGCCTTCAAAGCCCTAAGCAAGTATAATTTACTTAATTCCTGATAAGGACTGCAAGACTATATCTTACATCAATTGAATGCAAATCAACTACTTTAATTAAGCTAAGTCCTCCCTAGATTGGTGGGATCCACCCCCACGAAACTTTAGTTAACAGCTAAACACCCTAATCAACTGGCTTCAATCTACTTCTCCCGCCGCGAGAAAAAAAAGGCGGGAGAAGCCCCGGCAGAATT-GAAGCTGCTTCTCTGAATTTGCAATTCAACGTGAAATT------CACCACAGGACTTGGTAAAAAGAGGAATTCA--ACCTCTGTCTTTAGATTTACAGTCTAATGCCTCACTCAGCCATTCTACC-TATGTTCATTAATCGCTGACTATTCTCAACTAACCACAAAGATATCGGTACTCTATACTTATTATTTGGTGCTTGAGCTGGTATAGTAGGAACAGCCTTAAGCCTGCTAATCCGTGCCGAACTAGGCCAACCTGGAACCCTACTCGGAGATGACCAAATCTACAATGTAATCGTAACTGCACATGCATTTGTGATAATCTTCTTTATAGTTATGCCAATCATAATTGGAGGATTTGGCAATTGACTAGTCCCCCTAATAATCGGCGCTCCTGATATAGCCTTCCCCCGAATAAACAATATAAGCTTCTGACTTCTCCCCCCTTCTTTCCTATTACTTCTAGCCTCCTCTATAGTTGAAGCTGGAGCAGGAACAGGCTGAACCGTATATCCCCCTTTAGCTGGCAACCTGGCCCACGCAGGAGCCTCTGTAGACCTAACTATTTTTTCTCTACACCTAGCAGGTGTTTCCTCCATTCTAGGGGCTATTAATTTCATTACAACAATTATTAATATAAAACCCCCAGCTATATCACAATATCAAACTCCATTATTTGTATGATCAGTATTAATTACTGCCGTATTATTACTCCTGTCACTCCCTGTGCTAGCAGCTGGCATTACAATACTACTCACAGACCGAAACCTAAACACTACTTTCTTTGATCCGGCAGGAGGAGGAGATCCTATTCTATATCAACATTTATTCTGATTCTTTGGACACCCCGAAGTATATATTCTTATTTTACCTGGCTTTGGAATAATCTCTCATATTGTAACTTACTACTCAGGAAAAAAAGAACCATTTGGGTACATGGGTATAGTCTGGGCTATAATGTCAATTGGATTCTTAGGATTCATCGTATGAGCCCACCATATGTTTACAGTCGGAATAGACGTGGATACACGAGCCTATTTTACATCAGCTACTATAATTATTGCTATTCCAACTGGAGTAAAAGTCTTTAGCTGACTAGCAACACTCCACGGAGGTAATATCAAATGATCTCCCGCTATAATATGAGCCTTAGGCTTTATTTTCCTCTTTACAGTAGGAGGTCTGACCGGAATTGTCCTAGCTAATTCCTCCCTCGACATTGTTCTTCACGATACCTATTATGTAGTTGCACACTTTCACTATGTACTGTCAATAGGAGCTGTATTCGCTATTATAGGAGGATTTGTGCACTGATTCCCGCTATTCTCAGGCTACACTCTCAACGATACATGAGCTAAAATCCACTTTGTAATTATATTTGTAGGTGTAAACATAACCTTCTTTCCACAACACTTTCTCGGACTATCTGGAATACCACGACGCTACTCCGATTACCCAGACGCGTACACAATATGAAACACCATCTCATCTATAGGCTCATTTATTTCCCTAACAGCAGTAATGTTAATAATTTTTATTATCTGAGAAGCATTTGCATCCAAACGAGAAGTTCTAGCTGTAGACCTAACTACAACAAATCTAGAGTGACTAAATGGGTGCCCTCCACCATATCACACATTTGAAGAACCTACATATATTAATTCAAAATA----------------AGAAAGGAAGGAATCGAACCCCCT-ATTACTGGTTTCAAGCCAACATCATAACCATTATGTCTTTCTCAATC-AATGAGATGTTAGTAAAACATTACATAACTTTGTCAAAGTTAAGTTACGAGTGAAAATCCTGTACATCTCATATGGCATACCCCATACAATTAGGCTTTCAAGATGCAACATCACCCATTATAGAAGAACTACTACATTTCCATGATCATACACTAATAATTGTCTTTTTAATTAGCTCACTAGTACTCTACATTATTTCACTTATACTAACAACAAAACTAACTCACACTAGTACAATAGATGCACAAGAAATCGAGACAATTTGAACAATCTTACCAGCTATCATTTTGATTCTAATTGCTCTTCCATCCCTACGAATCCTATATATAATAGACGAAATCAACAACCCCTCCCTCACAGTAAAAACTATAGGACACCAATGATATTGAAGCTACGAATACACAGACTATGAGGACCTGAACTTTGATTCCTACATAATCCCAACATCAGAACTAAAACCAGGAGAACTGCGACTACTAGAAGTAGACAACCGAGTGGTACTACCAATAGAAATAACAATCCGAATGCTAATCTCCTCTGAAGACGTATTACACTCATGAGCCGTACCTTCCTTAGGGCTAAAAACAGATGCAATCCCAGGCCGCCTAAACCAAACAACTCTTATGTCAACCCGACCAGGTCTATACTATGGACAGTGTTCGGAAATTTGTGGATCTAATCACAGTTTCATGCCTATCGTCCTAGAATTAGTCCCACTAAAATATTTTGAAAAATGATCTGCATCAATACTGTAAAATCACCAAGAAGCTAT-TTTAGCACTAACCTTTTAAGTTAGAGATTGAGAGCAAAGCACTCTCCTTGATGACATGCCACAACTAGATACATCCACATGACTTATAATAATCCTATCAATATTTCTAACTCTTTTTATTATCTTCCAACTAAAAATCTCCAAGCACAATTTCTTTCATAATCCTGAGTCAACATTAACCAAAGCACAAAAACAAAACACCCCTTGAGAAACAAAATGAACGAAAATCTATTTGCCTCTTTCATTACCCCAATAATTCTAGGCCTTCCCCTCGCTACTCTCATTGTCATATTCCCCAGCCTATTATTCCCAACATCAAATCGATTAATCAACAATCGTCTCCTCTCCCTTCAACAATGAATACTTCAACTTGTATCAAAACAAATAATGGGAATTCACAACACTAAAGGACAAACATGGACACTTATACTAATATCTCTAATCCTATTTATTGGCTCAACAAATCTACTAGGCCTACTTCCCCACTCATTCACACCAACTACACAACTATCAATAAATCTAGGCATGGCTATCCCCTTATGGGCGGGCGCTGTAATTACAGGATTCCGTAACAAAACTAAAGCATCCCTTGCTCACTTCTTACCACAAGGAACACCTACTCCACTAATCCCAATGCTAGTAATTATCGAAACTATTAGCCTCTTTATTCAACCAATAGCCTTAGCAGTACGATTAACAGCCAATATTACTGCAGGACACCTGTTAATTCACCTAATTGGAGGGGCCACACTTGCACTAATAAATATCAGCACCACAACAGCCCTCATCACATTCATTATCCTGATCTTGCTCACAATTCTCGAATTTGCAGTAGCCATAATCCAAGCTTACGTATTTACTCTTCTAATTAGTCTATACCTGCATGATAATACATAATGACCCACCAAACCCACGCCTACCATATAGTAAACCCAAGCCCCTGGCCTCTTACAGGGGCCTTATCAGCCCTTCTCATAACATCTGGCCTAATTATATGATTCCACTTTAACTCAACAACCTTGCTCATACTTGGCCTAACTACAAACATACTCACAATGTACCAATGATGACGAGATATCATTCGAGAGAGTACCTTTCAAGGACATCACACCCCAACCGTCCAAAAGGGCCTCCGTTATGGAATAATCCTTTTTATTATTTCTGAAGTATTATTCCTTACTGGATTCTTCTGAGCATTTTACCATTCAAGCCTTGCCCCTACACCCGAACTAGGCGGTTGCTGACCTCCAACAGGCATCCACCCACTTAACCCACTAGAAGTCCCACTACTTAATACCTCCGTCTTACTAGCTTCAGGAGTCTCCATTACATGAGCCCACCATAGCCTTATAGAAGGAAATCGCAACCATATATTACAAGCTTTATTTATCACTATTGCACTGGGTGTATATTTCACATTACTACAGGCCTCAGAATACTATGAAGCACCCTTCACTATTTCAGACGGAGTCTATGGTTCAACTTTCTTCGTAGCTACAGGCTTCCATGGTCTCCATGTCATTATCGGATCTACTTTCTTAATTGTCTGTTTCTTCCGCCAATTAAAATTCCATTTTACTTCCAACCACCATTTCGGCTTCGAAGCCGCTGCTTGATACTGACATTTTGTAGACGTAGTATGACTTTTCCTCTATGTATCTATCTATTGATGAGGTTCATATTCTTTTAGTATCAACTAGTACAACTGACTTCCAATCAGTTAGTTTCGGCTAAATCCGAAAAAGAATAATAAACCTAATACTAGCCCTCCTAACCAACTTTACATTAGCCACACTACTTGTTATCATCGCATTTTGACTTCCCCAGCTAAACGTATACTCAGAAAAAACAAGCCCATATGAATGTGGATTTGACCCGATAGGGTCAGCCCGTCTACCTTTCTCCATAAAATTCTTCCTGGTAGCCATCACATTTCTCCTCTTTGATTTAGAAATCGCACTCCTCCTACCACTACCCTGAGCCTCACAAACCACTAACCTAAACACTATACTCACTATGGCTCTCTTTCTAATCCTACTACTAGCTGTAAGCCTGGCCTACGAATGAACTCAAAAAGGCCTAGAATGAACCGAATATGGTATTTAGTTTAAAA-TAAAATAAATGATTTCGACTCATTAGATTATGATCAAACTCATAATTACCAAATGTCCCTAGTCTACATAAATATCATAATAGCATTTACAGTATCTCTCACAGGCCTACTAATATACCGATCCCATCTAATATCGTCTCTTCTATGTCTAGAAGGAATAATACTATCTCTATTTATTATGGCTACCTTAACAATCCTAAATACCCATTTCACCCTAGCTAGTATGATACCCATCATCCTATTAGTCTTCGCAGCCTGTGAAGCAGCACTAGGCCTATCTCTACTAGTAATAGTATCAAACACATATGGTACTGATTACGTACAAAACCTCAATCTACTCCAATGCTAAAATATATTATTCCTACAATAATACTTATACCCCTAACCTGATTATCAAAAAACAATATAATCTGAATTAATTCTACAACTCACAGCCTACTAATTAGCCTTTCAAGCCTACTCCTCATAAACCAATTTAGCGATAACAGCCTTAACTTCTCACTAGTTTTCTTCTCCGACTCTCTATCAACACCCCTACTAATTTTAACTATGTGACTTCTCCCCCTAATACTAATAGCCAGCCAATATCACCTATCAAAAGAAAACCTAACTCGAAAAAAACTATTCATTACTATACTGATCCTACTACAACTATTTCTAATTATAACTTTTACCGCCACAGAACTAATCCTTTTCTACATTTTATTTGAAGCAACACTAGTCCCAACACTCATTATCATCACCCGCTGAGGGAATCAAACAGAACGCCTAAACGCTGGTCTTTACTTTTTATTCTACACACTAGCAGGCTCTCTTCCACTGTTAGTTGCACTAGTCTACATTCAAAATACAGTAGGATCTCTAAACTTTTTAATACTCCAATACTGAGTACAACCAATACCCAACTCCTGATCAAATGTATTTATATGACTAGCATGTATAATAGCCTTTATAGTAAAAATACCACTATACGGCCTCCACCTCTGATTACCAAAAGCCCACGTAGAAGCCCCTATTGCAGGCTCTATAGTCCTTGCAGCTATTTTACTAAAGCTAGGAGGGTATGGTATACTACGAATCACAATATTCCTAAATCCAACCACTGAATTTATAGCATACCCATTCATCATACTATCCTTATGAGGCATAATCATAACCAGCTCAATCTGCCTCCGCCAAACAGACTTAAAATCACTCATTGCATATTCCTCTGTTAGCCATATAGCACTTGTCATTGTAGCCATCCTCATCCAAACACCCTGAAGCTACATAGGAGCTACAGCCTTGATAATTGCACACGGTCTCACATCCTCTATGCTTTTCTGTCTAGCAAACTCTAACTACGAACGCATCCACAGTCGAACAATAATTCTAGCCCGCGGCCTACAAACACTCCTACCCTTAATAGCCACCTGATGACTCCTAGCAAGTTTAACTAATCTAGCCCTACCACCAACAATTAACCTAATTGGAGAGTTATTCGTAGTAATATCAACCTTCTCATGGTCCAACATTACAATTATTTTAATAGGAGTGAATATAGTAATCACCGCCCTATACTCCTTATATATACTAATCACAACACAACGAGGAAAATATACCCATCACATCAACAACATTTCACCCTCTTTCACACGAGAAAATGCCCTTATGTCATTACATATCCTACCATTACTATTACTATCCCTAAACCCAAAAATTATTCTAGGACCCCTCTACTGTAAATATAGTTTAAAAAAAA-CACTAGATTGTGAATCTAATGACAGAAGTCCACTACCTTCTTATTTACCGAAAAAGTATGCAAGAACTGCTAA-TTCTATGCCCCCATGTCTAACAACATGGCTTTTTCAAACTTTTAAAGGATAGTAGTT-ATCCATT-GGTCTTAGGAACCAAAAAATTGGTGCAACTCCAAATAAAAGTAATTAACCTATTCTCTTCCTTCGCATTAATTACCCTGCTCTTATTAACCATACCCATCATAATAACAAATTTCAATACCTATAAGACTATCAATTATCCCCTCTACGTGAAAACAACCATCTCATATGCCTTCATCACTAGCATAATCCCCACAATAATATTTATCCACACGGGTCAAGAAATAATCATTTCAAACTGGCACTGATTAACCATCCAAACCCTTAAATTATCACTCAGCTTCAAAATAGATTACTTTTCAATAATATTTGTTCCAGTAGCATTATTTGTTACATGATCTATTATAGAATTCTCAATATGGTATATACACTCAGACCCAAACATTAATAAATTCTTTAAATACCTCCTATTATTCCTCATCACTATACTAATTCTCGTTACAGCAAACAACCTATTCCAACTGTTCATCGGCTGAGAAGGCGTTGGGATTATATCATTCCTACTTATTGGGTGATGATATGGACGGGCAGATGCAAATACAGCAGCCCTCCAAGCAATCCTATATAACCGCATTGGAGATATCGGATTTATTTTAGCAATAGCATGATTCCTAGCCAATCTTAATACCTGAGATCTCCAACAAATCTTCATGCTAAACCCAGAAAACTCTAACATGCCTCTAATAGGCCTCGTACTAGCCGCAACTGGAAAATCTGCCCAATTCGGCCTACACCCATGACTACCATCAGCAATAGAAGGCCCTACTCCTGTTTCAGCATTACTCCACTCAAGCACAATAGTAGTAGCAGGTATTTTCTTATTAATCCGCTTCTACCCACTAACAGAAAATAATAAATTTATCCAATCTACCATACTATGCTTAGGAGCCATCACTACGCTATTCACAGCAATATGTGCCCTCACCCAAAACGACATTAAAAAAATTGTTGCCTTCTCCACATCCAGCCAATTAGGCCTTATAATAGTAACAATTGGCATTAACCAACCATATCTAGCATTCCTCCATATTTGCACCCACGCCTTCTTTAAAGCTATACTATTTATATGCTCCGGTTCCATTATCCATAGTCTAAACGATGAACAAGACATTCGAAAAATAGGAGGCTTATTTAAAGCAATACCATTCACCACAACAGCCCTAATCATTGGCAGTCTCGCACTAACAGGAATCCCCTTTCTCACCGGATTCTATTCCAAAGACCTAATTATCGAAGCTGCCAACACGTCATATACCAACGCCTGAGCCCTCTTAATAACGTTAATCGCCACCTCCTTCACAGCTATCTACAGCACCCGCATTATCTTCTTTGCACTCTTAGGACAACCTCGATTTCCAACCCTAATTATCATTAATGAAAACAACCCCTTCTTAATTAACTCCATTAAACGCCTCCTAATTGGAAGTCTTTTCGCCGGATTCATCATCTCAAATAATATCCCTCCAACGACAGTACCCCAAATAACTATACCCTACTACTTAAAAATAATAGCCCTAACAGTTACAATTCTAGGATTCATCCTAGCACTAGAAATCAATAATTTAACCCAAAATCTAAAATTTAACTACCCATCAAACACATTTAAATTCTCCAACCTTCTAGGGTACTTTCCCACAATCATACACCGTCTAGCCCCCTATTTAAGCCTAACAATAAGCCAAAAATCAGCATCCTCTCTCCTAGACCTAATCTGACTAGAAAATATCTTACCAAAAACTACCTCACTAATCCAAATAAACATATCAACAATAATCACAAACCAAAAAGGCCTAATCAAACTATATTTTCTTTCCTTCCTAATCACAATTCTCATCAGTATTATTCTATTTAATTTCCACGAGTAATTTCCATAATAACAACAACACCAATTAATAAAGACCAACCAGTTACAATAACCAATCAAGTACCATAACTATACAAAGCTGCAATCCCCATAGCCTCTTCACTAAAAAATCCAGAATCTCCCGTATCATAAATTACTCAATCCCCTAAACCGTTAAACTTAAACACAACCTCTACCTCCTCATCCTTCAATACATAATAAACCATCACAAACTCCATCAACAGACCAGTAATAAAAGCCCCCAAAACAGCTTTATTAGAGACCCAAATCTCAGGATACTGTTCTGTAGCCATAGCCGTCGTATAACCAAAAACTACTATCATTCCCCCCAAATAAATTAAAAAAACTATTAAACCTAAAAAAGACCCACCAAAATTCAACACAATCCCACAACCAACTCCACCACTCACAATCAACCCTAATCCCCCATAAATAGGCGAAGGTTTCGAAGAAAATCCCACGAAACCAATTACAAAAATTACACTTAAAATAAATACAATATATACTATCATTATTCTTGCATGGAATCTAACCATGACTAATGATATGAAAAACCATCGTTGTCATTCAACTACAAGAACACTAATGATCAATATCCGAAAATCTCACCCATTAATAAAAATTGTGAATAATGCATTCATCGACCTCCCAGCCCCATCAAACATCTCATCCTGATGAAATTTTGGCTCCCTACTAGGTATCTGTCTAATCCTCCAAATCCTAACGGGCCTATTTCTAGCAATACACTATACCTCAGATACAATAACAGCATTCTCCTCCGTCACCCATATTTGCCGAGACGTTAATTATGGCTGAATTATCCGATATATACACGCAAATGGAGCGTCAATATTCTTTATTTGCCTGTTTATACATGTAGGACGAGGCCTATACTACGGATCATATATATTTCTAGAGACATGAAACATTGGAGTTATCCTCCTATTCACAGTAATAGCCACAGCATTCATAGGATATGTTTTACCTTGAGGACAAATATCTTTCTGAGGAGCAACAGTCATCACCAATCTTCTCTCAGCAATTCCCTACATTGGAACTAATCTGGTTGAGTGAATTTGAGGGGGTTTCTCAGTAGACAAAGCAACACTCACTCGATTCTTTGCCTTTCACTTCATTCTCCCATTTATCATCGCAGCACTCGCCATAGTTCACTTACTCTTTCTCCACGAAACAGGATCCAGCAACCCAACAGGAATCACATCAGACACAGACAAAATCCCATTCCACCCCTACTACACCATCAAAGATATTCTAGGTATCCTATTACTAATCTTAATCTTAATAGTACTAGTACTATTTACACCCGACCTACTTGGAGACCCGGACAATTATACCCCAGCAAACCCATTAAATACACCTCCACACATTAAACCCGAATGATATTTCCTATTTGCATATGCTATCCTACGATCAATTCCTAACAAACTAGGAGGAGTATTAGCCTTAATCCTATCTATCCTAATTTTAATCCTTATACCTCTACTTCATATATCTAAACAACGAAGTATAATATTCCGACCCCTCAGTCAATGCCTATTTTGAACTTTAGTAGCAGACCTATTAACACTTACATGAATTGGAGGACAACCAGTTGAACACCCATACATCATTATCGGACAACTAGCATCTATCATATACTTTCTCCTTATCCTAGTAATAATACCGGTGGCCAGCATAATTGAAAATAATCTCCTAAAATGAAGACAAGTCTTTGTAGTA--TATAAAATACACTGGTCTTGTAAACCAGAAAAGGAGAACAACTAACC-TCCCTAAGACT-CAAGGAAGAAGCTA-TAGCTCCACTATCAACACCCAAAGCTGAAGTTCTATTTAAACTATTCCCTGACAAA-CTATTGA-------------TATACCCCCATAACCATTAAGAAC-TTTTTTAGTATTA-AAATTCTAAAAACCCCTAA-TAATCTGATACTAATTTTAGACTCAAC----------------------------------------------------------------------------------------------------------------------------------------------------------------------------------------------------------------------------------------------------------------------------------------------------------AACATAATAATC---------ATCCCATGTAT--------TGATAA-TG--------------------TACGAATTCTACTTATATGTA--AA--AATCCATAATATTAATGCAACAGAGCATAATG--------ATGCACA-----GTACAT-------AATATTAATGTATTA-GGACATATTATGTATA-TAGTACATTATATTATATGCCCCATGCTTATAAGCAAGTACAATA-ACCTATTGATAGTACATAGTACATATAGTCATTGATC-GTACATAGCACATT-AAGTCAAATCAGTCCTCGTCAACATG-------CATATCCCGT-CCCCTAGATCACGAGCTTAATTACCATGCCGCGTGAAACCAGCAACCCGCTTGGCAGGGATCCCTCTTCTCGCTCCGGGCCCATAACTTGTGGGGGTAGCTATTTAATGAACTTTATCAGACATCTGGTTCTTTCTT-CAGGGCCATGTC-CTTAAGATCGCCCACTCTTTCCTCTTAAATAAGACATCTCGATGGACTAATGGCTAATCAGCCCATGCTCACACATAACTGTGCTGTCATACATTTGGTATTTTTTAATTTTTGGGG-ATGCTTGGACTCAGCTATGGCCGTCTGAGGCCCTGACCCGGAGCATGAATTGTAGCTGGACTTAACTGCATCTTGAGCATCACCAT----------AATGGTAGGCAC-GA-----------GCATTTTAATTAATGGTAGCA-GGACATAAAACTGTATTATACATATTAATCC-ATAAT----------CCCCCCTTC----------------------------CCCCCTTATATACCTACCATTATTTTTGACACGCTCCCCCCTAGATACTTATTCAAATTTATTACATTTTCAATACTCAAATTAGCACTCCAT-ATAAAATAAGCATGTAAGTGCTT--GCTTACATCACAATATCCA--
>Moschus berezovskii 2
GTTAATGTAGCTTAA-TATTAAAGCAAGGCACTGAAAATGCCTAGATGAGTA-CATAAACTCCATAAACACACAGGTTTGGTCCCAGCCTTCCTATTGATTTTTAATAAACTTACACATGCAAGCATCCACGCCCCGGTGAA-AATGCCCTCCGAGTC-AATGGAACCAAGAGGAGCAGGTATCAAGCACAC-ACC-TTGTAGCTCACAACACCTTGCTTAACCACACCCCC-ACGGGAAACAGCAGTGATAGAAATTAAGCCATAAACGAAAGTTTGACTAAGTTATATTAATTAGGGTTGGTAAATCTCGTGCCAGCCACCGCGGTCATACGATTAACCCAAGTTAATAGGAATACGGCGTAAAGCGTGTTAAAGCTCCCGATC-AAATAGAGTTAAATTTTAATTAAGCTGTAAAAAGCCATAATTATAACAAAAATAAATGACGAAAGTAACTCTACAACC-GCTGATACACTATAGCTAAGACCCAAACTGGGATTAGATACCCCACTATGCTTAGCCCTAAACACAAATAATTAT--GCAACAAAATTATTCGCCAGAGTACTACCAGCAACAGCTTAAAACTCAAAGGACTTGGCGGTGCTTCACACCCTTCTAGAGGAGCCTGTTCTATAATCGATAAACCCCGATAAACCTCACCAATCCTTGCTAATACAGTCTATATACCGCCATCTTCAGCAAACCCTAAAAA-GGAGCAAAAGTAAGCACAATCATAATACACAAAAACGTTAGGTCAAGGTGTAACCTATGGAATGGAAAGAAATGGGCTACATTTTCT-ACCTCAAGAA-AACCCA-ATACGAAAGTTATTATGAAACTAATAACCAAAGGAGGATTTAGTAGTAAACTAAGAATAGAGTGCTTAGTTGAATTAGGCCATGAAGCACGCACACACCGCCCGTCACCCTCCTCAAATAATCATGATGTACCA-AAATATATTTAAACACATTAAC-TACATGAGAGGAGACAAGTCGTAACAAGGTAAGCATACTGGAAAGTGTGCTTGGACAAATCAAGATATAGCTTAA-ACAAAGCACCTAGTTTACACCTAGAAGATTTCAT-ATATCACGAATATCTTGAACTAAAGCTAG-CCCACAATTTT---ACTCA-ACCTAACAATCAAAGCAAAATAAAACAAAACATTTATTTA-GTACCTTAAAGTATAGGAGATAGAAATTTTAA-CTTGGCGCTATAGAGAAAGTACCGTAAGGGAACGATGAAAGAAAA--TATTTAAA-GTATAAGAAAGCAAAGATTACCCCTTGTACCTTTTGCATAATGAGTTAACTAGTATAGAGCTTAACAAAACGAATTTCAGCTAAGCCACCCGAAACCAGACGAGCTACCCATGAACAGTTTATTAAGAACCAACTCATCTATGTAGCAAAATAGTGAGAAGATTTATAGGTAGAGGTGACACGCCCAACGAGCCTGGTGATAGCTGGTTGTCCAGGAAATGAATTTAAGTTCAGCTTTAAACATACCAAAAAC-CAAACAAATTTCACTGTATTTTTAAAAGTTAGTCTAAAAAGGTACAGCCTTTTAGA-AACGGATACAACCTTGACTAGAGAGTAAAATCTGATA-ACACCATAGTAGGCCCAAAAGCAGCCACCAATTAAGAAAGCGTTAAAGCTCAACAACAATAATAATAATAATCCCACTAGTAA-AC-AATCAACTCCTAGCCT--AATACTGGACCAATCTATTAAAAAATAGAAGCAATAATGTTAACATGAGTAACAAGAAGTACCTTCTCCTTGCATAAGTTTAAGTCAGTATCTGATAATATTCTGACTATTAACAGCAA-ATAAAATTAACCTAACAATAAATAATTTATTAACCATACTGTTAATCCAACTCAGGAATGCACTCAA-GGAAAGATTAAAAGAAGTAAAAGGAACTCGGCAAGCAC-GAACCCCGCCTGTTTACCAAAAACATCACCTCCAGCATTTCCAATATTGGAGGCACTGCCTGCCCAGTGAC-AACCGTTAAACGGCCGCGGTATCCTGACCGTGCAAAGGTAGCATAATCATTTGTTCTCTAAATAAGGACTTGTATGAATGGCCACACGAGGGTTCTACTGTCTCTTACTTCCAATCAGTGAAATTGACCTTTCCGTGAAGAGGCGGAAATAAACCAATAAGACGAGAAGACCCTATGGAGCTTTAACTAACTAGCCTAAAGA-AAACGAATAC-AACCACCAAGGGA-TAATAACACTCTTA-ATAAGCTAGCAGTTTCGGTTGGGGTGACCTCGGAGAATAAAAAATCCTCCGAACGATTC-TAAAGATTAGACTAACAAGTCAAATCACAATATCGCTCATTGATCCAAAGAAATTTGATCAACGGAACAAGTTACCCTAGGGATAACAGCGCAATCCTATTCAAGAGTCCATATCGACAAT-AGGGTTTACGACCTCGATGTTGGATCAGGACACCCAGATGGTGCAACCGCTATCAAAGGTTCGTTTGTTCAACGATTAAAGTCCTACGTGATCTGAGTTCAGACCGGAGTAATCCAGGTCGGTTTCTATCTATT-ATACATTTCTCCCAGTACGAAAGGACAAGAGAAATAAGGCCAACTTCAAGC-AAGCGCCTTAAATCAATTAATGACTTCATCTTAATTAACTCC---GTAAGCAAATCAGACCCTAGA-AAAGGGTTAAGTTAAGGTGGCAGAGCCCGGTAATTGCGTAAAACTTAAACCTTTATAATCAGAGATTCAAATCCTCTCCTTAACAAAAATGTTTATAATTAACATTCTAATGCTAATTATCCCTATCCTTCTAGCCGTAGCATTTCTTACACTAGTAGAACGAAAAGTCTTAGGGTATATACAATTTCGAAAAGGCCCTAATGTAGTAGGCCCATATGGTCTACTCCAACCTATCGCAGATGCAATCAAACTCTTTATTAAAGAACCACTACGACCAGCTACATCATCAATTTCAATATTTATCTTGGCACCTATTCTAGCTCTAAGCCTAGCCTTAACCATATGAATTCCCCTACCTATACCTTACCCACTCATCAACATAAATTTAGGAGTCCTATTTATATTAGCCATATCAAGCCTAGCCGTATACTCTATTCTCTGATCAGGTTGAGCCTCCAACTCAAAATATGCACTAATTGGAGCGCTACGAGCAGTAGCACAAACAATCTCATATGAAGTTACACTGGCAATTATTCTACTATCCGTACTACTAATAAGCGGATCTTACACCCTTTCCACCCTAATCACCACACAAGAACAAGTGTGACTAATTTTTCCAGCATGACCCTTAGCAATAATATGATTTATTTCAACACTAGCAGAAACAAATCGAGCTCCATTCGATCTCACCGAAGGAGAATCAGAATTAGTCTCAGGCTTCAACGTAGAATATGCAGCAGGACCATTTGCCTTATTCTTTATAGCAGAGTACGCAAATATCATTATAATGAACATTTTCACAACAATCCTATTTCTAGGAGCATTTCACAACCCATACATACCAGAACTTTACACAATTAACTTTATTATCAAATCACTACTACTCACAATCTCCTTTCTATGAATCCGAGCATCCTACCCTCGATTTCGCTATGACCAACTAATACATTTACTATGAAAAAATTTTTTACCCCTAACACTAGCCCTATGCATATGACATGTATCACTACCCATTCTCCTATCAAGCATTCCTCCTCAAACATAAGAAATATGTCTGACAAAAGAGTTACTTTGATAGAGTAAATAATAGAGGTTTAAACCCTCTTATTTCTAGAACTATAGGAATCGAACCTACTCCTAAGAACCCAAAATTCTTCGTGCTCCCAATT-ACACCAAATTCTAATAGTAAGGTCAGCTAATT-AAGCTATCGGGCCCATACCCCGAAAATGTTGGTTTATATCCTTCCCGTACTAATAAACCCAATCATCTCCATTATTATCCTATCAACGATTATACTAGGAACCATTATCGTCATAATTAGCTCCCACTGACTACTCATCTGAATTGGATTTGAAATAAACATACTCGCCATTATTCCTATCATAATAAAAAAACATAACCCACGAGCTACAGAAGCATCAACTAAATACTTCTTAACTCAATCAACAGCCTCAATACTACTAATAATAGCTATCATTATCAACTTAATATATTCAGGTCAATGAACTGTAATAAAACTATTCAACCCAATGGCATCTATACTTATAACAATAGCCCTCGCTATAAAATTAGGAATAGCCCCATTTCACTTCTGAGTCCCAGAAGTAACACAAGGCATTCCCCTATCATCCGGCCTAATCCTACTCACATGACAAAAACTAGCCCCAATATCAGTATTTTATCAAATCTTCCCATCCATTAACCTAAACCTAATCCTAACCCTATCAATTTTATCAATTATGATTGGAGGCTGAGGAGGATTAAACCAAACCCAACTACGAAAAATCATAGCTTATTCATCAATTGCCCATATAGGCTGAATAACAGCAATTCTACCATATAACCCTACTATAACACTACTAAACTTAATCATTTATATCATCATGACTTCCACCATATTCATACTATTTATAGCTAACTCAACCACTACTACCCTATCACTATCACACACATGGAACAAAGCACCTATCATAACCGCTCTAGCCCTTACCACCCTCCTATCAATAGGAGGCCTTCCTCCTCTCTCAGGATTTATACCAAAATGACTAATTATCCAAGAAATAACAAAAAACAACAGTATCATCATACCCACCTTTATAGCAATCACAGCACTACTAAACCTCTACTTCTACATACGACTCACATACTCCACTACACTAACAATATTTCCCTCCACAAATAATATAAAAATAAAATGACAATTTTCCAATACAAAACAAATAACCCTACTACCAACAATAACTGTGATATCCACCTTACTTCTACCACTCACACCAATTCTATCAGTACTAGAATAG--GAATTTAGGTTAAA-TAGACCAAGAGCCTTCAAAGCCCTAAGCAAGTATAATTTACTTAATTCCTGATAAGGACTGCAAGACTATATCTTACATCAATTGAATGCAAATCAACTACTTTAATTAAGCTAAGTCCTCCCTAGATTGGTGGGATCCACCCCCACGAAACTTTAGTTAACAGCTAAACACCCTAATCAACTGGCTTCAATCTACTTCTCCCGCCGCGAGAAAAAAAAGGCGGGAGAAGCCCCGGCAGAATT-GAAGCTGCTTCTCTGAATTTGCAATTCAACGTGAAATT------CACCACAGGACTTGGTAAAAAGAGGAATTCA--ACCTCTGTCTTTAGATTTACAGTCTAATGCCTCACTCAGCCATTCTACC-TATGTTCATTAATCGCTGACTATTCTCAACTAACCACAAAGATATCGGTACTCTATACTTACTATTTGGTGCTTGAGCTGGTATAGTAGGAACAGCCTTAAGCCTGCTAATCCGTGCCGAACTAGGCCAACCTGGAACCCTACTCGGAGATGACCAAATCTACAATGTAATCGTAACTGCACATGCATTTGTGATAATCTTCTTTATAGTTATGCCAATCATAATTGGAGGATTTGGCAATTGACTAGTCCCCCTAATAATCGGCGCTCCTGATATAGCCTTCCCCCGAATAAACAATATAAGCTTCTGACTTCTCCCCCCTTCTTTCCTATTACTTCTAGCCTCCTCTATAGTTGAAGCTGGAGCAGGAACAGGCTGAACCGTATATCCCCCTTTAGCTGGCAACCTGGCTCACGCAGGAGCCTCTGTAGACCTAACTATTTTTTCTCTACACCTAGCAGGTGTTTCCTCCATTCTAGGGGCTATTAATTTTATTACAACAATTATTAATATAAAACCCCCAGCTATATCACAATATCAAACTCCATTATTTGTATGATCAGTATTAATTACTGCCGTATTATTACTCCTGTCACTCCCTGTGCTAGCAGCTGGCATTACAATACTACTCACAGACCGAAACCTAAACACTACTTTCTTTGACCCGGCAGGAGGAGGAGATCCTATTCTATATCAACATTTATTCTGATTCTTTGGACACCCCGAAGTATATATTCTTATTTTACCTGGCTTTGGAATAATCTCTCATATTGTAACTTACTACTCAGGAAAAAAAGAACCATTTGGGTACATGGGTATAGTCTGGGCTATAATGTCAATTGGATTCTTAGGATTCATCGTATGAGCCCACCATATGTTTACAGTCGGAATAGACGTGGATACACGAGCCTACTTTACATCAGCTACTATAATTATTGCTATTCCAACTGGAGTAAAAGTCTTTAGCTGACTAGCAACACTCCACGGAGGTAATATCAAATGATCTCCCGCTATAATATGAGCCTTAGGCTTTATTTTCCTCTTTACAGTAGGAGGTCTGACCGGAATTGTCCTAGCTAATTCCTCCCTCGACATTGTTCTTCACGATACCTATTATGTAGTTGCACACTTTCACTATGTATTGTCAATAGGAGCTGTATTCGCTATTATAGGAGGATTTGTGCACTGATTCCCGCTATTCTCAGGCTACACTCTCAACGATACATGAGCTAAAATCCACTTTGCAATTATATTTGTAGGTGTAAACATAACCTTCTTTCCACAACACTTTCTTGGACTATCTGGAATACCACGACGCTACTCCGATTACCCAGACGCGTACACAATATGAAACACCATCTCATCTATAGGCTCATTTATTTCCCTAACAGCAGTAATGTTAATAATTTTTATTATCTGAGAAGCATTTGCATCCAAACGAGAAGTTCTAGCTGTAGACCTAACTACAACAAATCTAGAATGACTAAATGGGTGCCCTCCACCATATCACACATTTGAAGAACCTACATATATTAATTCAAAATA----------------AGAAAGGAAGGAATCGAACCCCCT-ATTACTGGTTTCAAGCCAACATCATAACCATTATGTCTTTCTCAATC-AATGAGATGTTAGTAAAACATTACATAACTTTGTCAAAGTTAAGTTACGAGTGAAAATCCTGTACATCTCATATGGCATACCCCATACAATTAGGCTTTCAAGATGCAACATCACCCATTATAGAAGAACTACTGCATTTCCATGATCATACACTAATAATTGTCTTTTTAATTAGCTCACTAGTACTCTACATTATTTCACTTATACTAACAACAAAACTAACTCACACTAGTACAATAGATGCACAAGAAATCGAGACAATTTGAACAATCTTACCAGCTATCATTTTGATTCTAATTGCTCTTCCATCCCTACGAATCCTGTATATAATAGACGAAATTAACAACCCCTCCCTTACAGTAAAAACTATAGGACACCAATGATATTGAAGTTACGAATATACAGACTATGAGGACCTGAACTTTGATTCCTATATAATCCCAACATCAGAGCTAAAACCAGGAGAACTGCGACTACTAGAAGTAGACAACCGAGTGGTACTACCAATAGAAATAACAATCCGAATGCTAATCTCCTCTGAAGACGTATTACACTCATGAGCCGTACCCTCCTTAGGGCTAAAAACAGATGCAATCCCAGGTCGCCTAAACCAAACAACTCTTATGTCAACCCGACCAGGTCTATACTATGGACAGTGTTCGGAAATTTGTGGATCTAATCACAGTTTCATGCCTATCGTCCTAGAATTAGTCCCACTAAAATATTTTGAAAAATGATCTGCATCAATACTGTAAAATCACCAAGAAGCTAT-TTTAGCACTAACCTTTTAAGTTAGAGATTGAGAGCAAAGCACTCTCCTTGATGACATGCCACAACTAGATACATCCACATGACTTATAATAATCCTATCAATATTTCTAACTCTTTTTATTATTTTCCAACTAAAAATCTCCAAGCACAATTTCTTTCATAATCCTGAGTCAACATTAACCAAAGCACAAAAACAAAATACCCCTTGAGAAACAAAATGAACGAAAATCTATTTGCCTCTTTCATTACCCCAATAATTCTAGGCCTTCCCCTCGCTACTCTCATTGTCATATTCCCCAGCCTATTATTCCCAACATCAAATCGATTAATCAACAATCGTCTCCTCTCCCTTCAACAATGAATACTTCAACTTGTATCAAAACAAATAATGGGAATTCACAACACTAAAGGACAAACATGGACACTTATACTAATATCTCTAATCCTATTTATTGGCTCAACAAATCTACTAGGCCTACTTCCCCACTCATTTACACCAACTACACAACTATCAATAAATCTAGGCATGGCTATCCCCTTATGGGCGGGCGCTGTAATTACAGGATTCCGTAACAAAACTAAAGCATCCCTTGCTCACTTCTTACCACAAGGAACACCTACTCCACTAATCCCAATGCTAGTAATTATCGAAACTATTAGCCTCTTTATTCAACCAATAGCCTTAGCAGTACGATTAACAGCCAATATTACTGCAGGACACCTGTTAATTCACCTAATTGGAGGGGCCACACTTGCACTAATAAATATCAGCACCACAACAGCCCTCATCACATTCATTATCCTGATCTTGCTCACAATTCTCGAATTTGCAGTAGCCATAATCCAAGCTTACGTATTTACTCTTCTAGTCAGTCTATACCTGCATGATAATACATAATGACCCACCAAACCCACGCCTACCATATAGTAAACCCAAGCCCCTGGCCTCTTACAGGGGCCTTATCAGCCCTTCTCATAACATCTGGCCTAATTATATGATTCCACTTTAACTCAACAACCTTGCTCATACTTGGCCTAACTACAAACATACTCACAATGTACCAATGATGACGAGATATCATTCGAGAGAGTACCTTTCAAGGACATCACACCCCAACCGTCCAAAAGGGCCTCCGTTATGGAATAATCCTTTTTATTATTTCTGAAGTATTATTCTTTACTGGATTCTTCTGAGCATTTTACCATTCAAGCCTTGCCCCTACACCCGAACTAGGCGGTTGCTGACCTCCAACAGGCATCCACCCACTTAACCCACTAGAAGTCCCACTACTTAATACTTCCGTCTTACTAGCTTCAGGAGTCTCCATTACATGAGCCCACCATAGCCTTATAGAAGGAAATCGCAACCATATATTACAAGCTTTATTTATCACTATTGCATTGGGTGTATATTTCACATTACTACAGGCCTCAGAATACTATGAAGCACCCTTCACTATTTCAGACGGAGTCTATGGTTCAACTTTCTTCGTAGCTACAGGCTTCCATGGTCTCCATGTCATTATCGGATCTACTTTCTTAATTGTCTGTTTCTTCCGCCAACTAAAATTCCATTTTACTTCCAACCACCATTTCGGCTTCGAAGCCGCTGCTTGATACTGACATTTTGTAGACGTAGTATGACTTTTCCTCTATGTATCTATCTATTGATGAGGTTCATATTCTTTTAGTATCAACTAGTACAACTGACTTCCAATCAGTTAGTTTCGGTTAAATCCGAAAAAGAATAATAAACCTAATACTAGCCCTCCTAACCAACTTTACATTAGCCACACTACTTGTTATCATCGCATTTTGACTTCCCCAGCTAAACGTATACTCAGAAAAAACAAGCCCATATGAATGTGGATTTGACCCGATAGGATCAGCCCGTCTACCTTTCTCCATAAAATTCTTCCTGGTAGCCATCACATTTCTCCTCTTTGATTTAGAAATCGCACTCCTCCTACCACTACCCTGAGCCTCACAAACCACTAACCTAAACACTATACTCACTATGGCTCTCTTTCTAATCCTACTACTAGCTGTAAGCCTGGCCTACGAATGAACTCAAAAAGGCCTAGAATGAACCGAATATGGTATTTAGTTTAAAA-TAAAATAAATGATTTCGACTCATTAGATTATGATCAAACTCATAATTACCAAATGTCCCTAGTCTACATAAATATCATAATAGCATTTACAGTATCTCTCACAGGCCTACTAATATACCGATCCCATCTAATATCGTCTCTTCTATGTCTAGAAGGAATAATACTATCTCTATTTATTATGGCTACCTTAACAATCCTAAATACCCATTTCACCCTAGCTAGTATGATGCCCATCATCCTATTAGTCTTCGCAGCCTGTGAAGCAGCACTAGGCCTATCTCTACTAGTAATAGTATCAAACACATATGGTACTGATTATGTACAAAACCTCAATCTACTCCAATGCTAAAATATATTATTCCTACAATAATACTTATACCCCTAACCTGATTATCAAAAAATAATATAATCTGAATTAATTCTACAACTCACAGCCTACTAATTAGCCTTTCAAGCCTACTCCTCATAAACCAATTTAGCGATAACAGCCTTAACTTCTCACTAGTTTTCTTCTCCGACTCTCTATCAACACCCCTACTAATTTTAACTATGTGACTTCTCCCCCTAATACTAATAGCCAGCCAATATCACCTATCAAAAGAAAACCTAACTCGAAAAAAACTATTCATTACTATACTGATCCTACTACAACTATTTCTAATTATAACTTTTACCGCCACAGAACTAATCCTTTTCTACATTTTATTTGAAGCAACACTAGTCCCAACACTCATTATCATCACCCGCTGAGGGAATCAAACAGAACGCCTAAACGCTGGTCTTTACTTTCTATTCTACACACTAGCAGGCTCTCTTCCACTGTTAGTTGCACTAGTCTACATTCAAAATACAGTAGGATCTCTAAACTTTTTAATACTCCAATACTGAGTACAACCAATACCCAACTCCTGATCAAATGTATTTATATGACTAGCATGTATAATAGCCTTTATAGTAAAAATACCACTATACGGCCTCCACCTCTGATTACCAAAAGCCCACGTAGAAGCCCCTATTGCAGGCTCTATAGTCCTTGCAGCTATTTTACTAAAGCTAGGAGGGTATGGTATACTACGAATCACAATATTCCTAAATCCAACCACTGAATTTATAGCATACCCATTCATCATACTATCCTTATGAGGCATAATCATAACCAGCTCAATCTGCCTCCGCCAAACAGACTTAAAATCACTCATTGCATATTCCTCTGTTAGCCATATAGCACTTGTCATTGTAGCCATCCTCATCCAAACACCCTGAAGCTACATAGGAGCTACAGCCTTGATAATTGCACACGGTCTCACATCCTCTATGCTCTTCTGTCTAGCAAACTCTAACTACGAACGCATCCACAGCCGAACAATAATTCTAGCCCGCGGCCTACAAACACTCCTACCCTTAATAGCCACCTGATGACTCCTAGCAAGTTTAACTAATCTAGCCCTACCACCAACAATTAACCTAATTGGAGAATTATTCGTAGTAATATCAACCTTCTCATGATCCAACATTACAATTATTTTAATAGGAGTGAACATAGTAATCACCGCCCTATACTCCTTATATATACTAATCATAACACAACGAGGAAAATATACCCATCACATCAACAATATTTCACCCTCTTTCACACGAGAAAATGCCCTTATATCATTACACATCCTACCATTACTATTACTATCCCTAAACCCAAAAATTATTCTAGGACCCCTTTACTGTAAATATAGTTTAAAAAAAA-CACTAGATTGTGAATCTAATGACAGAAGTCCACTACCTTCTTATTTACCGAAAAAGCACGCAAGAACTGCTAA-TTCTATGCCCCCATGTCTAACAACATGGCTTTTTCAAACTTTTAAAGGATAGTAGTT-ATCCATT-GGTCTTAGGAACCAAAAAATTGGTGCAACTCCAAATAAAAGTAATTAACCTATTCTCTTCCTTCGCATTAATTACCCTGCTCTTATTAACCGTACCCATCATAATAACAAGTTTCAATACCTATAAGACTATCAATTATCCTCTCTACGTGAAAACAACCATCTCATATGCCTTCATCACTAGCATAATCCCCACAATAATATTTATCCATACGGGTCAAGAAATAATCATTTCAAACTGGCACTGATTAACCATCCAAACCCTTAAATTATCACTCAGCTTCAAAATAGATTACTTTTCAATAATATTTGTTCCAGTAGCATTATTTGTTACATGATCTATTATAGAATTCTCAATATGGTATATACACTCAGACCCAAACATTAATAAATTCTTTAAATACCTCCTACTATTCCTCATCACCATACTAATTCTCGTTACAGCAAATAACTTATTCCAACTGTTCATCGGCTGAGAAGGCGTTGGGATTATATCATTCCTACTTATTGGGTGATGATATGGACGAGCAGATGCAAATACAGCAGCCCTCCAAGCAATCCTATACAACCGCATTGGAGATATCGGATTTATTTTAGCAATAGCATGATTCCTAGCCAATCTTAATACCTGAGATCTCCAACAAATCTTCATGCTAAACCCAAAAAACTCTAACATGCCTCTAATAGGCCTCGTACTAGCCGCAACTGGAAAATCTGCCCAATTCGGCCTACACCCATGACTACCATCAGCAATAGAAGGCCCTACTCCTGTTTCAGCATTACTCCATTCAAGCACAATAGTAGTAGCAGGCATTTTCTTATTAATCCGCTTCTACCCACTAACAGAAAATAATAAATTTATCCAGTCTATCATACTATGCTTAGGAGCCATCACTACGCTATTCACAGCAATATGTGCCCTCACCCAAAACGATATTAAAAAAATCGTTGCCTTCTCCACATCCAGCCAATTAGGCCTCATAATAGTAACAATTGGCATTAACCAACCATACCTAGCATTCCTCCATATCTGCACCCACGCCTTCTTTAAAGCTATACTATTTATATGCTCCGGTTCCATTATCCATAGTCTAAACGATGAACAAGACATTCGAAAAATAGGAGGCCTATTTAAAGCAATACCATTCACCACAACAGCCCTAATCATTGGCAGTCTCGCACTAACAGGAATCCCCTTTCTCACCGGATTCTATTCCAAAGACCTAATTATCGAAGCTGCCAACACGTCATATACCAACGCCTGAGCCCTCTTAATAACGTTAATCGCCACCTCCTTCACAGCTATCTACAGCACCCGCATTATCTTCTTTGCACTCTTAGGACAACCTCGATTTCCAACCCTAATTATCATTAATGAAAACAACCCCTTCTTAATTAATTCCATTAAACGCCTCCTAATTGGAAGTCTTTTCGCCGGATTCATCATCTCAAATAATATCCCTCCAACGACAGTACCCCAAATAACTATACCCTACTACTTAAAAATAATAGCCCTAACAGTTACAATTCTAGGATTCATCCTAGCACTAGAAATCAATAATTTAACCCAAAATCTAAAATTTAACTACCCATCAAATATATTTAAATTCTCCAACCTTCTAGGGTACTTTCCCACAATTATACACCGTCTAGCCCCCTATTTAAACCTAACAATAAGCCAAAAATCAGCATCCTCTCTCCTAGACCTAATCTGACTAGAAAATATCTTACCAAAAACTACCTCACTAATCCAAATAAACATATCAACAATAATCACAAACCAAAAAGGCCTAATCAAACTATATTTTCTTTCCTTCCTAATCACAATTCTCATCAGTATTATTCTATTTAATTTCCACGAGTAATTTCCATAATAACAACAACACCAATTAATAAAGACCAACCAGTTACAATAACCAATCAAGTACCATAACTATACAAAGCTGCAATCCCCATAGCCTCTTCACTAAAAAATCCAGAATCTCCCGTATCATAAATTACTCAATCCCCTAAACCGTTAAACTTAAACACAACCTCTACCTCCTCATCCTTCAATACATAATAAACCATCACAAACTCCATTAACAGACCAGTAATAAAAGCCCCCAAAACAGCTTTATTAGAGACCCAAATCTCAGGATACTGTTCTGTAGCCATAGCCGTCGTATAACCAAAAACTACTATCATTCCCCCCAAATAAATTAAAAAAACTATTAAACCTAAAAAAGACCCACCAAAATTCAACACAATCCCACAACCAACTCCACCACTCACAATCAACCCTAATCCCCCATAAATAGGCGAAGGTTTCGAAGAAAATCCCACGAAACCAATTACAAAAATTACACTTAAAATAAATACAATATATACTATCATTATTCTTGCATGGAATCTAACCATGACTAATGATATGAAAAACCATCGTTGTCATTCAACTACAAGAACACTAATGATCAATATCCGAAAATCTCACCCATTAATAAAAATTGTGAATAACGCATTCATCGACCTCCCAGCCCCATCAAACATCTCATCCTGATGAAATTTTGGCTCCCTACTAGGTATCTGTCTAATCCTCCAAATCCTAACGGGCCTATTTCTAGCAATACACTATACCTCCGATACAATAACAGCATTCTCCTCCGTCACCCATATTTGCCGAGACGTCAATTATGGCTGAATTATCCGATATATACACGCAAATGGAGCGTCAATATTCTTTATTTGCCTGTTTATACATGTAGGACGAGGCCTATACTACGGATCATATATATTTCTAGAGACATGAAACATTGGAGTTATCCTCCTATTCACAGTAATAGCCACAGCATTTATAGGATATGTTTTACCTTGAGGACAAATATCTTTCTGAGGAGCAACAGTCATCACCAATCTTCTCTCAGCAATTCCCTACATTGGAACTAACCTGGTTGAGTGAATTTGAGGGGGTTTCTCAGTAGACAAAGCAACACTCACTCGATTCTTTGCCTTTCACTTCATTCTCCCATTTATCATCGCAGCACTCGCCATAGTTCACTTACTCTTTCTCCACGAAACAGGATCCAGCAACCCAACAGGAATCACATCAGACACAGACAAAATCCCATTCCACCCCTACTACACCATCAAAGACATTCTAGGTATCCTATTACTAATCTTAATCTTAATAGTACTAGTACTATTTACACCCGACCTACTTGGAGACCCGGACAATTATACCCCAGCAAACCCATTAAATACACCTCCACACATTAAACCCGAATGATATTTCCTATTTGCATATGCTATCCTACGATCAATTCCTAACAAACTAGGAGGAGTATTAGCCTTAATCCTATCTATCCTAATTTTAATCCTTATACCTCTACTTCATATATCTAAACAACGAAGTATAATATTCCGACCCCTCAGTCAATGCCTATTTTGAACTTTAGTAGCAGACCTATTAACACTTACATGAATTGGAGGACAACCAGTTGAACACCCATACATCATTATCGGACAACTAGCATCTATCATATACTTTCTCCTTATCCTAGTAATAATACCGGTGGCCAGCATAATTGAAAATAATCTCCTAAAATGAAGACAAGTCTTTGTAGTA--TATAAAATACACTGGTCTTGTAAACCAGAAAAGGAGAACAACTAACC-TCCCTAAGACT-CAAGGAAGAAGCTA-TAGCTCCACTATCAACACCCAAAGCTGAAGTTCTATTTAAACTATTCCCTGACAAA-CTATTGA-------------TATACCCCCATAACCATTAAGAAC-TTTTTTAGTATTA-AAATTCTAAAAACCCCTAA-TAATCCGATACTAATTTTAGACTCAAC----------------------------------------------------------------------------------------------------------------------------------------------------------------------------------------------------------------------------------------------------------------------------------------------------------AACATAATAATC---------ATCCCATGTAT--------TGATAA-TG--------------------TACGAATCCTACTTATATGTA--AA--AATCCATAATATTAATGCAACAGGGCATGATG--------ATGCACA-----GTACAT-------AATATTAATGTACTA-GGACATATTATGTATA-TAGTACATTATATTATATGCCCCATGCTTATAAGCAAGTACAGTA-ATCTATTAATAGTACATAGTACATATAGTTATTGATC-GTACATAGCGCATT-AAGTCAAATCAGTCCTTGTCAACATG-------CATATCCCGT-CCCCTAGATCGCGAGCTTAATTACCATGCCGCGTGAAACCAGCAACCCGCTTGGCAGGGATCCCTCTTCTCGCTCCGGGCCCATAACTTGTGGGGGTAGCTACTTAATGAACTTTATCAGACATCTGGTTCTTTCTT-CAGGGCCATGTC-CTTAAGATCGCCCACTCTTTCCTCTTAAATAAGACATCTCGATGGACTAGTGACTAATCAGCCCATGCTCACACATAACTGTGCTGTCATACATTTGGTATTTTTTAATTTTTGGGG-ATGCTTGGACTCAGCTATGGCCGTCTGAGGCCCTGACCCGGAGCATAAATTGTAGCTGGACTTAACTGCATCTTGAGCATCACCAT----------AATGGTAGGCAC-GA-----------GCATTTTAATTAATGGTAGCA-GGACATAAAACTGTATTATACATATTAATCC-ATAAT----------CCCCCCTTC----------------------------CCCCCTTATATACCTACCATTATTTTTGACACGCTCCCCCCTAGATACTTATTCAAATTTATTACATTTTCAATACTCAAATTAGCACTCCAT-ATAAAATAAGCATGTAAGTGCTT--GCTTACATCACAATATCCA--
>Moschus moschiferus 1
GTTAATGTAGCTTAA-TATTAAAGCAAGGCACTGAAAATGCCTAGATGAGTA-TATAAACTCCATAAACACACAGGTTTGGTCCCAGCCTTCCTATTGATTCTTAATAAACTTACACATGCAAGCATCCACGCCCCGGTGAA-AATGCCCTCCGAGTC-AACAGAACCAAGAGGAGCAGGTATCAAGCACAC-ACT-TTGTAGCTCATAACACCTTGCTTAACCACACCCCC-ACGGGAAACAGCAGTGATAGAAATTAAGCCATAAACGAAAGTTTGACTAAGTTATATTAATTAGGGTTGGTAAATCTCGTGCCAGCCACCGCGGTCATACGATTAACCCAAGTTAATAGGAATACGGCGTAAAGCGTGTTAAAGCCCTCTACC-AAATAGAGTTAAATTTTAATTAAGCTGTAAAAAGCCATAATTATAACAAAAATAAATGACGAAAGTAACTCTATAACC-GCTGATACACTATAGCTAAGACCCAAACTGGGATTAGATACCCCACTATGCTTAGCCCTAAACACAAATAATTAT--ACAACAAAATTATTCGCCAGAGTACTACCAGCAACAGCTTAAAACTCAAAGGACTTGGCGGTGCTTCACACCCTTCTAGAGGAGCCTGTTCTATAATCGATAAACCCCGATAAACCTTACCAATCCTTGCTAATACAGTCTATATACCGCCATCTTCAGCAAACCCTAAAAA-GGAACAAAAGTAAGCACAATCATAATACACAAAAACGTTAGGTCAAGGTGTAACCTATGGAATGGGAAGAAATGGGCTACATTTTCT-ATCTCAAGAA-AACTCACATACGAAAGTTATTATGAAACTAATAACCAAAGGAGGATTTAGTAGTAAACTAAGAATAGAGTGCTTAGTTGAATTAGGCCATGAAGCACGCACACACCGCCCGTCACCCTCCTCAAATAAACATGATGCACCA-AAACATATTTAAACACATTAAC-TACATGAGAGGAGACAAGTCGTAACAAGGTAAGCATACTGGAAAGTGTGCTTGGACAAATCAAGATATAGCTTAA-ACAAAGCACCTAGTTTACACCTAGAAGATTTCAT-ATATCACGAATATCTTGAACCAAAGCTAG-CCCACAATTTC---ACTCA-ACCTAACAATCAAAGCAAAATAAAACAAAACATTTATTTA-ATACCTTAAAGTATAGGAGATAGAAATTTTAA-CTTGGCGCTATAGAGAAAGTACCGTAAGGGAACGATGAAAGAAAA--TATTCAAA-GTATAAAAAAGCAAAGATTACCCCTTGTACCTTTTGCATAATGAGTTAACTAGTATGAAGCTTAACAAAACGAATTTCAGCTAAGCCACCCGAAACCAGACGAGCTACCTATGAACAGTTTATTAAGAACCAACTCATCTATGTAGCAAAATAGTGAGAAGATTTATAGGTAGAGGTGACACGCCCAACGAGCCTGGTGATAGCTGGTTGTCCAGGAAATGAATCTAAGTTCAGCTTTAAATATACTAAAAAC-CAAACAAATTTCACTGTATTTTTAAAAGTTAGTCTAAAAAGGTACAGCCTTTTAGA-AACGGATACAACCTTGACTAGAGAGTAAAATCTAATA-ACACCATAGTAGGCCTAAAAGCAGCCACCAATTAAGAAAGCGTTAAAGCTCAACAATAACAATAATACTAATTCCACTAGTAA-AC-AATCAACTCCTAGCCC--AATACTGGACCAATCTATTAAAAAATAGAAGCAATAATGTTAACATGAGTAACAAGAAGTACCTTCTCCTTGCATAAGTTTAAGTCAGTACCTGATAATACTCTGACTATTAACAGCAA-ATAAAATCAACCCAACAATAAATAATTTATTAATCATACTGTTAATCCAACACAGGAATGCACTCAA-GGAAAGATTAAAAGAAGTAAAAGGAACTCGGCAAGCAC-GAACCCCGCCTGTTTACCAAAAACATCACCTCCAGCATTTCCAATATTGGAGGCACTGCCTGCCCAGTGAC-AACCGTTAAACGGCCGCGGTATCCTGACCGTGCAAAGGTAGCATAATCATTTGTTCTCTAAATAAGGACTTGTATGAATGGCCACACGAGGGTTCTACTGTCTCTTACTTCCAATCAGTGAAATTGACCTTTCCGTGAAGAGGCGGAAATAAACCAATAAGACGAGAAGACCCTATGGAGCTTTAACTAACTAGCCTAAAGA-AAACAAACAC-AACCACCAAGGGA-TAATAACACTCTCA-ATAGGCTAGCAGTTTTGGTTGGGGTGACCTCGGAGAATAAAAAATCCTCCGAACGATTC-TAAAGACTAGACCAACAAGTCAAACCACAATATCGCTCATTGATCCAAAGAAATTTGATCAACGGAACAAGTTACCCTAGGGATAACAGCGCAATCCTATTTAAGAGTCCATATCGACAAT-AGGGTTTACGACCTCGATGTTGGATCAGGACACCCAGATGGTGCAACCGCTATCAAAGGTTCGTTTGTTCAACGATTAAAGTCCTACGTGATCTGAGTTCAGACCGGAGTAATCCAGGTCGGTTTCTATCTATT-ATACATTTCTCCCAGTACGAAAGGACAAGAGAAATAAGGCCAACTTTAAGC-AAGCGCCTTAAATCAATTAATGATTTCATCTTAATTAACTCC---GTAACCAAATCACACCCTAGA-AAAGGGTTAAGTTAAGGTGGCAGAGCCCGGTAATTGCGTAAAACTTAAACCTTTATAATCAGAGATTCAAATCCTCTCCTTAACAAAAATGTTTATAATTAACATCCTAATGCTAATTATCCCTATCCTTCTAGCCGTAGCATTTCTCACACTAGTAGAACGAAAAGTCTTAGGGTATATACAACTTCGAAAAGGCCCTAATGTAGTAGGTCCATATGGTCTACTCCAACCTATCGCAGATGCAATCAAACTTTTTATTAAAGAACCACTACGACCAGCCACATCATCAATTTCAATATTTATCTTGGCACCTATTCTAGCCCTAAGCCTAGCCTTAACTATATGAATTCCCCTACCCATACCCTACCCACTCATCAACATAAATCTAGGAGTCTTATTCATATTAGCTATATCAAGCTTAGCTGTATACTCCATTCTCTGATCAGGCTGAGCCTCCAACTCGAAATATGCACTGATTGGAGCACTACGAGCAGTAGCACAAACAATTTCATATGAAGTTACACTAGCAATTATTCTACTATCTGTACTACTAATAAGTGGATCTTACACTCTTTCCACCCTAATCACCACACAAGAACAAGTCTGACTAATTCTCCCGGCATGACCCTTAGCAATAATATGATTTATCTCAACACTAGCAGAAACAAATCGAGCTCCATTTGACCTTACCGAAGGAGAATCAGAATTAGTCTCAGGCTTCAACGTAGAATATGCAGCAGGACCATTCGCCCTATTCTTTATAGCAGAATATGCAAACATTATTATAATAAACATTTTCACAACAATCCTGTTTCTAGGAGCATTTCACAATCCATACATACCAGAACTCTACACAATTAACTTTATCATCAAATCACTACTGCTTACAATCTCCTTCCTATGAATTCGAGCATCCTACCCTCGATTCCGCTATGACCAACTAATACACTTATTATGAAAAAATTTTTTACCCCTAACACTAGCCTTATGCATATGACATGTATCATTACCCATCCTCCTATCAAGCATTCCCCCTCAAACATAAGAAATATGTCTGACAAAAGAGTTACTTTGATAGAGTAAATAATAGAGGTTTAAATCCTCTTATTTCTAGAACTATAGGAATTGAACCTACTCCTAAGAACCCAAAACTCTTCGTGCTCCCAATT-ACACCAAATTCTAATAGTAAGGTCAGCTAATT-AAGCTATCGGGCCCATACCCCGAAAATGTTGGTTTATATCCTTCCCGTACTAATAAACCCAATTATCTCTATTATCATCCTATCAACAATCATACTAGGAACCATTATCGTCATAATTAGCTCCCACTGATTACTTATCTGAATTGGATTTGAAATAAATATACTCGCCATTATTCCTATTATAATAAAAAAACATAACCCACGAGCCACAGAAGCATCAACTAAATATTTCCTAACCCAATCAACAGCCTCAATACTACTAATAATAGCCATCATTATTAACCTAATATATTCAGGCCAATGAACTGTAATAAAACTATTTAATCCAATAGCATCTATACTTATAACAATGGCCCTCGCTATAAAATTAGGAATAGCCCCATTCCACTTCTGAGTCCCAGAAGTAACACAAGGTATTCCTCTATCATCCGGCCTAATCCTACTAACATGACAAAAACTAGCTCCAATATCAGTATTTTATCAAATTTTCCCATCCATTAACCTAAACCTAATCCTAACCCTATCAATTCTATCAATTATAATTGGAGGCTGAGGAGGATTAAACCAAACCCAACTACGAAAAATCATAGCCTATTCATCAATCGCCCACATAGGCTGAATGACGGCAATTCTACCATACAACCCTACTATAACACTACTAAACTTAATCATTTATATTATAATAACCTCCACCATATTCATGTTATTTATAGCTAACTCAACTACCACTACCTTATCGCTATCACATACATGAAACAAAGCACCCATCATAACCGCCCTAGCCCTCGCCACCCTCCTATCAATAGGAGGACTTCCTCCCCTCTCAGGATTTATACCAAAATGACTAATTATCCAAGAAATGACAAAAAATAATAGCATCATCATACCTACCTTTATAGCAATCACAGCACTACTAAACCTCTACTTCTACATACGACTTACATATTCCACTGCACTAACAATATTCCCCTCCACAAACAATATAAAAATAAAATGACAATTCCCCAATACAAAACAAATAACCCTACTACCAACAATAACTGTAATATCCACCCTACTTCTACCACTCACACCAATTCTATCAGTACTAGAATAG--GAATTTAGGTTAAA-TAGACCAAGAGCCTTCAAAGCCCTAAGTAAGTATAATTTACTTAATTCCTGATAAGGACTGCAAGACTATATCTTACATCAACTGAATGCAAATCAATTACTTTAATTAAGCTAAGTCCTCTCTAGATTGGTGGGATCCACCCCCACGAGACTTTAGTTAACAGCTAAACACCCTAATCAACTGGCTTCAATCTACTTCTCCCGCCGCGAGAAAAAAAAGGCGGGAGAAGCCCCGGCAGAATT-GAAGCTGCTTCTCTGAATTTGCAATTCAACGTGAAATT------CACCACAGGACTTGGTAAAAAGAGGAATTCA--ACCTCTGTCTTTAGATTTACAGTCTAATGCCTCACTCAGCCATTCTACC-TATGTTCATTAATCGCTGATTATTCTCAACCAACCACAAAGATATCGGTACTCTATACTTATTATTTGGTGCTTGAGCTGGTATGGTAGGAACAGCCCTAAGCCTACTAATTCGTGCCGAACTAGGCCAACCTGGAACCCTACTCGGAGATGACCAAATCTACAATGTAATCGTAACTGCACATGCATTTGTGATAATTTTCTTTATAGTTATGCCAATTATAATTGGAGGGTTTGGCAATTGACTAGTCCCCCTGATAATTGGCGCCCCCGATATAGCCTTTCCCCGAATAAATAATATAAGTTTCTGACTCCTTCCCCCTTCTTTCTTATTACTTCTAGCCTCCTCTATAGTTGAAGCTGGAGCGGGAACAGGCTGAACTGTATACCCTCCTTTAGCTGGTAATCTAGCCCATGCAGGAGCCTCTGTAGACCTAACTATTTTTTCTCTACACCTAGCAGGTGTTTCCTCCATTCTAGGGGCTATTAATTTTATTACAACAATTATTAATATAAAACCCCCAGCTATATCACAATATCAAACTCCATTATTCGTATGATCAGTGTTAATTACTGCCGTACTATTACTCCTATCACTCCCTGTGCTAGCAGCTGGCATTACAATACTACTTACAGACCGAAACCTAAACACTACCTTCTTTGATCCAGCAGGGGGAGGAGATCCTATCCTATACCAACATTTGTTCTGATTCTTTGGACACCCCGAAGTATATATTCTTATTCTACCTGGCTTTGGAATAATCTCTCATATTGTAACTTATTACTCAGGAAAAAAAGAACCATTTGGGTATATAGGTATAGTATGGGCTATAATGTCAATTGGATTCTTAGGATTCATCGTATGAGCCCACCATATGTTTACAGTCGGAATAGACGTTGATACACGAGCCTACTTTACATCCGCTACTATAATTATTGCTATTCCAACTGGAGTAAAAGTCTTTAGCTGACTAGCAACACTTCATGGAGGTAATATCAAATGATCCCCCGCTATAATATGAGCCCTAGGCTTTATCTTCCTTTTTACAGTAGGAGGTCTGACCGGAATTGTCCTAGCTAATTCCTCCCTCGACATTGTACTTCACGATACCTATTATGTAGTTGCACATTTTCATTACGTATTGTCAATAGGAGCTGTATTCGCCATTATAGGAGGATTTGTGCACTGATTCCCACTATTCTCAGGCTATACTCTTAACGACACGTGAGCTAAAATCCACTTTGTAATTATATTTGTAGGTGTTAACATAACCTTCTTTCCACAACACTTTCTTGGATTATCTGGAATACCACGACGCTACTCCGATTACCCAGACGCGTACACAATATGAAACACCATCTCATCTATAGGCTCATTTATTTCTCTAACAGCAGTTATATTAATAATTTTCATTATCTGAGAAGCATTTGCATCCAAACGAGAAGTCCTAACTGTAGATCTAACCACAACAAATCTAGAATGACTAAATGGATGCCCTCCACCATACCACACATTTGAAGAACCTACATACATTAATTCAAAATA----------------AGAAAGGAAGGAATCGAACCCCCT-ATTACTGGTTTCAAGCCAACATCATAACCATTATGTCTTTCTCAATC-AATGAGATGTTAGTAAAACATTACATAACTTTGTCGAAGTTAAATTACAAGTGAAAATCCTGTACATCTCATATGGCATACCCCATACAATTAGGCTTTCAAGATGCAACATCACCTATTATAGAAGAACTACTACATTTCCATGATCACACACTAATGATTGTCTTTTTAATTAGCTCACTAGTACTTTATATTATTTCACTTATACTAACAACAAAACTAACCCATACTAGTACAATAGACGCACAAGAAATTGAGACAATTTGAACAATCTTACCAGCTATTATTTTAATTCTAATTGCCCTTCCATCCCTGCGAATCCTATACATAATGGACGAAATTAACAACCCCTCCCTTACAGTAAAAACCATAGGACACCAATGATATTGAAGCTACGAATACACAGACTACGAAGACCTGAACTTTGATTCCTACATAATCCCAACATCAGAGCTAAAACCAGGAGAACTACGACTACTAGAAGTAGACAACCGAGTGGTACTACCAATAGAAATAACAATCCGAATGTTAATCTCCTCTGAAGACGTATTACACTCATGAGCTGTACCCTCCTTAGGGCTAAAAACAGATGCAATTCCAGGCCGCCTAAACCAAACAACTCTTATATCAACCCGACCAGGTCTATACTACGGACAGTGTTCAGAAATTTGTGGATCTAATCACAGTTTCATACCTATCGTCCTAGAATTAGTCCCACTAAAATATTTTGAAAAATGATCTGCATCAATACTGTAAAATCATCAAGAAGCTAT-TTTAGCACTAACCTTTTAAGTTAGAGATTGAGAGCAGAACACTCTCCTTGATGATATGCCACAACTAGATACATCCACATGACTTATAATAATTCTGTCAATATTCCTAACTCTTTTTATTATTTTCCAACTAAAAATCTCTAAGCACAATTTCTTTTATAATCCNGAATTAACATTAACTAAAACACGAAAACAAAGTACCCCTTGAGAAACAAAATGAACGAAAATCTATTTGCCTCTTTCATTACCCCAATAATTCTAGGCCTTCCCCTTGCTACTCTTATTGTAATATTCCCCAGCCTATTATTCCCAACATCAAATCGATTAATCAATAATCGTCTCCTCTCCCTTCAACAATGAATACTTCAACTTGTATCAAAACAAATAATAGGAATTCACAACACTAAAGGACAAACATGAACACTTATACTAATATCTCTAATCTTATTTATTGGCTCAACAAATCTACTAGGCCTATTTCCCCACTCATTTACACCAACTACACAACTATCAATAAATCTAGGCATGGCTATCCCCTTATGAGCAGGCGCTGTAATTACAGGATTCCGTAACAAAACTAAAGCATCTCTTGCTCACTTCCTACCACAAGGAACACCTACTCCACTAATCCCAATGCTAGTAATTATTGAAACTATTAGCCTCTTCATCCAACCAATGGCCTTAGCAGTACGATTAACAGCCAATATCACTGCAGGACACCTATTAATTCATCTAATCGGAGGAGCCACACTTACATTAATAAATATCAGCACCACAACAGCCCTCATTACATTCATTATCCTAATCCTACTCACAATTCTGGAGTTTGCAGTAGCCATAATCCAAGCTTACGTATTTACTCTTCTAGTAAGTCTATACCTGCATGACAACACATAATGACACACCAAACCCACGCCTACCACATAGTAAACCCAAGTCCCTGGCCTCTCACAGGGGCCCTATCAGCCCTCCTCATAACATCTGGCCTAATTATATGATTCCACTTTAACTCAATAACCTTGCTTATACTTGGCCTAACCACAAACATACTCACAATATACCAGTGATGACGAGATATTATCCGAGAAAGTACTTTTCAAGGACATCACACCCCAACCGTCCAAAAGGGCCTCCGTTATGGAATAATCCTTTTTATTATTTCTGAAGTGCTGTTCTTTACTGGATTCTTCTGAGCATTTTACCATTCAAGCCTTGCTCCTACACCCGAACTAGGCGGTTGCTGACCCCCAACAGGCATCCACCCACTTAACCCCCTAGAAGTCCCACTACTTAATACCTCCGTCTTACTAGCTTCAGGAGTCTCCATTACATGAGCCCACCACAGCCTTATAGAAGGAAATCGTAACCACATACTACAAGCTTTATTTATCACTATTGCACTAGGCGTATACTTTACACTACTACAAGCCTCAGAATACTATGAAGCACCTTTCACTATCTCAGACGGAGTCTATGGCTCAACTTTCTTCGTAGCTACAGGTTTCCATGGTCTCCATGTCATTATTGGATCTACTTTCTTAATTGTCTGTTTCTTCCGCCAACTAAAATTCCATTTTACTTCCAACCACCATTTCGGCTTCGAAGCAGCTGCTTGATACTGACATTTTGTAGATGTAGTATGACTTTTCCTCTATGTATCTATTTATTGATGAGGTTCATATTCTTTTAGTATCAACTAGTACAACTGACTTCCAATCAGTTAGTTTCGGTTAAATCCGAAAAAGAATAATAAACCTAATACTAGCCCTTCTGACCAACCTCACACTAGCCACACTACTTGTTATTATCGCATTCTGACTTCCCCAACTGAATGTATACTCAGAAAAAACAAGCCCATATGAGTGTGGGTTTGACCCAATAGGATCAGCTCGCCTACCCTTCTCCATAAAATTTTTCCTGGTAGCCATTACATTTCTCCTATTTGATCTAGAAATTGCACTTCTCCTACCATTACCCTGAGCCTCACAAACTACCAACCTAAACACTATACTCACTATAGCTCTCTTTCTTATCCTATTACTAGCTGTAAGCCTGGCCTACGAATGAACTCAAAAGGGCCTAGAATGAACCGAATATGGTACTTAGTTTAAAA-TAAAATAAATGATTTCGACTCATTAGATTATGATCAAGTTCATAATTACCAAATGTCCCTAGTCTATATAAATATCATATTAGCATTTACAGTATCTCTCACAGGCCTACTAATATACCGATCCCATCTAATATCATCCCTTCTATGCCTAGAAGGAATAATACTATCCCTATTTGTTATGGCCACCTTAACAATCCTAAATACCCATTTCACCCTAGCCAGTATAATACCTATTATCCTGCTAGTCTTCGCAGCTTGTGAAGCAGCACTAGGCCTATCTCTACTAGTAATAGTATCAAACACGTATGGTACTGATTACGTACAAAACCTCAACCTACTCCAATGTTAAAATATATTATTCCTACAATAATACTTATACCCCTAACCTGATTATCAAAAAACAACATAATCTGAATTAATTCTACAACCCACAGCCTATTAATTAGTCTTTCAAGTCTACTCCTCATAAACCAATTTAGCGATAACAGCCTTAACTTCTCACTAGTTTTCTTCTCCGACTCTCTATCAACACCTCTACTAATCTTAACCATATGACTCCTCCCTTTAATACTAATAGCCAGCCAATATCACCTATCAAAAGAAAACCTAACCCGAAAAAAACTATTTATTACTATGCTAATTCTACTACAACTATTTCTGATTATAACTTTCACCGCCACAGAACTAATCCTCTTCTACATTTTATTTGAAGCAACACTAGTCCCAACACTCATTATCATCACCCGTTGAGGGAACCAAACAGAACGTCTAAACGCCGGTCTCTATTTTTTATTCTACACATTAGCAGGCTCTCTTCCACTGTTAGTTGCACTAGTCTATATTCAAAATACAGTAGGATCCCTAAACTTTTTAATACTCCAATATTGAGTACAACCAATATCCAACTCCTGATCAGATGTATTTATGTGACTAGCATGTATAATAGCCTTCATGGTAAAAATACCACTATACGGCCTCCACCTCTGATTACCAAAAGCCCACGTAGAAGCCCCTATTGCAGGCTCTATAGTCCTTGCAGCTATTCTACTAAAACTAGGAGGATATGGTATACTACGAATCACAATATTCCTGAATCCAACCACTGAATTTATAGCATACCCATTCATCATATTATCCCTATGGGGCATAATCATAACTAGCTCAATTTGCCTCCGCCAAACAGACTTAAAATCACTTATCGCATATTCCTCTGTCAGCCATATAGCACTTGTTATCGTAGCCATCCTCATCCAAACACCCTGAAGCTATATAGGAGCTACAGCCTTGATAATTGCACACGGTCTTACATCCTCTATGCTCTTCTGTCTAGCAAACTCTAACTACGAACGCATCCACAGCCGAACAATAATTCTAGCCCGCGGCCTACAAACACTCCTACCCCTAATAGCCACTTGATGACTCCTAGCAAGCCTAACTAATCTAGCCCTACCACCAACAATCAACCTAATCGGAGAATTATTCGTAGTAATATCAACCTTCTCATGATCTAACATTACAATTATTTTGATAGGAGTAAACATAGTAATCACCGCCCTATATTCCTTATATATATTAATTACAACACAACGAGGAAAATATACCCATCACATCAACAACATTTCACCCTCTTTCACACGAGAAAATGCTCTCATGTCATTACACATCCTACCACTACTATTACTATCCCTAAACCCAAAAATTATTCTAGGACCTCTTTACTGTGAATATAGTTTAAAAAAAA-CACTAGATTGTGAATCTAATGATAGAAGTCCACTACCTTCTTATTTACCGAAAAAGTACACAAGAACTGCTAA-TTCTATGTCCCCATGTCTAACAACATGGCTTTTTCAAACTTTTAAAGGATAGTAGTT-ATCCATT-GGTCTTAGGAACCAAAAAATTGGTGCAACTCCAAATAAAAGTAATTAACCTATTCTCCTCCTTCACATTAATTACCCTACTCTTATTAACCGTACCCATCATAATAACAAGTTTCAACACCCATAAGACCATCAACTATCCTCTTTACGTGAAAACAACCATCTCATATGCCTTCATCACCAGCATAATCCCCACAATAATATTCATCCACACGGGCCAAGAAATAATCATTTCAAACTGACACTGATTAACTATCCAAACCCTTAAATTATCCCTCAGCTTCAAAATAGATTACTTTTCAATAATATTTGTTCCAGTAGCATTATTCGTCACATGATCTATTATAGAATTCTCAATATGATATATACACTCAGACCCAAATATCAATAAGTTCTTTAAATACCTCCTATTATTCCTCATCACCATACTAATTCTCGTTACAGCAAACAACCTATTCCAACTGTTTATTGGCTGAGAAGGCGTTGGAATTATATCATTCCTACTCATTGGGTGATGGTATGGGCGGGCAGATGCAAACACAGCAGCCCTCCAAGCAATCCTATATAATCGCATCGGGGACATTGGATTTATCCTAGCAATAGCATGATTTCTAGCCAACCTTAATACCTGAGATCTCCAACAAATCTTTATGCTAAATCCAAAAGACTCTAATATGCCCCTAATAGGCCTCGTACTAGCCGCAACCGGAAAATCTGCCCAATTCGGCCTACACCCATGACTACCATCAGCAATAGAAGGCCCTACTCCTGTTTCAGCATTACTCCATTCAAGCACAATAGTAGTAGCAGGCATTTTCTTATTAATCCGCTTCTATCCACTAACAGAAAATAACAAGTTCATCCAATCTATCATACTATGTTTAGGAGCCATCACTACGCTATTCACAGCAATATGTGCCCTCACCCAAAACGACATTAAAAAAATCGTTGCCTTCTCCACATCTAGCCAATTAGGCCTGATAATAGTAACAATTGGCATTAATCAACCATATCTAGCATTCCTTCATATCTGCACCCACGCTTTCTTTAAAGCTATACTATTTATATGCTCCGGTTCCATTATCCACAGCCTAAATGATGAACAAGACATTCGAAAAATAGGAGGCCTATTTAAAGCAATACCATTCACCACAACAGCCCTAATCATTGGCAGCCTTGCACTAACAGGAATCCCCTTTCTTACCGGATTCTATTCCAAAGACCTAATTATCGAAGCTGCTAATACGTCATATACCAACGCCTGAGCCCTCTTAATAACATTAATTGCCACCTCTTTCACAGCTATCTACAGTACCCGCATCATCTTCTTTGCACTCCTAGGACAACCCCGATTTCCAACCCTAATTACCATTAATGAAAACAACCCCTTTTTAATTAATTCCATCAAACGCCTTCTAATCGGAAGCCTTTTCGCCGGGTTCATCATCTCAAACAACATTCCTCCAACAACAGTACCCCAAATAACTATACCTTACTACCTAAAAATAACAGCCCTAGCAGTTACAATCCTAGGTTTCATTCTAGCATTAGAAATTAATAATCTAACCCAAAATCTAAAATTTAATCACCCATCAAGCATATTTAAATTCTCCAATCTCCTAGGGTACTTTCCCACAATCATACATCGTCTAGCTCCCTATTTAAACCTAACAATAAGCCAAAAATCAGCATCCTCTCTCCTAGATCTAATCTGACTAGAAAATATCCTACCAAAAACTACCTCACTAATCCAAATAAACATATCCATAATAATCACAAACCAAAAAGGCCTAATCAAACTATACTTTCTTTCCTTCCTAGTCACAATTCTCACTAGTATTATTCTATTTAATTTCCACGAGTAATTTCCATAATAACTACAACACCAATTAATAAAGACCAACCAGTTACAATAACTAATCAAGTACCATAACTATATAAAGCCGCAATCCCCATAGCCTCCTCACTAAAAAATCCAGAATCTCCCGTATCATAAATTACTCAATCCCCCAAACCATTAAACTTAAACACAATCTCTACCTCCTCATTCTTCAACACATAATAAACTATCACAAACTCCATTAACAAACCAGTAATAAAAGCTCCCAAAACAGTTTTATTAGAGACCCAAATCTCAGGGTACTGTTCTGTAGCCATAGCTGTCGTATAACCAAAAACTACTATCATTCCCCCTAAATAAATTAAAAAAACTATTAAACCCAAAAAAGACCCACCAAAATTCAACACAATCCCACAACCAACTCCACCACTCACAATCAACCCTAATCCCCCATAAATAGGCGAAGGTTTCGAAGAAAACCCCACGAAACCAATCACAAAAATTACACTCAAAATAAATACAATATATACTATCATTATTCTTGCATGGAATCTAACCACGACTAATGATATGAAAAACCATCGTTGTCATTCAACTACAAGAACACTAATGACCAATATCCGAAAATCCCACCCATTAATAAAAATTGTAAACAATGCATTCATCGACCTCCCAGCCCCATCAAACATCTCATCCTGATGAAATTTCGGCTCCCTACTAGGCATCTGCCTAATCCTTCAAATCCTAACAGGCCTATTCCTAGCAATACATTACACCTCTGACACAATAACAGCATTTTCCTCTGTTACTCACATTTGCCGAGACGTTAACTATGGCTGAATTATTCGATACATACATGCAAATGGAGCATCAATATTCTTTATCTGCCTGTTTATACATGTAGGACGAGGCCTATACTACGGATCATATATATTTCTAGAAACATGAAACATTGGAGTCATTCTCCTATTCACAGTAATAGCTACAGCATTCATAGGATATGTCCTACCTTGAGGACAAATATCTTTCTGAGGAGCAACAGTCATCACTAACCTTCTCTCAGCAATTCCCTACATTGGTACTAACCTGGTTGAGTGAATTTGAGGAGGCTTCTCAGTAGACAAAGCAACACTCACCCGATTCTTTGCCTTTCACTTTATCCTCCCATTTATCATTGCAGCACTCGCCATGGTTCATCTACTCTTTCTCCATGAAACAGGATCCAATAACCCAACAGGAATCACATCAGACATAAACAAAATCCCATTTCACCCCTACTACACCATCAAAGATATTCTAGGTATCCTATTACTAATCTTAATCTTAATAGCACTAGTGCTATTTACACCCGACCTACTTGGAGATCCGGACAACTATACTCCAGCAAACCCATTAAATACACCTCCACATATTAAACCCGAATGGTACTTTCTATTTGCATATGCCATTCTACGATCAATTCCTAATAAACTAGGAGGAGTACTAGCCCTAGTTTTATCCATCCTAATTTTAATCTTCATACCCCTACTTCACACATCCAAACAACGAAGTATAATATTCCGACCCCTTAGCCAATGCCTATTCTGAATTTTAGTAGCAGATTTATTGACACTTACATGAATTGGAGGACAACCAGTTGAACACCCATATATCATTATCGGACAACTAGCATCCATTATATACTTTCTTCTTATCCTAGTAATAATACCGGTAGCCAGCATAGTCGAAAACAATCTCTTAAAATGAAGACAAGTCTTTGTAGTACATATATAATACACTGGTCTTGTAAACCAGAAAAGGAGAACAACTAACC-TCCCTAAGACT-CAAGGAAGAAGCTA-TAGCCCCACTATCAACACCCAAAGCTGAAGTTCTATTTAAACTATTCCCTGACAA--CTATTGA-------------TATACCCTCATAACTATTAAGAAC-TTTTTCAGTATTA-AAATTCTCAAAATTTCCAA-CAGTTCAACACTAATTTTAAACTCAAT----------------------------------------------------------------------------------------------------------------------------------------------------------------------------------------------------------------------------------------------------------------------------------------------------------AACATAATAACT---------GTCCTATA-AT--------TAATAA-TG--------------------TACAAATTTCATTTATATATA--AATAAACTCATAATATTAATGTAATAGAACATAACG--------GTGTATA-----GTACAT-------AACATTAATGTACTA-GGACATACTATGTATA-TAGTACATTATATTATATGCCCCATGCATATAAGCAAGTATAATA-ATTCATTGAAAGTACATAGTACATGTAGTTGTTAATC-GTACATAGTGCATT-AAGTCAAATCAATTCTCGTCAACATG-------CATATCCCGT-CCCTTAGATCACGAGCTTGGTCACCATGCCGCGTGAAACCAGCAACCCGCTTGGCAGGGATCCCTCTTCTCGCTCCGGGCCCATGATCCGTGGGGGTAGCTACTTAATGAACTTTATCAGACATCTGGTTCTTTCTT-CAGGGCCATGTT-CTTAAGACCGCCCATTCTTTCCTCTTAAATAAGACATCTCGATGGACTAGTGACTAATCAGCCCATGCTCACACATAACTGTGCTGTCATACATTTGGTATTTTTTAATTTTTGGGG-ATGCTTGGACTCAGCTATGGCCGTCTGAGGCCCTGACCCGGAGCATGAATTGTAGCTGAACTTAACTGCACCTTGAGCATCACCAT----------AATGGTAAGCAT-GA-----------GCATTATAGTCCATGGTAACA-GGACATAAAACTGTATTATACATATTAATCC-ATATT----------CCCCCCTTC----------------------------CCCCCTTATATACCCACCACCATTTTTGACACACTCCCCCCTAGATACTTATTCAAATTTATTACGTTTTCAATACTCAAATTAGCACTCCAT-ATAAAATAAGCATGTAAGTGCTT--GCTTACATCACAATACCCA--
>Moschus moschiferus 2
GTTAATGTAGCTTAA-TATTAAAGCAAGGCACTGAAAATGCCTAGATGAGTA-TATAAACTCCATAAACACACAGGTTTGGTCCCAGCCTTCCTATTGATTCTTAATAAACTTACACATGCAAGCATCCACGCCCCGGTGAA-AATGCCCTCCGAGTC-AACAGAACCAAGAGGAGCAGGTATCAAGCACAC-ACT-TTGTAGCTCATAACACCTTGCTTAACCACACCCCC-ACGGGAAACAGCAGTGATAGAAATTAAGCCATAAACGAAAGTTTGACTAAGTTATATTAATTAGGGTTGGTAAATCTCGTGCCAGCCACCGCGGTCATACGATTAACCCAAGTTAATAGGAATACGGCGTAAAGCGTGTTAAAGCCCTCTACC-AAATAGAGTTAAATTTTAATTAAGCTGTAAAAAGCCATAATTATAACAAAAATAAATGACGAAAGTAACTCTATAACC-GCTGATACACTATAGCTAAGACCCAAACTGGGATTAGATACCCCACTATGCTTAGCCCTAAACACAAATAATTAT--ACAACAAAATTATTCGCCAGAGTACTACCAGCAACAGCTTAAAACTCAAAGGACTTGGCGGTGCTTCACACCCTTCTAGAGGAGCCTGTTCTATAATCGATAAACCCCGATAAACCTTACCAATCCTTGCTAATACAGTCTATATACCGCCATCTTCAGCAAACCCTAAAAA-GGAACAAAAGTAAGCACAATCATAATACACAAAAACGTTAGGTCAAGGTGTAACCTATGGAATGGGAAGAAATGGGCTACATTTTCT-ATCTCAAGAA-AACTCATATACGAAAGTTATTATGAAACTAATAACCAAAGGAGGATTTAGTAGTAAACTAAGAATAGAGTGCTTAGTTGAATTAGGCCATGAAGCACGCACACACCGCCCGTCACCCTCCTCAAATAAACATGATGCACCA-AAACATATTTAAACACATTAAC-TACATGAGAGGAGACAAGTCGTAACAAGGTAAGCATACTGGAAAGTGTGCTTGGACAAATCAAGATATAGCTTAA-ACAAAGCACCTAGTTTACACCTAGAAGATTTCAT-ATATCACGAATATCTTGAACCAAAGCTAG-CCCACAATTTC---ACTCA-ACCTAACAATCAAAGCAAAATAAAACAAAACATTTATTTA-ATACCTTAAAGTATAGGAGATAGAAATTTTAA-CTTGGCGCTATAGAGAAAGTACCGTAAGGGAACGATGAAAGAAAA--TATTCAAA-GTATAAAAAAGCAAAGATTACCCCTTGTACCTTTTGCATAATGAGTTAACTAGTATGAAGCTTAACAAAACGAATTTCAGCTAAGCCACCCGAAACCAGACGAGCTACCTATGAACAGTTTATTAAGAACCAACTCATCTATGTAGCAAAATAGTGAGAAGATTTATAGGTAGAGGTGACACGCCCAACGAGCCTGGTGATAGCTGGTTGTCCAGGAAATGAATCTAAGTTCAGCTTTAAATATACTAAAAAC-CAAACAAATTTCACTGTATTTTTAAAAGTTAGTCTAAAAAGGTACAGCCTTTTAGA-AACGGATACAACCTTGACTAGAGAGTAAAATCTAATA-ACACCATAGTAGGCTTAAAAGCAGCCACCAATTAAGAAAGCGTTAAAGCTCAACAATAACAATAATACTAATTCCACTAGTAA-AC-AATCAACTCCTAGCCC--AATACTGGACCAATCTATTAAAAAATAGAAGCAACAATGTTAACATGAGTAACAAGAAGTACCTTCTCCTTGCATAAGTTTAAGTCAGTACCTGATAATACTCTGACTATTAACAGCAA-ATAAAATCAACCCAACAATAAATAATTTATTAATCATACTGTTAATCCAACACAGGAATGCACTCAA-GGAAAGATTAAAAGAAGTAAAAGGAACTCGGCAAGCAC-GAACCCCGCCTGTTTACCAAAAACATCACCTCCAGCATTTCCAATATTGGAGGCACTGCCTGCCCAGTGAC-AACCGTTAAACGGCCGCGGTATCCTGACCGTGCAAAGGTAGCATAATCATTTGTTCTCTAAATAAGGACTTGTATGAATGGCCACACGAGGGTTCTACTGTCTCTTACTTCCAATCAGTGAAATTGACCTTTCCGTGAAGAGGCGGAAATAAACCGATAAGACGAGAAGACCCTATGGAGCTTTAACTAACTAGCCTAAAGA-AAACAAACAC-AACCACCAAGGGA-TAATAACACTCTCA-ATAGGCTAGCAGTTTTGGTTGGGGTGACCTCGGAGAATAAAAAATCCTCCGAACGATTC-TAAAGACTAGACCAACAAGTCAAACCACAATATCGCTCATTGATCCAAAGAAATTTGATCAACGGAACAAGTTACCCTAGGGATAACAGCGCAATCCTATTTAAGAGTCCATATCGACAAT-AGGGTTTACGACCTCGATGTTGGATCAGGACATCCTAATGGTGCAACCGCTATCAAAGGTTCGTTTGTTCAACGATTAAAGTCCTACGTGATCTGAGTTCAGACCGGAGTAATCCAGGTCGGTTTCTATCTATT-ATACATTTCTCCCAGTACGAAAGGACAAGAGAAATAAGGCCAACTTTAAGC-AAGCGCCTTAAATCAATTAATGATTTCATCTTAATTAACTCC---GTAACCAAATCACACCCTAGA-AAAGGGTTAGGTTAAGGTGGCAGAGCCCGGTAATTGCGTAAAACTTAAACCTTTATAATCAGAGATTCAAATCCTCTCCTTAACAAAAATGTTTATAATTAACATCCTAATGCTAATTATCCCTATCCTTCTAGCCGTAGCATTTCTCACACTAGTAGAACGAAAAGTCTTAGGGTATATACAACTTCGAAAAGGCCCTAATGTAGTAGGTCCATATGGTCTACTCCAACCTATCGCAGATGCAATCAAACTTTTTATTAAAGAACCACTACGACCAGCCACATCATCAATTTCAATATTTATCTTGGCACCTATTCTAGCCCTAAGCCTAGCCTTAACTATATGAATTCCCCTACCCATACCCTACCCACTCATCAACATAAATCTAGGAGTCTTATTCATATTAGCTATATCAAGCTTAGCTGTATACTCCATTCTCTGATCAGGCTGAGCCTCCAACTCGAAATACGCACTGATTGGAGCACTACGAGCAGTAGCACAAACAATTTCATATGAAGTTACACTAGCAATTATTCTACCATCTGTACTACTAATAAGTGGATCTTACACTCTTTCCACCCTAATCACCACACAAGAACAAGTCTGACTAATTCTCCCGGCATGACCCTTAGCAATAATATGATTTATCTCAACACTAGCAGAAACAAATCGAGCTCCATTTGACCTTACCGAAGGAGAATCAGAATTAGTCTCAGGCTTCAACGTAGAATATGCAGCAGGACCATTCGCCCTATTCTTTATAGCAGAATATGCAAACATTATTATAATAAACATTTTCACAACAATCCTGTTTCTAGGAGCATTTCACAATCCATACATACCAGAACTCTACACAATTAACTTTATCATCAAATCACTACTTCTTACAATCTCCTTCCTATGAATTCGAGCATCCTACCCTCGATTCCGCTATGACCAACTAATACACTTACTATGAAAAAATTTTTTACCCCTAACACTAGCCTTATGCATATGACATGTATCATTACCCATCCTCCTATCAAGCATTCCCCCTCAAACATAAGAAATATGTCTGACAAAAGAGTTACTTTGATAGAGTAAATAATAGAGGTTTAAATCCTCTTATTTCTAGAACTATAGGAATTGAACCTACTCCTAAGAACCCAAAACTCTTCGTGCTCCCAATT-ACACCAAATTCTAATAGTAAGGTCAGCTAATT-AAGCTATCGGGCCCATACCCCGAAAATGTTGGTTTATATCCTTCCCGTACTAATAAACCCAATTATCTCTATTATCATCCTATCAACAATCATACTAGGAACCATTATCGTCATAATTAGCTCCCACTGATTACTTATCTGAATTGGATTTGAAATAAATATACTCGCCATTATTCCTATTATAATAAAAAAACATAACCCACGAGCCACAGAAGCATCAACTAAATATTTCCTAACCCAATCAACAGCCTCAATACTACTAATAATAGCCATCATTATTAACCTAATATATTCAGGCCAATGAACTGTAATAAAACTATTTAATCCAATAGCATCTATACTTATAACAATGGCCCTCGCTATAAAATTAGGAATAGCCCCATTCCACTTCTGAGTCCCAGAAGTAACACAAGGTATTCCTCTATCATCCGGCCTAATCCTACTAACATGACAAAAACTAGCTCCAATATCAGTATTTTATCAAATTTTCCCATCCATTGACCTAAACCTAATCCTAACCCTATCAATTCTATCAATTATAATTGGAGGCTGAGGAGGACTAAACCAAACCCAACTACGAAAAATTATAGCCTATTCATCAATTGCCCACATAGGCTGAATGACGGCAATTCTACCATATAACCCTACTATAACACTACTAAACTTAATCATTTATATTATAATAACTTCCACCATATTCATGTTATTTATAGCTAACTCAACTACCACTACCTTATCGCTATCACATACATGAAACAAAGCACCCATTATAACCGCCCTAGCCCTCGCCACCCTCCTATCAATAGGAGGACTTCCTCCCCTCTCAGGATTTATACCAAAATGACTAATTATCCAAGAAATGACAAAAAATAATAGCATCATCATACCTACCTTTATAGCAATCACAGCACTACTAAACCTCTACTTCTACATACGACTTACATATTCCACTGCACTAACAATATTCCCCTCCACAAACAATATAAAAATAAAATGACAATTCCCCAATACAAAACAAATAACCCTACTACCAACAATAACTGTAATATCCACCCTACTTCTACCACTCACACCAATTCTATCAGTACTAGAATAG--GAATTTAGGTTAAA-TAGACCAAGAGCCTTCAAAGCCCTAAGTAAGTATAATTTACTTAATTCCTGATAAGGACTGCAAGACTATATCTTACATCAACTGAATGCAAATCAATTACTTTAATTAAGCTAAGTCCTCTCTAGATTGGTGGGATCCACCCCCACGAGACTTTAGTTAACAGCTAAACACCCTAATCAACTGGCTTCAATCTACTTCTCCCGCCGCGAGAAAAAAAAGGCGGGAGAAGCCCCGGCAGAATT-GAAGCTGCTTCTCTGAATTTGCAATTCAACGTGAAATT------CACCACAGGACTTGGTAAAAAGAGGGATTCA--ACCTCTGTCTTTAGATTTACAGTCTAATGCCTCACTCAGCCATTCTACC-TATGTTCATTAATCGCTGATTATTCTCAACCAACCACAAAGATATCGGTACTCTATACTTATTATTTGGTGCTTGAGCTGGTATGGTAGGAACAGCCCTAAGCCTACTAATTCGTGCCGAACTAGGCCAACCTGGAACCCTACTCGGAGATGACCAAATCTACAATGTAATCGTAACTGCACATGCATTTGTGATAATTTTCTTTATAGTTATGCCAATTATAATTGGAGGGTTTGGCAATTGACTAGTCCCCCTGATAATTGGCGCCCCCGATATAGCCTTTCCCCGAATAAATAATATAAGTTTCTGACTCCTTCCCCCTTCTTTCTTATTACTTCTAGCCTCCTCTATAGTTGAAGCTGGAGCGGGAACAGGCTGAACTGTATACCCCCCTTTAGCTGGTAATCTAGCCCATGCAGGAGCCTCTGTAGACCTAACTATTTTTTCTCTACACCTAGCAGGTGTTTCCTCCATTCTAGGGGCTATTAATTTTATTACAACAATTATTAATATAAAACCCCCAGCTATATCACAATATCAAACTCCATTATTCGTATGATCAGTGTTAATTACTGCCGTACTATTACTCCTATCACTCCCCGTGCTAGCAGCTGGCATTACAATACTACTTACAGACCGAAACCTAAACACTACCTTCTTTGATCCAGCAGGGGGAGGAGATCCTATCCTATACCAACATTTGTTCTGATTCTTTGGACACCCCGAAGTATATATTCTTATTCTACCTGGCTTTGGAATAATCTCTCATATTGTAACTTATTACTCAGGAAAAAAAGAACCATTTGGGTATATAGGTATAGTATGGGCTATAATGTCAATTGGATTCTTAGGATTCATCGTATGAGCCCACCATATGTTTACAGTCGGAATAGACGTTGATACACGAGCCTACTTTACATCCGCTACTATAATTATTGCTATTCCAACTGGAGTAAAAGTCTTTAGCTGACTAGCAACACTTCATGGAGGTAATATCAAATGATCCCCCGCTATAATATGAGCCCTAGGCTTTATCTTCCTTTTTACAGTAGGAGGTCTGACTGGAATTGTCCTAGCTAATTCCTCCCTCGACATTGTACTTCACGATACCTATTATGTAGTTGCGCATTTTCATTACGTATTGTCAATAGGAGCTGTATTCGCCATTATAGGAGGATTTGTGCACTGATTCCCACTATTCTCAGGCTATACTCTTAACGACACGTGAGCTAAAATCCACTTTGTAATTATATTTGTAGGTGTTAACATAACCTTCTTTCCACAACACTTTCTTGGATTATCTGGAATACCACGACGCTACTCCGATTACCCAGACGCGTACACAATATGAAACACCATCTCGTCTATAGGTTCATTTATTTCTCTAACAGCAGTTATGTTAATAATTTTCATTATCTGAGAAGCATTTGCATCCAAACGAGAAGTCCTAACTGTAGATCTAACCACAACAAATCTAGAATGACTAAATGGATGCCCTCCACCATACCACACATTTGAAGAACCTACATACATTAATTCAAAATA----------------AGAAAGGAAGGAATCGAACCCCCT-ATTACTGGTTTCAAGCCAACATCATAACCATTATGTCTTTCTCAATC-AATGAGATGTTAGTAAAACATTACATAACTTTGTCGAAGTTAAATTACAAGTGAAAATCCTGTACATCTCATATGGCATACCCCATACAATTAGGCTTTCAAGATGCAACATCACCTATTATAGAAGAACTACTACATTTCCATGATCACACACTAATAATTGTCTTTTTAATTAGCTCACTAGTACTTTATATTATTTCACTTATACTAACAACAAAACTAACCCATACTAGTACAATAGACGCACAAGAAATTGAGACAATTTGAACAATCTTACCAGCTATTATTTTAATTCTAATTGCCCTTCCATCCCTGCGAATCCTATACATAATGGACGAAATTAACAACCCCTCCCTTACAGTAAAAACCATAGGACACCAATGATATTGAAGCTACGAATACACAGACTACGAAGACCTGAACTTTGATTCCTACATAATCCCAACATCAGAGCTAAAACCAGGAGAACTACGACTACTAGAAGTAGACAACCGAGTGGTACTACCAATAGAAATAACAATCCGAATGTTAATCTCCTCTGAAGACGTATTACACTCATGAGCTGTACCCTCCTTAGGGCTAAAAACAGATGCAATTCCAGGCCGCCTAAACCAAACAACTCTTATATCAACCCGACCAGGTCTATACTACGGACAGTGCTCAGAAATTTGTGGATCTAATCACAGTTTCATACCTATCGTCCTAGAATTAGTCCCACTAAAATATTTTGAAAAATGATCTGCATCAATACTGTAAAATCATCAAGAAGCTAT-TTTAGCACTAACCTTTTAAGTTAGAGATTGAGAGCAGAACACTCTCCTTGATGATATGCCACAACTAGATACATCCACATGACTTATAATAATTCTGTCAATATTCCTAACTCTTTTTATTATTTTCCAACTAAAAATCTCTAAGCACAATTTCTTTTATAATCCTGAATTAACATTAACTAAAACACGAAAACAAAGTACCCCTTGAGAAACAAAATGAACGAAAATCTATTTGCCTCTTTCATTACCCCAATAATTCTAGGCCTTCCCCTTGCTACTCTTATTGTAATATTCCCCAGCCTATTATTCCCAACATCAAATCGATTAATCAATAATCGTCTCCTCTCCCTTCAACAATGAATACTTCAACTTGCATCAAAACAAATAATAGGAATTCACAACACTAAAGGACAAACATGAACACTTATACTAATATCTCTAATCTTATTTATTGGCTCAACAAATCTACTAGGCCTACTTCCCCACTCATTTACACCAACTACACAACTATCAATAAATCTAGGCATGGCTATCCCCTGATGAGCAGGCGCTGTAATTACAGGATTCCGTAACAAAACTAAAGCATCTCTTGCTCACTTCCTACCACAAGGAACACCTACTCCACTAATCCCAATGCTAGTAATTATTGAAACTATTAGCCTCTTCATCCAACCAATGGCCTTAGCAGTACGATTAACAGCCAATATCACTGCAGGACACCTATTAATTCATCTAATCGGAGGAGCCACACTTGCATTAATAAATATCAGCACCACAACAGCCCTCATTACATTCATTATCCTAATCCTACTCACAATTCTTGAGTTTGCAGTAGCCATAATCCAAGCTTACGTATTTACTCTTCTAGTAAGCCTATACCTGCATGACAACACATAATGACACACCAAACCCACGCCTACCACATAGTAAACCCAAGTCCCTGGCCTCTCACAGGGGCCCTATCAGCCCTCCTCATAACATCTGGCCTAATTATATGATTCCACTTTAACTCAATAACCTTGCTTATACTTGGCCTAACCACAAACATACTCACAATATACCAGTGATGACGAGATATTATCCGAGAAAGTACTTTTCAAGGACATCACACCCCAACCGTCCAAAAGGGCCTCCGTTATGGAATAATCCTTTTTATTATTTCTGAAGTGCTGTTCTTTACTGGATTCTTCTGAGCATTTTACCATTCAAGCCTTGCTCCTACACCCGAGCTAGGCGGTTGCTGACCCCCAACAGGCATCCACCCACTTAACCCCCTAGAAGTCCCACTACTTAATACCTCCGTCTTACTAGCTTCAGGAGTCTCCATTACATGAGCCCACCACAGCCTTATAGAAGGAAATCGTAACCACATACTACAAGCTTTATTTATCACTATTGCACTAGGCGTATACTTTACACTACTACAAGCCTCAGAATACTATGAAGCACCTTTCACTATCTCAGACGGAGTCTATGGCTCAACTTTCTTCGTAGCTACAGGTTTCCATGGCCTCCATGTCATTATTGGATCTACTTTCTTAATTGTCTGTTTCTTCCGCCAACTAAAATTCCATTTTACCTCCAACCACCATTTCGGCTTCGAGGCAGCTGCTTGATACTGACATTTTGTAGATGTAGTATGACTTTTCCTCTATGTATCTATTTATTGATGAGGTTCATATTCTTTTAGTATCAACTAGTACAACTGACTTCCAATCAGTTAGTTTCGGTTAAATCCGAAAAAGAATAATAAACCTAATACTAGCCCTTCTGACCAACCTCACACTAGCCACACTACTTGTTATCATCGCATTCTGACTTCCCCAACTGAATGTATACTCAGAAAAAACAAGCCCATATGAGTGTGGGTTTGACCCAATAGGATCAGCTCGCCTACCCTTCTCCATAAAATTTTTCCTGGTAGCCATTACATTTCTCCTATTTGATCTAGAAATTGCACTTCTCCTACCATTACCCTGAGCCTCACAAACTACCAACCTAAACACTATACTCACTATAGCTCTCTTTCTTATCCTATTACTAGCTGTAAGCCTGGCCTACGAATGAACTCAAAAGGGCCTAGAATGAACCGAATATGGTACTTAGTTTAAAA-TAAAATAAATGATTTCGACTCATTAGATTATGATCAAGTTCATAATTACCAAATGTCCCTAGTCTATATAAATATCATATTAGCATTTACAGTATCTCTCACAGGCCTACTAATATACCGATCCCATCTAATATCATCCCTTCTATGCCTAGAAGGAATAATACTATCCCTATTTGTTATGGCCACCTTAACAATCCTAAATACCCATTTCACCCTAGCCAGTATAATACCTATTATCCTGCTAGTCTTCGCAGCTTGTGAAGCAGCACTAGGCCTATCCCTACTAGTAATAGTATCAAACACGTATGGTACTGATTACGTACAAAACCTCAACCTACTCCAATGTTAAAATATATTATTCCTACAATAATACTTATACCCCTAACCTGATTATCAAAAAACAACATAATCTGAATTAATTCTACAACCCACAGCCTATTAATTAGTCTTTCAAGTCTACTCCTCATAAACCAATTTAGCGATAACAGCCTTAACTTCTCACTAGTCTTCTTCTCCGACTCTCTATCAACACCTCTACTAATCTTAACCATATGACTCCTCCCTCTAATACTAATAGCCAGCCAATATCACCTATCAAAAGAAAACCTAACCCGAAAAAAACTATTTATTACTATGCTAATTCTACTACAACTATTTCTGATTATAACTTTCACCGCCACAGAACTAATCCTCTTCTACATTTTATTTGAAGCAACACTAGTCCCAACACTCATTATCATCACCCGTTGAGGGAACCAAACAGAACGTCTAAACGCCGGTCTCTATTTTTTATTCTACACATTAGCAGGCTCTCTTCCACTGTTAGTTGCACTAGTCTATATTCAAAATACAGTAGGATCCCTAAACTTTTTAATACTCCAATATTGAGTACAACCAATATCCAACTCCTGATCAGATGTATTTATGTGACTAGCATGTATAATAGCCTTCATGGTAAAAATACCACTATACGGCCTCCACCTCTGATTACCAAAAGCCCACGTAGAAGCCCCTATTGCAGGCTCTATAGTCCTTGCAGCTATTCTACTAAAACTAGGAGGATATGGTATACTACGAATCACAATATTCCTGAATCCAACCACTGAATTTATAGCATACCCATTCATCATATTATCCCTATGGGGCATAATCATAACTAGCTCAATTTGCCTCCGCCAAACAGACTTAAAATCACTTATCGCATATTCCTCTGTCAGCCATATAGCACTTGTTATCGTAGCTATCCTCATCCAAACACCCTGAAGCTATATAGGAGCTACAGCCTTGATAATTGCACACGGTCTTACATCCTCTATGCTCTTCTGTCTAGCAAACTCTAACTACGAACGCATCCACAGCCGAACAATAATTCTAGCCCGCGGCCTACAAACACTCCTACCCCTAATAGCCACTTGATGACTCCTAGCAAGCCTAACTAATCTAGCCCTACCACCAACAATCAACCTAATCGGAGAATTATTCGTAGTAATATCAACCTTCTCATGATCTAACATTACAATTATTTTGATAGGAGTAAACATAGTAATCACCGCCCTATATTCCTTATATATATTAATTACAACACAACGAGGAAAATATACCCATCACATCAACAACATTTCACCCTCTTTCACACGAGAAAATGCTCTCATGTCATTACACATCCTACCACTACTATTACTATCCCTAAACCCAAAAATTATTCTAGGACCTCTTTACTGTGAATATAGTTTAAAAAAA--CACTAGATTGTGAATCTAATGATAGAAGTCCACTACCTTCTTATTTACCGAAAAAGTACACAAGAACTGCTAA-TTCTATGTCCCCATGTCTAACAACATGGCTTTTTCAAACTTTTAAAGGATAGTAGTT-ATCCATT-GGTCTTAGGAACCAAAAACTTGGTGCCACTCCAAATAAAAGTAATTAACCTATTCTCCTCCTTCACATTAATTACCCTACTCTTATTAACCGTACCCATCATAATAACAAGTTTCAACACCCATAAGACCATCAACTATCCTCTTTACGTGAAAACAACCATCTCATATGCCTTCATCACCAGCATAATCCCCACAATAATATTCATCCACACGGGCCAAGAAATAATCACTTCAAACTGACACTGATTAACTATCCAAACCCTTAAATTATCCCTCAGCTTCAAAATAGATTACTTTTCAATAATATTTGTTCCAGTAGCATTATTTGTCACATGATCTATTATAGAATTCTCAATATGATATATATACTCAGACCCAAATATCAATAAGTTCTTTAAATACCTCCTATTATTCCTCATCACCATACTAATTCTCGTTACAGCAAACAACCTATTCCAACTGTTTATTGGCTGAGAAGGCGTTGGAATTATATCATTCCTACTCATTGGGTGATGGTATGGGCGGGCAGATGCAAACACAGCAGCCCTCCAAGCAATCCTATATAATCGCATTGGGGACATTGGATTTATCCTAGCAATAGCATGATTTCTAGCCAACCTTAATACCTGAGATCTCCAACAAATCTTTATGCTAAACCCAAAAGACTCTAATATGCCCCTAATGGGCCTCGTACTAGCCGCAACCGGAAAATCTGCCCAATTCGGCCTACACCCATGACTACCATCAGCAATAGAAGGCCCTACTCCTGTTTCAGCATTACTCCATTCAAGCACAATAGTAGTAGCAGGCATTTTCTTATTAATCCGCTTCTATCCACTAACAGAAAATAACAAATTCATCCAATCTATCATACTATGCTTAGGAGCCATCACTACGCTATTCACAGCAATATGTGCCCTCACCCAAAACGACATTAAAAAA-TCGTTGCCTTCTCCACATCTAGCCAATTGGGCC--ATAATAGTAACAATTGGCATTAATCAACCATATCTAGCATTCCTTCATATCTGCACCCACGCTTTCTTTAAAGCTATACTATTTATATGCTCCGGTTCCATTATCCACAGCCTAAATGATGAACAAGACATTCGAAAAATAGGAGGCCTATTTAAAGCAATACCATTCACCACAACAGCCCTAATCATTGGCAGCCTTGCACTAACAGGAATCCCCTTTCTTACCGGATTCTATTCCAAAGACCTAATTATCGAAGCTGCTAATACGTCATATACCAACGCCTGAGCCCTCTTAACAACATTAATTGCCACCTCTTTCACAGCTATCTACAGTACCCGCATCATCTTCTTTGCACTCCTAGGACAGCCCCGATTTTCAACCCTAATTACCATTAATGAAAACAACCCCTTTTTAATTAATTCCATCAAACGCCTTCTAATCGGAAGCCTTTTCGCCGGGTTCATCATCTCAAACAACATTCCTCCAACAACAGTACCCCAAATAACTATACCTCACTACCTAAAAATAACAGCCCTAGCAGTTACAATCCTAGGTTTCATTCTAGCATTAGAAATTAATAATCTAACCCAAAATCTAAAATTTAATCACCCATCAAGCATATTTAAATTCTCCAATCTCCTAGGGTACTTTCCCACAATCATACATCGTCTAGCTCCCTATTTAAACCTAACAATAAGCCAAAAATCAGCATCCTCTCTCCTAGATCTAATCTGACTAGAAAATATCCTACCAAAAACTACCTCACTAATCCAAATAAACATATCCATAATAATCACAAACCAAAAAGGCCTAATCAAACTATACTTTCTTTCCTTCCTAGTCACAATTCTCACTAGTATTATTCTATTTAATTTCCACGAGTAATTTCCATAATAACTACAACACCAATTAATAAAGACCAACCAGTTACAATAACTAATCAAGTACCATAACTATATAAAGCCGCAATCCCCATAGCCTCCTCACTAAAAAATCCAGAATCTCCCGTATCATAAATTACTCAATCCCCCAAACCATTAAACTTAAACACAATCTCTACCTCCTCATTCTTCAACACATAATAAACTATCACAAACTCCATTAACAAACCAGTAATAAAAGCTCCCAAAACAGTTTTATTAGAGACCCAAATCTCAGGGTACTGTTCTGTAGCCATAGCTGTCGTATAACCAAAAACTACTATCATTCCCCCTAAATAAATTAAAAAAACTATTAAACCCAAAAAAGACCCACCAAAATTCAACACAATCCCACAACCAACTCCACCACTCACAATCAACCCTAATCCCCCATAAATAGGCGAAGGTTTCGAAGAAAACCCCACGAAACCAATCACAAAAACTACACTCAAAATAAATACAATATATACTATCATTATTCTTGCATGGAATCTAACCACGACTAATGATATGAAAAACCATCGTTGTCATTCAACTACAAGAACACTAATGACCAATATCCGAAAATCCCACCCATTAATAAAAATTGTAAACAATGCATTCATCGACCTCCCAGCCCCATCAAACATCTCATCCTGGTGAAATTTCGGCTCCCTACTAGGCATCTGCCTAATCCTTCAAATCCTAACAGGCCTATTCCTAGCAATACATTACACCTCTGACACAATAACAGCATTTTCTTCTGTTACTCACATTTGCCGAGACGTTAACTATGGCTGAATTATTCGATACATACATGCAAATGGAGCATCAATATTCTTTATCTGCCTGTTTATACATGTAGGACGAGGCCTATACTACGGATCATATATATTTCTAGAAACATGAAACATTGGAGTTATTCTCCTATTCACAGTAATAGCTACAGCATTCATAGGATATGTCCTACCTTGAGGACAAATATCTTTCTGAGGAGCAACAGTCATCACTAACCTTCTCTCAGCAATTCCCTACATTGGTACTAACCTGGTTGAGTGAATTTGAGGAGGCTTCTCAGTAGACAAAGCAACACTCACCCGATTCTTTGCCTTTCACTTTATCCTCCCATTTATCATTGCAGCACTCGCCATGGTTCATCTACTCTTTCTCCATGAAACAGGATCCAATAACCCAACAGGAATCACATCAGACATAGACAAAATCCCATTTCACCCCTACTACACCATCAAAGATATTCTAGGTATCCTATTACTAATCTTAATCTTAATAGCACTAGTGCTATTTACACCCGACCTACTTGGAGATCCGGACAACTATACTCCAGCAAACCCATTAAATACACCTCCACATATTAAACCCGAATGGTACTTTCTATTTGCATATGCCATTCTACGATCAATTCCTAATAAACTAGGAGGGGTACTAGCCCTAGTTTTATCCATCCTAATTTTAATCTTCATACCCCTACTTCACACATCCAAACAACGAAGTATAATATTCCGACCCCTTAGCCAATGCCTATTCTGAATTTTAGTAGCAGATTTATTGACACTTACATGAATTGGAGGACAACCAGTTGAACACCCATATATCATTATCGGACAACTAGCATCCATTATATACTTTCTTCTTATCCTAGTAATAATACCGGTAGCCAGCATAGTCGAAAACAATCTCTTAAAATGAAGACAAGTCTTTGTAGTACATATATAATACACTGGTCTTGTAAACCAGAAAAGGAGAACAACTAACC-TCCCTAAGACT-CAAGGAAGAAGCTA-TAGCCCCACTATCAACACCCAAAGCTGAAGTTCTATTTAAACTATTCCCTGACAA--CTATTGA-------------TATACCCTCATAACTATTAAGAAC-TTTTTCAGTATTA-AAATTCTCAAAATTTCCAA-TAGTTCAACACTAATTTTAGACTCAAT----------------------------------------------------------------------------------------------------------------------------------------------------------------------------------------------------------------------------------------------------------------------------------------------------------AACATAATAACT---------GTCCTATA-AT--------TAATAA-TG--------------------TACAAATTTCATTTATATATA--AATAAACTCATAATATTAATGTAATAGAACATAACG--------GTGTATA-----GTACAT-------AATATTAATGTACTA-GGACATATTATGTATA-TAGTACATTATATTATATGCCCCATGCATATAAGCAAGTATAATA-ATTCATTGAAAGTACATAGTACATATAGTTGTTAATC-GTACATAGTGCATT-AAGTCAAATCAATTCTTGTCAACATG-------CATATCCCGT-CCCCTAGATCACGAGCTTGATCACCATGCCGCGTGAAACCAGCAACCCGCTTGGCAGGGATCCCTCTTCTCGCTCCGGGCCCATGATTCGTGGGGGTAGCTATTTAATGAACTTTATCAGACATCTGGTTCTTTCTT-CAGGGCCATGTT-CTTAAGATCGCCCATTCTTTCCTCTTAAATAAGACATCTCGATGGACTAGTGACTAATCAGCCCATGCTCACACATAACTGTGCTGTCATACATTTGGTATTTTTTAATTTTTGGGG-ATGCTTGGACTCAGCTATGGCCGTCTGAGGCCCTGACCCGGAGCATAAATTGTAGCTGAACTTAACTGCACCTTGAGCATCACCAT----------AATGGTAGGCAT-GA-----------GCATTATAGTCCATGGTAGCA-GGACATAAAACTGTATTATACATATTAATCC-ATAT-----------CCCCCCTTC----------------------------CCCCCTTATATACCCACCACCATTTTTGACACACTCCCCCCTAGATACTTATTCAAATTTATTACGTTTTCAATACTCAAATTAGCACTCCAT-ATAAAATAAGCATGTAAGTGCTT--GCTTACATCACAATACCCA--
>Moschus anhuiensis 1
GTTAATGTAGCTTAA-TATTAAAGCAAGGCACTGAAAATGCCTAGATGAGTA-CATAAACTCCATAAACACACAGGTTTGGTCCCAGCCTTCCTATTGATTTTTAATAAACTTACACATGCAAGCATCCACGCCCCGGTGAA-AATGCCCTCCGAGTC-AATGGAACCAAGAGGAGCAGGTATCAAGCACAC-ACC-TTGTAGCTCACAACACCTTGCTTAACCACACCCCC-ACGGGAAACAGCAGTGATAGAAATTAAGCCATAAACGAAAGTTTGACTAAGTTATATTAATCAGGGTTGGTAAATCTCGTGCCAGCCACCGCGGTCATACGATTAACCCAAGTTAATAGGAATACGGCGTAAAGCGTGTTAAAGCCCCCGATC-AAATAGAGTTAAATTTTAATTAAGCTGTAAAAAGCCATAATTATAACAAAAATAAATGACGAAAGTAACTCTACAACC-GCTGATACACTATAGCTAAGACCCAAACTGGGATTAGATACCCCACTATGCTTAGCCCTAAACACAAATAATTAT--GCAACAAAATTATTCGCCAGAGTACTACCAGCAACAGCTCAAAACTCAAAGGACTTGGCGGTGCTTCACACCCTTCTAGAGGAGCCTGTTCTATAATCGATAAACCCCGATAAACCTCACCAATCCTTGCTAATACAGTCTATATACCGCCATCTTCAGCAAACCCTAAAAA-GGAACAAAAGTAAGCACAATCATAATACACAAAAACGTTAGGTCAAGGTGTAACCTATGGAATGGAAAGAAATGGGCTACATTTTCT-ACCTCAAGAA-AACCCA-ATACGAAAGTTATTATGAAACTAATAACCAAAGGAGGATTTAGTAGTAAACTAAGAATAGAGTGCTTAGTTGAATTAGGCCATGAAGCACGCACACACCGCCCGTCACCCTCCTCAAATAATCATGATGTATCA-AAATATATTTAAACACATTATC-TACATGAGAGGAGACAAGTCGTAACAAGGTAAGCATACTGGAAAGTGTGCTTGGACAAATCAAGATATAGCTTAA-ACAAAGCACCTAGTTTACACCTAGAAGATTTCAT-ATATCACGAATATCTTGAACTAAAGCTAG-CCCACAATTTT---ACTCA-ACCTAACAATCAAAGCAAAATAAAACAAAACATTTATTTA-GTACCTTAAAGTATAGGAGATAGAAATTTTAA-CTCGGCGCTATAGAGAAAGTACCGTAAGGGAACGATGAAAGAAAA--TATTTAAA-GTATAAGAAAGCAAAGATTACCCCTTGTACCTTTTGCATAATGAGTTAACTAGTATAGAGCTTAACAAAACGAATTTCAGCTAAGCCACCCGAAACCAGACGAGCTACCCATGAACAGTTTATTAAGAACCAACTCATCTATGTAGCAAAATAGTGAGAAGATTTATAGGTAGAGGTGACACGCCCAACGAGCCTGGTGATAGCTGGTTGTCCAGGAAATGAATTTAAGTTCAGCTTTAAACATACCAAAAAC-CAAACAAATTTAACTGTATTTTTAAAAGTTAGTCTAAAAAGGTACAGCCTTTTAGA-AACGGATACAACCTTGACTAGAGAGTAAAATCTGATA-ACACCATAGTAGGCCCAAAAGCAGCCACCAATTAAGAAAGCGTTAAAGCTCAACAATAACAATAATATTAATTTCACTAGTAA-AC-AATCAACTCCTAGCCT--AATACTGGACCAATCTATTAAAAAATAGAAGCAATAATGTTAACATGAGTAACAAGAAGTACCTTCTCCTTGCATAAGTTTAAGTCAGTATCTGATAATATTCTGACTATTAACAGCAA-ATAAAATCAACCTAACAATAAATAATTTATTAACCATACTGTTAATCCAACTCAGGAATGCACTCAA-GGAAAGATTAAAAGAAGTAAAAGGAACTCGGCAAGCAC-GAACCCCGCCTGTTTACCAAAAACATCACCTCCAGCATTTCCAATATTGGAGGCACTGCCTGCCCAGTGAC-AACCGTTAAACGGCCGCGGTATCCTGACCGTGCAAAGGTAGCATAATCATTTGTTCTCTAAATAAGGACTTGTATGAATGGCCACACGAGGGTTCTACTGTCTCTTACTTCCAATCAGTGAAATTGACCTTTCCGTGAAGAGGCGGAAATAAGCCAATAAGACGAGAAGACCCTATGGAGCTTTAACTAACTAGCCTAAAGA-AAACGAATAC-AACCACCAAGGGA-TAATAACACTCTTA-GTAAGCTAGCAGTTTCGGTTGGGGTGACCTCGGAGAATAAAAAATCCTCCGAACGATTC-TAAAGATTAGACTAACAAGTCAAATCACAATATCGCTCATTGATCCAAAGAAATTTGATCAACGGAACAAGTTACCCTAGGGATAACAGCGCAATCCTATTCAAGAGTCCATATCGACAAT-AGGGTTTACGACCTCGATGTTGGATCAGGACACCCAGATGGTGCAACCGCTATCAAAGGTTCGTTTGTTCAACGATTAAAGTCCTACGTGATCTGAGTTCAGACCGGAGTAATCCAGGTCGGTTTCTATCTATT-ATACATTTCTCCCAGTACGAAAGGACAAGAGAAATAAGGCCAACTTCAAGC-AAGCGCCTTAAATCAATTAATGACTTCATCTTAATTAACTCC---GTAAGCAAATCACACCCTAGA-AAAGGGTTAAGTTAAGGTGGCAGAGCCCGGTAATTGCGTAAAACTTAAACCTTTATAATCAGAGATTCAAATCCTCTCCTTAACAAAAATGTTTATAATTAACATTCTAATGCTAATTATCCCTATCCTTCTAGCCGTAGCATTTCTCACACTAGTAGAACGAAAAGTCTTAGGATATATACAATTTCGAAAAGGCCCTAATGTAGTAGGCCCATATGGTCTACTCCAACCTATCGCAGATGCAATCAAACTCTTTATTAAAGAACCATTACGACCAGCCACATCATCAATTTCAATATTTATCTTGGCACCTATTCTAGCTCTAAGCCTAGCCTTAACCATATGAATTCCCCTACCTATACCTTACCCACTCATCAACATAAATCTAGGAGTCCTATTTATATTAGCCATATCAAGCCTAGCCGTATACTCTATTCTCTGATCAGGTTGAGCCTCCAACTCAAAATATGCACTAATTGGAGCGCTACGAGCAGTAGCACAAACAATCTCATATGAAGTTACACTGGCAATTATTCTACTATCCGTACTACTAATAAGTGGATCTTACACCCTTTCCACCCTAATCACCACACAAGAACAAGTGTGACTAATTTTTCCAGCATGACCCTTAGCAATAATATGATTTATTTCAACACTAGCAGAAACAAATCGAGCTCCATTCGATCTCACCGAAGGAGAATCAGAATTAGTCTCAGGCTTCAACGTAGAATATGCAGCAGGACCATTTGCCTTATTCTTTATAGCAGAGTACGCAAATATCATTATAATGAACATTTTCACAACAATCCTATTTCTAGGAGCATTTCACAACCCATACATACCAGAACTTTACACAATTAACTTTATTATCAAATCACTACTACTCACAATCTCCTTTCTATGAATCCGAGCATCCTACCCTCGATTTCGCTATGACCAACTAATACATTTACTATGAAAAAATTTTTTACCCCTAACACTAGCCCTATGCATATGACATGTATCACTACCCATTCTCCTATCAAGCATTCCCCCTCAAACATAAGAAATATGTCTGACAAAAGAGTTACTTTGATAGAGTAAATAATAGAGGTTTAAACCCTCTTATTTCTAGAACTATAGGAATCGAACCTACTCCTAAGAACCCAAAATTCTTCGTGCTCCCAATT-ACACCAAATTCTAATAGTAATGTCAGTTAATT-AAGCTATCAGGCCCATACCCCGAAAATGTTGGTTTATATCCTTCCCGTACTAATAAATCCAATCATCTTTATTATTATTCTATCAACCATCATACTAGGAACCATCATCGTCATAATTAGCTCCCACTGACTACTCATCTGAATTGGATTCGAAATGAATATACTCGCCATTATTCCCATTATAATAAAAAAACACCACCCACGAGCTACCAAGGCATCAATTAAATATTTTTTAACCCAATCAACAGCCTCAATACTACTAATAATAGCCATCATTATTAACTTAATATTTTCAGGTCGATGAGCCGTAATAAAACTATTTAACCCAATAGCAACCATACTTATTACAATAGCCCTCGCCATAAAACTAGGAATAGCCCCATTTCACTTCTGAGTCCCAGAAGTAACACAAGGCATTCCCCTGTCATCCTGCCTAATCCTACTCACATGACGAAAACTAGCCCCAATATCAGTATTTTATCAAATCTTCCCATCCATTAACCTAAACCTAATCCTAACCCTATCAATTCTATCAATTATAATTGGAGGCTGAGGAGGATTAAACCAAACCCAACTACGAAAAATCATAGCTTATTCATCAATTGCCCATATAGGATGAATAACAGCAATTCTACCATATAACCCTACTATAACACTACTAAACTTAATCATTTATATTATCATGACTTCCACCATATTCATACTATTTATAGCTAACTCAACCACTACTACCTTATCACTATCACACACATGGAACAAAGCACCTATCATAACCGCCCTAGCCCTTACCACCCTCATATCAATAGGAGGCCTTCCTCCTCTCTCAGGATTTATACCAAAATGGCTAATTATCCAAGAAATGACAAAAAACAACAGTATCATCATACCCACCTTTATAGCAATCACAGCACTACTAAACCTCTACTTCTACATACGACTCACATACTCCACTACACTAACAATATTCCCCTCCACAAATAATATAAAAATAAAATGACAATTTTCCAATACAAAACAAATAACCCTACTACCAACAATAACCGTAATATCCACCTTACTTCTACCACTTACACCAATTCTATCAGTACTAGAATAG--GAATTTAGGTTAAA-TAGACCAAGAGCCTTCAAAGCCCTAAGCAAGTATAATTTACTTAATTCCTGATAAGGACTGCAAGACTATATCTTACATCAATTGAATGCAAATCAACTACTTTAATTAAGCTAAGTCCTCCCTAGATTGGTGGGATCCACCCCCACGAAACTTTAGTTAACAGCTAAACACCCTAATCAACTGGCTTCAATCTACTTCTCCCGCCGCGAGAAAAAAAAGGCGGGAGAAGCCCCGGCAGAATT-GAAGCTGCTTCTCTGAATTTGCAATTCAACGTGAAATT------CACCACAGGACTTGGTAAAAAGAGGAATTCA--ACCTCTGTCTTTAGATTTACAGTCTAATGCCTCACTCAGCCATTCTACC-TATGTTCATTAACCGCTGACTATTCTCAACTAACCACAAAGATATCGGTACTCTATACTTACTATTTGGTGCTTGAGCCGGTATAGTAGGAACAGCCTTAAGCCTACTAATCCGTGCCGAACTAGGCCAACCTGGAACCCTACTCGGAGACGACCAAATCTACAATGTAATCGTAACTGCACATGCATTTGTGATAATCTTCTTTATAGTTATGCCAATCATAATTGGAGGATTTGGCAATTGACTAGTCCCCCTAATAATCGGCGCTCCCGATATAGCCTTCCCCCGAATAAACAATATAAGCTTCTGACTTCTCCCCCCTTCTTTCTTATTACTTCTAGCCTCCTCTATAGTTGAAGCTGGAGCAGGAACAGGCTGAACCGTATATCCCCCTTTAGCTGGCAACCTGGCCCACGCAGGAGCCTCTGTAGACCTAACTATTTTTTCTCTACACCTAGCAGGTGTTTCCTCCATTCTAGGGGCTATTAATTTTATTACAACAATTATTAATATAAAACCCCCAGCTATATCACAATATCAAACTCCATTATTTGTATGATCAGTATTAATTACTGCCGTATTATTACTCCTGTCACTTCCTGTGCTAGCAGCTGGCATTACAATACTACTCACAGACCGAAACCTAAACACTACCTTCTTTGATCCAGCAGGAGGAGGAGATCCTATTCTATATCAACATTTATTCTGATTCTTTGGACACCCCGAAGTATATATTCTTATTCTACCTGGCTTTGGAATAATCTCTCATATTGTAACTTACTACTCAGGAAAAAAAGAACCATTTGGGTACATGGGTATAGTCTGGGCTATAATGTCAATTGGATTCTTAGGATTCATCGTATGAGCCCACCATATGTTTACAGTCGGAATAGACGTGGATACACGAGCCTACTTTACATCAGCTACTATAATTATTGCTATTCCGACTGGAGTAAAAGTCTTTAGCTGACTAGCAACACTCCACGGAGGTAATATCAAATGATCTCCCGCTATAATATGAGCCTTAGGCTTTATTTTCCTCTTTACAGTAGGAGGTCTGACCGGAATTGTCCTAGCTAATTCCTCCCTCGACATTGTTCTTCACGATACCTATTATGTAGTTGCACACTTTCACTATGTATTGTCAATAGGAGCTGTATTCGCTATTATAGGAGGATTTGTGCACTGATTCCCGCTATTCTCAGGCTACACTCTCAACGATACATGAGCTAAAATCCATTTTGTAATTATATTTGTAGGTGTAAACATAACCTTCTTTCCACAACACTTTCTTGGGCTATCTGGAATACCACGACGCTACTCCGACTATCCAGACGCGTACACAATATGAAACACCATCTCATCTATAGGCTCATTTATTTCCCTAACAGCAGTAATGTTAATAATTTTTATTATCTGAGAAGCATTTGCATCCAAACGAGAAGTTCTAGCTGTAGACCTAACTACAACAAATCTAGAATGACTAAATGGGTGCCCTCCACCATATCACACATTTGAAGAACCTACATATATTAATTCAAAATA----------------AGAAAGGAAGGAATCGAACCCCCT-ATTACTGGTTTCAAGCCAACATCATAACCATTATGTCTTTCTCAATC-AATGAGATGTTAGTAAAACATTACATAACTTTGTCAAAGTTAAGTTACGAGTGAAAATCCTGTACATCTCATATGGCATACCCCATACAATTAGGCTTTCAAGATGCAACATCACCCATTATAGAAGAACTACTACATTTCCATGATCATACACTAATAATTGTCTTTTTAATTAGCTCACTAGTACTCTACATTATCTCACTTATACTAACAACAAAACTAACTCACACTAGTACAATAGATGCACAAGAAATCGAGACAATTTGAACAATCTTACCAGCTATCATTTTAATTCTAATTGCTCTCCCATCCCTACGAATCCTGTATATAATAGACGAAATCAACAACCCCTCCCTCACAGTAAAAACTATAGGACACCAATGATATTGAAGTTACGAATATACAGACTATGAGGACCTGAACTTTGATTCCTACATAATCCCAACATCAGAACTAAAACCAGGAGAACTGCGACTACTAGAAGTAGACAACCGAGTGGTACTACCAATAGAAATAACAATCCGAATGCTAATCTCCTCTGAAGACGTATTACACTCATGAGCCGTACCTTCCTTAGGGCTAAAAACAGATGCAATCCCAGGCCGCCTAAACCAAACAACTCTTATGTCAACCCGACCAGGTCTATACTATGGACAGTGTTCGGAAATTTGTGGATCTAATCACAGTTTCATGCCTATCGTCCTAGAATTAGTCCCACTAAAATATTTTGAAAAATGATCTGCATCAATACTGTAAAATCACCAAGAAGCTAT-TTTAGCACTAACCTTTTAAGTTAGAGATTGAGAGCAAAGCACTCTCCTTGATGACATGCCACAACTAGATACATCCACATGACTTATAATAATCCTATCAATATTTCTAACTCTTTTTATTATCTTCCAACTAAAAATCTCCAAGCACAATTTCTTTCATAATCCTGAGTCAACATTAACCAAAGCACAAAAACAAAATACCCCTTGAGAAACAAAATGAACGAAAATCTATTTGCCTCTTTCATTACCCCAATAATTCTAGGCCTTCCCCTCGCTACTCTCATTGTCATATTTCCCAGCCTATTATTCCCAACATCAAATCGATTAATCAACAATCGTCTCCTCTCCCTTCAACAATGAATACTTCAACTTGTATCAAAACAAATAATGGGAATTCACAACACTAAAGGACAAACATGGACACTTATACTAATATCTCTAATCCTATTTATTGGCTCAACAAATCTACTAGGCCTACTTCCCCACTCATTCACACCAACTACACAACTATCAATAAATCTAGGCATGGCTATCCCCTTATGGGCGGGCGCTGTAATTACAGGATTCCGTAACAAAACTAAAGCATCCCTTGCTCACTTCCTACCACAAGGAACACCTACTCCACTAATCCCAATGCTAGTAATTATCGAAACTATTAGCCTCTTTATTCAACCAATAGCCTTAGCAGTACGATTAACAGCTAATATTACTGCAGGACACCTGTTAATTCACCTAATTGGAGGAGCCACACTTGCACTAATAAATATCAGCACCACAACAGCCCTCATCACATTCATTATCCTGATCCTGCTCACAATTCTCGAGTTTGCAGTAGCCATAATCCAAGCTTACGTATTCACTCTTCTAGTTAGCCTATACCTGCATGATAATACATAATGACCCACCAAACCCACGCCTACCATATAGTAAACCCAAGCCCCTGGCCTCTTACAGGGGCCTTATCAGCCCTTCTCATAACATCTGGCCTAATTATATGATTCCACTTTAACTCAACAACCTTGCTCATACTTGGCCTAACTACAAACATACTCACAATGTACCAATGATGACGAGATATCATTCGAGAGAGTACCTTTCAAGGACATCACACTCCAACCGTCCAAAAGGGCCTCCGTTATGGAATAATCCTTTTTATTATTTCTGAAGTATTATTCTTTACTGGATTCTTCTGAGCATTCTACCATTCAAGCCTTGCCCCTACACCCGAACTAGGCGGTTGCTGACCTCCAACAGGCATCCACCCACTTAACCCACTAGAAGTCCCACTACTTAATACCTCCGTCTTACTAGCTTCAGGAGTCTCCATTACATGAGCCCACCATAGCCTTATAGAAGGAAATCGCAACCACATATTACAAGCTTTATTTATCACTATTGCACTGGGCGTATATTTCACATTACTACAGGCCTCAGAATACTATGAAGCACCCTTCACTATTTCAGACGGAGTCTATGGTTCAACTTTCTTCGTAGCTACAGGCTTCCATGGTCTCCATGTCATTATCGGATCTACTTTCTTAATTGTCTGTTTCTTCCGCCAACTAAAATTCCATTTTACTTCCAACCACCATTTCGGCTTCGAAGCCGCTGCTTGATACTGACATTTTGTAGACGTAGTATGACTTTTCCTCTATGTATCTATCTATTGATGAGGTTCATATTCTTTTAGTATCAACTAGTACAACTGACTTCCAATCAGTTAGTTTCGGTTAAATCCGAAAAAGAATAATAAACCTAATACTAGCCCTCCTAACCAACTTTACATTAGCCACACTACTTGTTATCATCGCATTTTGACTTCCCCAGCTAAACGTATACTCAGAAAAAACAAGCCCATATGAATGTGGATTTGACCCGATAGGGTCAGCCCGCCTACCTTTCTCCATAAAATTCTTCCTGGTAGCCATCACATTTCTCCTCTTTGATTTAGAAATCGCACTCCTCCTACCACTACCCTGAGCCTCACAAACCACTAACCTAAACACTATACTCACTATGGCTCTCTTTCTAATCCTACTACTAGCTGTAAGCCTGGCCTACGAATGAACTCAAAAGGGCCTAGAATGAACCGAATATGGTATTTAGTTTAAAA-TAAAATAAATGATTTCGACTCATTAGATTATGATTAAACTCATAATTACCAAATGTCCCTAGTCTACATAAATATCATAATAGCATTTACAGTATCTCTCACAGGCCTACTAATATACCGATCCCATCTAATATCGTCCCTTCTATGTCTAGAAGGAATAATACTATCTCTATTTATTATGGCTACCTTAACAATCCTAAATACCCACTTCACCCTAGCTAGTATGATACCCATCATCCTATTAGTCTTCGCAGCCTGTGAAGCAGCACTAGGCCTATCTCTGCTAGTAATAGTATCAAACACATATGGTACTGATTATGTACAAAACCTCAATCTACTCCAATGTTAAAATATATTATTCCTACAATAATACTTATACCCCTAACCTGATTATCAAAAAATAATATAATCTGAATTAATTCTACAACTCACAGCCTACTAATCAGCCTTTCAAGCCTACTCCTCATAAACCAATTTAGCGATAACAGCCTTAACTTCTCACTAGTTTTCTTCTCCGACTCTCTATCAACACCCCTACTAATTTTAACCATGTGACTTCTCCCCCTAATACTAATAGCCAGCCAATATCACCTATCAAAAGAAAATCTAACTCGAAAAAAACTATTCATTACTATACTGATCCTACTGCAACTATTTCTAATTATAACTTTTACCGCCACAGAACTAATCCTTTTCTACATTTTATTTGAAGCAACACTAGTCCCAACACTCATTATCATCACCCGCTGAGGGAATCAAACAGAACGCCTAAACGCTGGTCTTTACTTTCTATTCTACACACTAGCAGGCTCTCTTCCACTGTTAGTTGCACTAGTCTACATTCAAAATACAGTAGGATCTCTAAACTTTTTAATACTCCAATACTGAGTACAACCAATACCCAACTCCTGATCAAATGTATTTATATGACTAGCATGTATAATAGCCTTTATAGTAAAAATACCACTATACGGCCTCCACCTCTGATTACCAAAAGCCCACGTAGAAGCCCCTATTGCAGGCTCTATAGTCCTTGCAGCTATTTTACTAAAGCTAGGAGGGTACGGTATACTACGAATCACAATATTCCTAAACCCAACCACTGAATTTATAGCATACCCATTCATCATACTATCCTTATGAGGCATAATCATAACCAGCTCAATCTGCCTTCGCCAAACAGACTTAAAATCACTCATTGCATACTCCTCTGTTAGCCATATAGCACTTGTCATCGTAGCCATCCTCATCCAAACACCCTGAAGCTACATAGGAGCTACAGCCTTGATAATTGCACACGGCCTCACATCCTCTATGCTCTTCTGCCTAGCAAACTCTAACTACGAACGCATCCACAGCCGAACAATAATTCTAGCCCGCGGCCTACAAACACTCCTACCCTTAATAGCCACCTGATGACTCCTAGCAAGTTTAACTAATCTAGCCCTACCACCAACAATTAACCTAATTGGAGAATTATTCGTAGTAATATCAACTTTCTCATGGTCCAGCATTACAATTATTTTAATAGGAGTGAATATAGTAATCACCGCCCTATACTCCTTATATATACTAATCATAACACAACGAGGAAAATATACCCATCACATCAACAACATTTCACCCTCTTTCACACGAGAAAATGCCCTTATGTCATTACATATCCTACCATTACTATTACTATCCCTAAACCCAAAAATTATTCTAGGACCCCTCTACTGTAAATATAGTTTAAAAAAAA-CACTAGATTGTGAATCTAATGACAGAAGTCCACTACCTTCTTATTTACCGAAAAAGTATGCAAGAACTGCTAA-TTCTATGCCCCCATGTCTAACAACATGGCTTTTTCAAACTTTTAAAGGATAGTAGTT-ATCCATT-GGTCTTAGGAACCAAAAAATTGGTGCAACTCCAAATAAAAGTAATTAACCTATTCTCTTCCTTCGCATTAATTACCCTACTCTTATTAACCGTACCCATCATAATAACAAGTTTCAATACCTACAAGACTATCAATTATCCCCTCTACGTGAAAACAACCATCTCATATGCCTTCATCACTAGCATAATCCCCACAATAATATTTATCCACACGGGTCAAGAAATAATCATTTCAAACTGGCACTGATTAACCATCCAAACCCTTAAATTATCACTCAGCTTCAAAATAGATTACTTTTCAATAATATTTGTTCCAGTAGCATTATTTGTTACATGATCTATTATAGAATTCTCAATATGGTATATACACTCAGACCCAAACATTAATAAATTCTTTAAATACCTCCTATTATTCCTCATCACCATACTAATTCTCGTTACAGCAAACAACCTATTCCAACTGTTCATCGGCTGAGAAGGCGTTGGGATTATATCATTCCTACTTATTGGGTGATGATATGGACGGGCAGATGCAAATACAGCAGCCCTCCAAGCAATCCTATATAACCGCATTGGAGATATCGGATTTATTTTAGCAATAGCATGATTCCTAGCCAATCTTAATACCTGAGATCTCCAACAAATCTTCATGCTAAACCCAGAAAACTCTAACATGCCTCTAATAGGCCTCGTACTAGCCGCAACTGGAAAATCTGCCCAATTCGGCCTACACCCATGACTACCATCAGCAATAGAAGGCCCTACTCCTGTTTCAGCATTACTCCACTCAAGCACAATAGTAGTAGCAGGTATTTTCTTATTAATCCGCTTCTACCCACTAACAGAAAATAATAAATTTATCCAATCTACCATACTATGCTTAGGAGCCATCACTACACTATTCACAGCAATATGTGCCCTCACCCAAAACGACATTAAAAAAATCGTTGCCTTCTCCACATCCAGCCAATTAGGCCTCATAATAGTAACAATTGGCATTAACCAACCATATCTAGCATTCCTCCATATCTGCACCCACGCCTTCTTTAAAGCTATACTATTTATATGCTCCGGTTCTATTATCCATAGTCTAAACGATGAACAAGACATTCGAAAAATAGGAGGCTTATTTAAAGCAATACCATTTACCACAACAGCCCTAATCATTGGCAGTCTCGCACTAACAGGAATCCCCTTTCTCACCGGATTCTATTCCAAAGACCTAATTATCGAAGCTGCCAATACGTCATATACCAACGCCTGAGCCCTCTTAATAACGTTAATTGCCACCTCCTTCACAGCTATCTACAGCACCCGCATTATCTTCTTTGCACTCTTAGGACAACCTCGATTTCCAACCCTAATTATCATTAATGAAAACAACCCCTTCTTAATTAACTCCATCAAACGCCTCCTAATTGGAAGTCTTTTCGCCGGATTCATCATCTCAAACAATATCCCTCCAACGACAGTACCCCAAATAACCATGCCCTACTACTTAAAAATAATAGCCCTAACAGTTACAATTCTAGGATTCATCCTGGCACTAGAAATCAATAATCTAACCCAAAATCTAAAATTTAACTACCCATCAAACATATTTAAATTCTCTAACCTTCTAGGATACTTTCCCACAATCATACACCGTCTAGCCCCCTATTTAAACCTAACAATAAGCCAAAAATCAGCATCCTCTCTCCTAGACCTAATCTGACTAGAAAATATCTTACCAAAAACTACCTCACTAATCCAAATAAACATATCAACAATAGTCACAAACCAAAAAGGCCTAATCAAACTATATTTTCTTTCCTTCCTAATCACAATTCTCATCAGTATTATTCTATTTAATTTCCACGAGTAATTTCCATAATAACAACAACACCAATTAATAAAGACCAACCAGTCACAATAACCAATCAAGTACCATAACTATACAAAGCTGCAATCCCCATAGCCTCTTCACTAAAAAATCCAGAATCTCCCGTATCATAAATTACTCAATCCCCTAAACCGTTAAACTTAAACACAACCTCTACCTCCTCATCCTTCAATACATAATAAACTATCACAAACTCCATCAACAGACCAGTAATAAAAGCCCCCAAAACAGCTTTATTAGAGACCCAAATCTCAGGATACTGTTCTGTAGCCATAGCCGTCGTATAACCAAAAACTACTATTATTCCCCCCAAATAAATTAAAAAAACTATTAAACCTAAAAAAGACCCACCAAAATTCAACACAATCCCACAACCAACTCCACCACTCACAATCAACCCTAACCCCCCATAAATAGGCGAAGGTTTCGAAGAAAATCCCACGAAACCAATTACAAAAATTACACTTAAAATAAATACAATATATACTATCATTATTCTTGCATGGAATCTAACCATGACTAATGATATGAAAAACCATCGTTGTCATTCAACTACAAGAACACTAATGATCAATATCCGAAAATCTCACCCATTAATAAAAATTGTGAATAATGCATTCATCGACCTCCCAGCCCCATCAAACATCTCATCCTGATGAAATTTTGGCTCCCTACTAGGCATCTGCCTAATCCTCCAAATCCTAACGGGCCTATTTCTAGCAATACACTATACCTCTGATACAATAACAGCATTCTCCTCCGTCACTCATATTTGCCGAGACGTTAATTATGGCTGAATTATCCGATATATACACGCAAATGGAGCATCAATATTCTTTATTTGCCTGTTTATACATGTAGGACGAGGCCTATACTACGGATCATATATATTTCTAGAGACATGAAACATTGGAGTTATCCTCCTATTCACAGTAATAGCCACAGCATTCATAGGATATGTTTTACCTTGAGGACAAATATCTTTCTGAGGAGCAACAGTCATCACCAATCTTCTCTCAGCAATTCCCTACATTGGAACTAATCTGGTTGAATGAATTTGAGGAGGTTTCTCAGTAGACAAAGCAACACTCACTCGATTCTTTGCCTTTCACTTCATTCTCCCATTTATCATCGCAGCACTCGCCATAGTTCACTTACTCTTTCTCCACGAAACAGGATCCAGCAACCCAACAGGAATCACATCAGACATAGACAAAATCCCATTCCACCCCTACTACACCATCAAAGACATTCTAGGTGTCCTATTACTAATCTTAATCTTAATAGTACTAGTACTATTTACACCCGACCTACTTGGAGATCCGGACAACTATACCCCAGCAAACCCATTAAATACACCTCCACACATTAAACCTGAATGATATTTCCTATTTGCATATGCTATCCTACGATCAATTCCTAACAAACTAGGAGGAGTATTAGCTTTAATCCTATCAATCCTAATCTTAATCCTTATGCCTCTACTTCATATATCTAAACAACGAAGTATAATATTCCGACCTCTCAGTCAATGCCTATTTTGAACTTTAGTAGCAGACCTATTAACACTTACATGAATTGGAGGACAACCAGTTGAACACCCATATATCATTATCGGACAACTAGCATCTATCATATACTTTCTTCTTATCCTAGTAATAATACCGGTGGCCAGCATAATTGAAAATAATCTCCTAAAATGAAGACAAGTCTTTGTAGTA--TATAAAATACACTGGTCTTGTAAACCAGAAAAGGAGAACAACTAACC-TCCCTAAGACT-CAAGGAAGAAGCTA-TAGCTCCACTATCAACACCCAAAGCTGAAGTTCTATTTAAACTATTCCCTGACAAA-CTATTGA-------------TATACCCCCATAACCATTAAGAAC-TTTTTTAGTATTA-AAATTCTAAAAACTC-TAA-TAATCCGATACTAATTTTAGACTCAAC----------------------------------------------------------------------------------------------------------------------------------------------------------------------------------------------------------------------------------------------------------------------------------------------------------AACATAATAATC---------ACCCCATGTAC--------TGATAA-TG--------------------TACGAATCTTACTTATATGTA--AA--AATCCATGATATTAATGCAGTAGGACATAATG--------ATGCATA-----GTACAT-------AATATTAATGTATTA-GGACATATTATGTATA-TAGTACATTATATTATATGCCCCATGCTTATAAGCAAGTACAATA-ATCTATTAATAGTACATAGTACATATAGTCATTGATC-GTACATAGCACATT-AAGTCAAATCAGTCCTTGTCAACATG-------CATATCCCGT-CCCCTAGATCGCGAGCTTAATCACCATGCCGCGTGAAACCAGCAACCCGCTTGGCAGGGATCCCTCTTCTCGCTCCGGGCCCATAACTTGTGGGGGTAGCTATTTAATGAATTTTATCAGACATCTGGTTCTTTCTT-CAGGGCCATGTC-CTTAAGATCGCCCACTCTTTCCTCTTAAATAAGACATCTCGATGGACTAGTGGCTAATCAGCCCATGCTCACACATAACTGTGCTGTCATACATTTGGTATTTTTTAATTTTTGGGG-ATGCTTGGACTCAGCTATGGCCGTCTGAGGCCCTGACCCGGAGCATGAATTGTAGCTGGACTTAACTGCATCTTGAGCATCACCAT----------AATGGTAGGCAC-GA-----------GCATCTTAATTAATGGTAGCA-GGACATAAAACTGTATTATACATATTAATCC-ATAAT----------CCCCCCTTC----------------------------CCCCCTTATATACCCACCATTATTTTTGACACGCTCCCCCCTAGATACTTATTCAAATTTATTGCATTTTCAATACTCAAATTAGCACTCCAT-ATAAAATAAGCATGTAAGTGCTT--GCTTACATCACAATATCCA--
>Moschus anhuiensis 2
GTTAATGTAGCTTAA-TATTAAAGCAAGGCACTGAAAATGCCTAGATGAGTA-CATAAACTCCATAAACACACAGGTTTGGTCCCAGCCTTCCTATTGATTTTTAATAAACTTACACATGCAAGCATCCACGCCCCGGTGAA-AATGCCCTCCGAGTC-AATGGAACCAAGAGGAGCAGGTATCAAGCACAC-ACC-TTGTAGCTCACAACACCTTGCTTAACCACACCCCC-ACGGGAAACAGCAGTGATAGAAATTAAGCCATAAACGAAAGTTTGACTAAGTTATATTAATCAGGGTTGGTAAATCTCGTGCCAGCCACCGCGGTCATACGATTAACCCAAGTTAATAGGAATACGGCGTAAAGCGTGTTAAAGCCCCCGATC-AAATAGAGTTAAATTTTAATTAAGCTGTAAAAAGCCATAATTATAACAAAAATAAATGACGAAAGTAACTCTACAACC-GCTGATACACTATAGCTAAGACCCAAACTGGGATTAGATACCCCACTATGCTTAGCCCTAAACACAAATAATTAT--GCAACAAAATTATTCGCCAGAGTACTACCAGCAACAGCTCAAAACTCAAAGGACTTGGCGGTGCTTCACACCCTTCTAGAGGAGCCTGTTCTATAATCGATAAACCCCGATAAACCTCACCAATCCTTGCTAATACAGTCTATATACCGCCATCTTCAGCAAACCCTAAAAA-GGAACAAAAGTAAGCACAATCATAATACACAAAAACGTTAGGTCAAGGTGTAACCTATGGAATGGAAAGAAATGGGCTACATTTTCT-ACCTCAAGAA-AACCCA-ATACGAAAGTTATTATGAAACTAATAACCAAAGGAGGATTTAGTAGTAAACTAAGAATAGAGTGCTTAGTTGAATTAGGCCATGAAGCACGCACACACCGCCCGTCACCCTCCTCAAATAATCATGATGTATCA-AAATATATTTAAACACATTATC-TACATGAGAGGAGACAAGTCGTAACAAGGTAAGCATACTGGAAAGTGTGCTTGGACAAATCAAGATATAGCTTAA-ACAAAGCACCTAGTTTACACCTAGAAGATTTCAT-ATATCACGAATATCTTGAACTAAAGCTAG-CCCACAATTTT---ACTCA-ACCTAACAATCAAAGCAAAATAAAACAAAACATTTATTTA-GTACCTTAAAGTATAGGAGATAGAAATTTTAA-CTCGGCGCTATAGAGAAAGTACCGTAAGGGAACGATGAAAGAAAA--TATTTAAA-GTATAAGAAAGCAAAGATTACCCCTTGTACCTTTTGCATAATGAGTTAACTAGTATAGAGCTTAACAAAACGAATTTCAGCTAAGCCACCCGAAACCAGACGAGCTACCCATGAACAGTTTATTAAGAACCAACTCATCTATGTAGCAAAATAGTGAGAAGATTTATAGGTAGAGGTGACACGCCCAACGAGCCTGGTGATAGCTGGTTGTCCAGGAAATGAATTTAAGTTCAGCTTTAAACATACCAAAAAC-CAAACAAATTTAACTGTATTTTTAAAAGTTAGTCTAAAAAGGTACAGCCTTTTAGA-AACGGATACAACCTTGACTAGAGAGTAAAATCTGATA-ACACCATAGTAGGCCCAAAAGCAGCCACCAATTAAGAAAGCGTTAAAGCTCAACAATAACAATAATATTAATTTCACTAGTAA-AC-AATCAACTCCTAGCCT--AATACTGGACCAATCTATTAAAAAATAGAAGCAATAATGTTAACATGAGTAACAAGAAGTACCTTCTCCTTGCATAAGTTTAAGTCAGTATCTGATAATATTCTGACTATTAACAGCAA-ATAAAATCAACCTAACAATAAATAATTTATTAACCATACTGTTAATCCAACTCAGGAATGCACTCAA-GGAAAGATTAAAAGAAGTAAAAGGAACTCGGCAAGCAC-GAACCCCGCCTGTTTACCAAAAACATCACCTCCAGCATTTCCAATATTGGAGGCACTGCCTGCCCAGTGAC-AACCGTTAAACGGCCGCGGTATCCTGACCGTGCAAAGGTAGCATAATCATTTGTTCTCTAAATAAGGACTTGTATGAATGGCCACACGAGGGTTCTACTGTCTCTTACTTCCAATCAGTGAAATTGACCTTTCCGTGAAGAGGCGGAAATAAGCCAATAAGACGAGAAGACCCTATGGAGCTTTAACTAACTAGCCTAAAGA-AAACGAATAC-AACCACCAAGGGA-TAATAACACTCTTA-GTAAGCTAGCAGTTTCGGTTGGGGTGACCTCGGAGAATAAAAAATCCTCCGAACGATTC-TAAAGATTAGACTAACAAGTCAAATCACAATATCGCTCATTGATCCAAAGAAATTTGATCAACGGAACAAGTTACCCTAGGGATAACAGCGCAATCCTATTCAAGAGTCCATATCGACAAT-AGGGTTTACGACCTCGATGTTGGATCAGGACACCCAGATGGTGCAACCGCTATCAAAGGTTCGTTTGTTCAACGATTAAAGTCCTACGTGATCTGAGTTCAGACCGGAGTAATCCAGGTCGGTTTCTATCTATT-ATACATTTCTCCCAGTACGAAAGGACAAGAGAAATAAGGCCAACTTCAAGC-AAGCGCCTTAAATCAATTAATGACTTCATCTTAATTAACTCC---GTAAGCAAATCACACCCTAGA-AAAGGGTTAAGTTAAGGTGGCAGAGCCCGGTAATTGCGTAAAACTTAAACCTTTATAATCAGAGATTCAA-TCCTCTCCTTAACAAAAATGTTTATAATTAACATTCTAATGCTAATTATCCCTATCCTTCTAGCCGTAGCATTTCTCACACTAGTAGAACGAAAAGTCTTAGGATATATACAATTTCGAAAAGGCCCTAATGTAGTAGGCCCATATGGTCTACTCCAACCTATCGCAGATGCAATCAAACTCTTTATTAAAGAACCATTACGACCAGCCACATCATCAATTTCAATATTTATCTTGGCACCTATTCTAGCTCTAAGCCTAGCCTTAACCATATGAATTCCCCTACCTATACCTTACCCACTCATCAACATAAATCTAGGAGTCCTATTTATATTAGCCATATCAAGCCTAGCCGTATACTCTATTCTCTGATCAGGTTGAGCCTCCAACTCAAAATATGCACTAATTGGAGCGCTACGAGCAGTAGCACAAACAATCTCATATGAAGTTACACTGGCAATTATTCTACTATCCGTACTACTAATAAGTGGATCTTACACCCTTTCCACCCTAATCACCACACAAGAACAAGTGTGACTAATTTTTCCAGCATGACCCTTAGCAATAATATGATTTATTTCAACACTAGCAGAAACAAATCGAGCTCCATTCGATCTCACCGAAGGAGAATCAGAATTAGTCTCAGGCTTCAACGTAGAATATGCAGCAGGACCATTTGCCTTATTCTTTATAGCAGAGTACGCAAATATCATTATAATGAACATTTTCACAACAATCCTATTTCTAGGAGCATTTCACAACCCATACATACCAGAACTTTACACAATTAACTTTATTATCAAATCACTACTACTCACAATCTCCTTTCTATGAATCCGAGCATCCTACCCTCGATTTCGCTATGACCAACTAATACATTTACTATGAAAAAATTTTTTACCCCTAACACTAGCCCTATGCATATGACATGTATCACTACCCATTCTCCTATCAAGCATTCCCCCTCAAACATAAGAAATATGTCTGACAAAAGAGTTACTTTGATAGAGTAAATAATAGAGGTTTAAACCCTCTTATTTCTAGAACTATAGGAATCGAACCTACTCCTAAGAACACAAAATTCTTCGTGCTCCCAATT-ACACCAAATTCTAATAGTAATGTCAGTTAATT-AAGCTATCAGGCCCATACCCCGAAAATGTTGGTTTATATCCTTCCCGTACTAATAAATCCAATCATCTTTATTATTATTCTATCAACCATCATACTAGGAACCATCATCGTCATAATTAGCTCCCACTGACTACTCATCTGAATTGGATTCGAAATGAATATACTCGCCATTATTCCCATTATAATAAAAAAACACAACCCACGAGCTACAGAGGCATCAATTAAATATTTTTTAACCCAATCAACAGCCTCAATACTACTAATAATAGCCATCATTATTAACTTAATATTTTCAGGTCAATGAGCCGTAATAAAACTATTTAACCCAATAGCAACCATACTTATAACAATAGCCCTCGCCATAAAACTAGGAATAGCCCCATTTCACTTCTGAGTCCCAGAAGTAACACAAGGCATTCCCCTGTCATCCTGCCTAATCCTACTCACATGACGAAAACTAGCACCCATATCAGTATTTTATCAAATCTTCCCATCCATTAACCTAAACCTAATCCTAACCCTATCAATTCTATCAATTATAATTGGAGGCTGAGGAGGATTAAACCAAACCCAACTACGAAAAATCATAGCTTATTCATCAATTGCCCATATAGGATGAATAACAGCAATTCTACCATATAACCCTACTATAACACTACTAAACTTAATCATTTATATTATCATGACTTCCACCATATTCATACTATTTATAGCTAACTCAACCACTACTACCTTATCACTATCACACACATGGAACAAAGCACCTATCATAACCGCCCTAGCCCTTACCACCCTCCTATCAATAGGAGGCCTTCCTCCTCTCTCAGGATTTATACCAAAATGGCTAATTATCCAAGAAATGACAAAAAACAACAGTATCATCATACCCACCTTTATAGCAATCACAGCACTACTAAACCTCTACTTCTACATACGACTCACATACTCCACTACACTAACAATATTCCCCTCCACAAATAATATAAAAATAAAATGACAATTTTCCAATACAAAACAAATAACCCTACTACCAACAATAACCGTAATATCCACCTTACTTCTACCACTTACACCAATTCTATCAGTACTAGAATAG--GAATTTAGGTTAAA-TAGACCAAGAGCCTTCAAAGCCCTAAGCAAGTATAATTTACTTAATTCCTGATAAGGACTGCAAGACTATATCTTACATCAGTTGAATGCAAATCAACTACTTTAATTAAGCTAAGTCCTCCCTAGATTGGTGGGATCCACCCCCACGAAACTTTAGTTAACAGCTAAACACCCTAATCAACTGGCTTCAATCTACTTCTCCCGCCGCGAGAAAAAAAAGGCGGGAGAAGCCCCGGCAGAATT-GAAGCTGCTTCTCTGAATTTGCAATTCAACGTGAAATT------CACCACAGGACTTGGTAAAAAGAGGAATTCA--ACCTCTGTCTTTAGATTTACAGTCTAATGCCTCACTCAGCCATTCTACC-TATGTTCATTAACCGCTGACTATTCTCAACTAACCACAAAGATATCGGTACTCTATACTTACTATTTGGTGCTTGAGCCGGTATAGTAGGAACAGCCTTAAGCCTACTAATCCGTGCCGAACTAGGCCAACCTGGAACCCTACTCGGAGACGACCAAATCTACAATGTAATCGTAACTGCACATGCATTTGTGATAATCTTCTTTATAGTTATGCCAATCATAATTGGAGGATTTGGCAATTGACTAGTCCCCCTAATAATCGGCGCTCCCGATATAGCCTTCCCCCGAATAAACAATATAAGCTTCTGACTTCTCCCCCCTTCTTTCTTATTACTTCTAGCCTCCTCTATAGTTGAAGCTGGAGCAGGAACAGGCTGAACCGTATATCCCCCTTTAGCTGGCAACCTGGCCCACGCAGGAGCCTCTGTAGACCTAACTATTTTTTCTCTACACCTAGCAGGTGTTTCCTCCATTCTAGGGGCTATTAATTTTATTACAACAATTATTAATATAAAACCCCCAGCTATATCACAATATCAAACTCCATTATTTGTATGATCAGTATTAATTACTGCCGTATTATTACTCCTGTCACTTCCTGTGCTAGCAGCTGGCATTACAATACTACTCACAGACCGAAACCTAAACACTACCTTCTTTGATCCAGCAGGAGGAGGAGATCCTATTCTATATCAACATTTATTCTGATTCTTTGGACACCCCGAAGTATATATTCTTATTCTACCTGGCTTTGGAATAATCTCTCATATTGTAACTTACTACTCAGGAAAAAAAGAACCATTTGGGTACATGGGTATAGTCTGGGCTATAATGTCAATTGGATTCTTAGGATTCATCGTATGAGCCCACCATATGTTTACAGTCGGAATAGACGTGGATACACGAGCCTACTTTACATCAGCTACTATAATTATTGCTATTCCGACTGGAGTAAAAGTCTTTAGCTGACTAGCAACACTCCACGGAGGTAATATCAAATGATCTCCCGCTATAATATGAGCCTTAGGCTTTATTTTCCTCTTTACAGTAGGAGGTCTGACCGGAATTGTCCTAGCTAATTCCTCCCTCGACATTGTTCTTCACGATACCTATTATGTAGTTGCACACTTTCACTATGTATTGTCAATAGGAGCTGTATTCGCTATTATAGGAGGATTTGTGCACTGATTCCCGCTATTCTCAGGCTACACTCTCAACGATACATGAGCTAAAATCCATTTTGTAATTATATTTGTAGGTGTAAACATAACCTTCTTTCCACAACACTTTCTTGGGCTATCTGGAATACCACGACGCTACTCCGACTATCCAGACGCGTACACAATATGAAACACCATCTCATCTATAGGCTCATTTATTTCCCTAACAGCAGTAATGTTAATAATTTTTATTATCTGAGAAGCATTTGCATCCAAACGAGAAGTTCTAGCTGTAGACCTAACTACAACAAATCTAGAATGACTAAATGGGTGCCCTCCACCATATCACACATTTGAAGAACCTACATATATTAATTCAAAATA----------------AGAAAGGAAGGAATCGAACCCCCT-ATTACTGGTTTCAAGCCAACATCATAACCATTATGTCTTTCTCAATC-AATGAGATGTTAGTAAAACATTACATAACTTTGTCAAAGTTAAGTTACGAGTGAAAATCCTGTACATCTCATATGGCATACCCCATACAATTAGGCTTTCAAGATGCAACATCACCCATTATAGAAGAACTACTACATTTCCATGATCATACACTAATAATTGTCTTTTTAATTAGCTCACTAGTACTCTACATTATCTCACTTATACTAACAACAAAACTAACTCACACTAGTACAATAGATGCACAAGAAATCGAGACAATTTGAACAATCTTACCAGCTATCATTTTAATTCTAATTGCTCTCCCATCCCTACGAATCCTGTATATAATAGACGAAATCAACAACCCCTCCCTCACAGTAAAAACTATAGGACACCAATGATATTGAAGTTACGAATATACAGACTATGAGGACCTGAACTTTGATTCCTACATAATCCCAACATCAGAACTAAAACCAGGAGAACTGCGACTACTAGAAGTAGACAACCGAGTGGTACTACCAATAGAAATAACAATCCGAATGCTAATCTCCTCTGAAGACGTATTACACTCATGAGCCGTACCTTCCTTAGGGCTAAAAACAGATGCAATCCCAGGCCGCCTAAACCAAACAACTCTTATGTCAACCCGACCAGGTCTATACTATGGACAGTGTTCGGAAATTTGTGGATCTAATCACAGTTTCATGCCTATCGTCCTAGAATTAGTCCCACTAAAATATTTTGAAAAATGATCTGCATCAATACTGTAAAATCACCAAGAAGCTAT-TTTAGCACTAACCTTTTAAGTTAGAGATTGAGAGCAAAGCACTCTCCTTGATGACATGCCACAACTAGATACATCCACATGACTTATAATAATCCTATCAATATTTCTAACTCTTTTTATTATCTTCCAACTAAAAATCTCCAAGCACAATTTCTTTCATAATCCTGAGTCAACATTAACCAAAGCACAAAAACAAAATACCCCTTGAGAAACAAAATGAACGAAAATCTATTTGCCTCTTTCATTACCCCAATAATTCTAGGCCTTCCCCTCGCTACTCTCATTGTCATATTTCCCAGCCTATTATTCCCAACATCAAATCGATTAATCAACAATCGTCTCCTCTCCCTTCAACAATGAATACTTCAACTTGTATCAAAACAAATAATGGGAATTCACAACACTAAAGGACAAACATGGACACTTATACTAATATCTCTAATCCTATTTATTGGCTCAACAAATCTACTAGGCCTACTTCCCCACTCATTCACACCAACTACACAACTATCAATAAATCTAGGCATGGCTATCCCCTTATGGGCGGGCGCTGTAATTACAGGATTCCGTAACAAAACTAAAGCATCCCTTGCTCACTTCCTACCACAAGGAACACCTACTCCACTAATCCCAATGCTAGTAATTATCGAAACTATTAGCCTCTTTATTCAACCAATAGCCTTAGCAGTACGATTAACAGCTAATATTACTGCAGGACACCTGTTAATTCACCTAATTGGAGGAGCCACACTTGCACTAATAAATATCAGCACCACAACAGCCCTCATCACATTCATTATCCTGATCCTGCTCACAATTCTCGAGTTTGCAGTAGCCATAATCCAAGCTTACGTATTCACTCTTCTAGTTAGCCTATACCTGCATGATAATACATAATGACCCACCAAACCCACGCCTACCATATAGTAAACCCAAGCCCCTGGCCTCTTACAGGGGCCTTATCAGCCCTTCTCATAACATCTGGCCTAATTATATGATTCCACTTTAACTCAACAACCTTGCTCATACTTGGCCTAACTACAAACATACTCACAATGTACCAATGATGACGAGATATCATTCGAGAGAGTACCTTTCAAGGACATCACACTCCAACCGTCCAAAAGGGCCTCCGTTATGGAATAATCCTTTTTATTATTTCTGAAGTATTATTCTTTACTGGATTCTTCTGAGCATTCTACCATTCAAGCCTTGCCCCTACACCCGAACTAGGCGGTTGCTGACCTCCAACAGGCATCCACCCACTTAACCCACTAGAAGTCCCACTACTTAATACCTCCGTCTTACTAGCTTCAGGAGTCTCCATTACATGAGCCCACCATAGCCTTATAGAAGGAAATCGCAACCACATATTACAAGCTTTATTTATCACTATTGCACTGGGCGTATATTTCACATTACTACAGGCCTCAGAATACTATGAAGCACCCTTCACTATTTCAGACGGAGTCTATGGTTCAACTTTCTTCGTAGCTACAGGCTTCCATGGTCTCCATGTCATTATCGGATCTACTTTCTTAATTGTCTGTTTCTTCCGCCAACTAAAATTCCATTTTACTTCCAACCACCATTTCGGCTTCGAAGCCGCTGCTTGATACTGACATTTTGTAGACGTAGTATGACTTTTCCTCTATGTATCTATCTATTGATGAGGTTCATATTCTTTTAGTATCAACTAGTACAACTGACTTCCAATCAGTTAGTTTCGGTTAAATCCGAAAAAGAATAATAAACCTAATACTAGCCCTCCTAACCAACTTTACATTAGCCACACTACTTGTTATCATCGCATTTTGACTTCCCCAGCTAAACGTATACTCAGAAAAAACAAGCCCATATGAATGTGGATTTGACCCGATAGGGTCAGCCCGCCTACCTTTCTCCATAAAATTCTTCCTGGTAGCCATCACATTTCTCCTCTTTGATTTAGAAATCGCACTCCTCCTACCACTACCCTGAGCCTCACAAACCACTAACCTAAACACTATACTCACTATGGCTCTCTTTCTAATCCTACTACTAGCTGTAAGCCTGGCCTACGAATGAACTCAAAAGGGCCTAGAATGAACCGAATATGGTATTTAGTTTAAAA-TAAAATAAATGATTTCGACTCATTAGATTATGATTAAACTCATAATTACCAAATGTCCCTAGTCTACATAAATATCATAATAGCATTTACAGTATCTCTCACAGGCCTACTAATATACCGATCCCATCTAATATCGTCCCTTCTATGTCTAGAAGGAATAATACTATCTCTATTTATTATGGCTACCTTAACAATCCTAAATACCCACTTCACCCTAGCTAGTATGATACCCATCATCCTATTAGTCTTCGCAGCCTGTGAAGCAGCACTAGGCCTATCTCTGCTAGTAATAGTATCAAACACATATGGTACTGATTATGTACAAAACCTCAATCTACTCCAATGTTAAAATATATTATTCCTACAATAATACTTATACCCCTAACCTGATTATCAAAAAATAATATAATCTGAATTAATTCTACAACTCACAGCCTACTAATCAGCCTTTCAAGCCTACTCCTCATAAACCAATTTAGCGATAACAGCCTTAACTTCTCACTAGTTTTCTTCTCCGACTCTCTATCAACACCCCTACTAATTTTAACCATGTGACTTCTCCCCCTAATACTAATAGCCAGCCAATATCACCTATCAAAAGAAAATCTAACTCGAAAAAAACTATTCATTACTATACTGATCCTACTGCAACTATTTCTAATTATAACTTTTACCGCCACAGAACTAATCCTTTTCTACATTTTATTTGAAGCAACACTAGTCCCAACACTCATTATCATCACCCGCTGAGGGAATCAAACAGAACGCCTAAACGCTGGTCTTTACTTTCTATTCTACACACTAGCAGGCTCTCTTCCACTGTTAGTTGCACTAGTCTACATTCAAAATACAGTAGGATCTCTAAACTTTTTAATACTCCAATACTGAGTACAACCAATACCCAACTCCTGATCAAATGTATTTATATGACTAGCATGTATAATAGCCTTTATAGTAAAAATACCACTATACGGCCTCCACCTCTGATTACCAAAAGCCCACGTAGAAGCCCCTATTGCAGGCTCTATAGTCCTTGCAGCTATTTTACTAAAGCTAGGAGGGTACGGTATACTACGAATCACAATATTCCTAAACCCAACCACTGAATTTATAGCATACCCATTCATCATACTATCCTTATGAGGCATAATCATAACCAGCTCAATCTGCCTTCGCCAAACAGACTTAAAATCACTCATTGCATACTCCTCTGTTAGCCATATAGCACTTGTCATCGTAGCCATCCTCATCCAAACACCCTGAAGCTACATAGGAGCTACAGCCTTGATAATTGCACACGGCCTCACATCCTCTATGCTCTTCTGCCTAGCAAACTCTAACTACGAACGCATCCACAGCCGAACAATAATTCTAGCCCGCGGCCTACAAACACTCCTACCCTTAATAGCCACCTGATGACTCCTAGCAAGTTTAACTAATCTAGCCCTACCACCAACAATTAACCTAATTGGAGAATTATTCGTAGTAATATCAACTTTCTCATGGTCCAGCATTACAATTATTTTAATAGGAGTGAATATAGTAATCACCGCCCTATACTCCTTATATATACTAATCATAACACAACGAGGAAAATATACCCATCACATCAACAACATTTCACCCTCTTTCACACGAGAAAATGCCCTTATGTCATTACATATCCTACCATTACTATTACTATCCCTAAACCCAAAAATTATTCTAGGACCCCTCTACTGTAAATATAGTTTAAAAAAAA-CACTAGATTGTGAATCTAATGACAGAAGTCCACTACATTCTTATTTACCGAAAAAGTATGCAAGAACTGCTAA-TTCTATGCCCCCATGTCTAACAACATGGCTTTTTCAAACTTTTAAAGGATAGTAGTT-ATCCATT-GGTCTTAGGAACCAAAAAATTGGTGCAACTCCAAATAAAAGTAATTAACCTATTCTCTTCCTTCGCATTAATTACCCTACTCTTATTAACCGTACCCATCATAATAACAAGTTTCAATACCTACAAGACTATCAATTATCCCCTCTACGTGAAAACAACCATCTCATATGCCTTCATCACTAGCATAATCCCCACAATAATATTTATCCACACGGGTCAAGAAATAATCATTTCAAACTGGCACTGATTAACCATCCAAACCCTTAAATTATCACTCAGCTTCAAAATAGATTACTTTTCAATAATATTTGTTCCAGTAGCATTATTTGTTACATGATCTATTATAGAATTCTCAATATGGTATATACACTCAGACCCAAACATTAATAAATTCTTTAAATACCTCCTATTATTCCTCATCACCATACTAATTCTCGTTACAGCAAACAACCTATTCCAACTGTTCATCGGCTGAGAAGGCGTTGGGATTATATCATTCCTACTTATTGGGTGATGATATGGACGGGCAGATGCAAATACAGCAGCCCTCCAAGCAATCCTATATAACCGCATTGGAGATATCGGATTTATTTTAGCAATAGCATGATTCCTAGCCAATCTTAATACCTGAGATCTCCAACAAATCTTCATGCTAAACCCAGAAAACTCTAACATGCCTCTAATAGGCCTCGTACTAGCCGCAACTGGAAAATCTGCCCAATTCGGCCTACACCCATGACTACCATCAGCAATAGAAGGCCCTACTCCTGTTTCAGCATTACTCCACTCAAGCACAATAGTAGTAGCAGGTATTTTCTTATTAATCCGCTTCTACCCACTAACAGAAAATAATAAATTTATCCAATCTACCATACTATGCTTAGGAGCCATCACTACACTATTCACAGCAATATGTGCCCTCACCCAAAACGACATTAAAAAAATCGTTGCCTTCTCCACATCCAGCCAATTAGGCCTCATAATAGTAACAATTGGCATTAACCAACCATATCTAGCATTCCTCCATATCTGCACCCACGCCTTCTTTAAAGCTATACTATTTATATGCTCCGGTTCTATTATCCATAGTCTAAACGATGAACAAGACATTCGAAAAATAGGAGGCTTATTTAAAGCAATACCATTTACCACAACAGCCCTAATCATTGGCAGTCTCGCACTAACAGGAATCCCCTTTCTCACCGGATTCTATTCCAAAGACCTAATTATCGAAGCTGCCAATACGTCATATACCAACGCCTGAGCCCTCTTAATAACGTTAATTGCCACCTCCTTCACAGCTATCTACAGCACCCGCATTATCTTCTTTGCACTCTTAGGACAACCTCGATTTCCAACCCTAATTATCATTAATGAAAACAACCCCTTCTTAATTAACTCCATCAAACGCCTCCTAATTGGAAGTCTTTTCGCCGGATTCATCATCTCAAACAATATCCCTCCAACGACAGTACCCCAAATAACCATGCCCTACTACTTAAAAATAATAGCCCTAACAGTTACAATTCTAGGATTCATCCTGGCACTAGAAATCAATAATCTAACCCAAAATCTAAAATTTAACTACCCATCAAACATATTTAAATTCTCTAACCTTCTAGGATACTTTCCCACAATCATACACCGTCTAGCCCCCTATTTAAACCTAACAATAAGCCAAAAATCAGCATCCTCTCTCCTAGACCTAATCTGACTAGAAAATATCTTACCAAAAACTACCTCACTAATCCAAATAAACATATCAACAATAGTCACAAACCAAAAAGGCCTAATCAAACTATATTTTCTTTCCTTCCTAATCACAATTCTCATCAGTATTATTCTATTTAATTTCCACGAGTAATTTCCATAATAACAACAACACCAATTAATAAAGACCAACCAGTCACAATAACCAATCAAGTACCATAACTATACAAAGCTGCAATCCCCATAGCCTCTTCACTAAAAAATCCAGAATCTCCCGTATCATAAATTACTCAATCCCCTAAACCGTTAAACTTAAACACAACCTCTACCTCCTCATCCTTCAATACATAATAAACTATCACAAACTCCATCAACAGACCAGTAATAAAAGCCCCCAAAACAGCTTTATTAGAGACCCAAATCTCAGGATACTGTTCTGTAGCCATAGCCGTCGTATAACCAAAAACTACTATTATTCCCCCCAAATAAATTAAAAAAACTATTAAACCTATAAAAGACCCACCAAAATTCAACACAATCCCACAACCAACTCCACCACTCACAATCAACCCTAACCCCCCATAAATAGGCGAAGGTTTCGAAGAAAATCCCACGAAACCAATTACAAAAATTACACTTAAAATAAATACAATATATACTATCATTATTCTTGCATGGAATCTAACCATGACTAATGATATGAAAAACCATCGTTGTCATTCAACTACAAGAACACTAATGATCAATATCCGAAAATCTCACCCATTAATAAAAATTGTGAATAATGCATTCATCGACCTCCCAGCCCCATCAAACATCTCATCCTGATGAAATTTTGGCTCCCTACTAGGCATCTGCCTAATCCTCCAAATCCTAACGGGCCTATTTCTAGCAATACACTATACCTCTGATACAATAACAGCATTCTCCTCCGTCACTCATATTTGCCGAGACGTTAATTATGGCTGAATTATCCGATATATACACGCAAATGGAGCATCAATATTCTTTATTTGCCTGTTTATACATGTAGGACGAGGCCTATACTACGGATCATATATATTTCTAGAGACATGAAACATTGGAGTTATCCTCCTATTCACAGTAATAGCCACAGCATTCATAGGATATGTTTTACCTTGAGGACAAATATCTTTCTGAGGAGCAACAGTCATCACCAATCTTCTCTCAGCAATTCCCTACATTGGAACTAATCTGGTTGAATGAATTTGAGGAGGTTTCTCAGTAGACAAAGCAACACTCACTCGATTCTTTGCCTTTCACTTCATTCTCCCATTTATCATCGCAGCACTCGCCATAGTTCACTTACTCTTTCTCCACGAAACAGGATCCAGCAACCCAACAGGAATCACATCAGACATAGACAAAATCCCATTCACCCCCTACTACACCATCAAAGACATTCTAGGTGTCCTATTACTAATCTTAATCTTAATAGTACTAGTACTATTTACACCCGACCTACTTGGAGATCCGGACAACTATACCCCAGCAAACCCATTAAATACACCTCCACACATTAAACCTGAATGATATTTCCTATTTGCATATGCTATCCTACGATCAATTCCTAACAAACTAGGAGGAGTATTAGCTTTAATCCTATCAATCCTAATCTTAATCCTTATGCCTCTACTTCATATATCTAAACAACGAAGTATAATATTCCGACCTCTCAGTCAATGCCTATTTTGAACTTTAGTAGCAGACCTATTAACACTTACATGAATTGGAGGACAACCAGTTGAACACCCATATATCATTATCGGACAACTAGCATCTATCATATACTTTCTTCTTATCCTAGTAATAATACCGGTGGCCAGCATAATTGAAAATAATCTCCTAAAATGAAGACAAGTCTTTGTAGTA--TATAAAATACACTGGTCTTGTAAACCAGAAAAGGAGAACAACTAACC-TCCCTAAGACT-CAAGGAAGAAGCTA-TAGCTCCACTATCAACACCCAAAGCTGAAGTTCTATTTAAACTATTCCCTGACAAA-CTATTGA-------------TATACCCCCATAACCATTAAGAAC-TTTTTTAGTATTA-AAATTCTAAAAACTC-TAA-TAATCCGATACTAATTTTAGACTCAAC----------------------------------------------------------------------------------------------------------------------------------------------------------------------------------------------------------------------------------------------------------------------------------------------------------AACATAATAATC---------ACCCCATGTAC--------TGATAA-TG--------------------TACGAATCTTACTTATATGTA--AA--AATCCATGATATTAATGCAGTAGGACATAATG--------ATGCATA-----GTACAT-------AATATTAATGTATTA-GGACATATTATGTATA-TAGTACATTATATTATATGCCCCATGCTTATAAGCAAGTACAATA-ATCTATTAATAGTACATAGTACATATAGTCATTGATC-GTACATAGCACATT-AAGTCAAATCAGTCCTTGTCAACATG-------CATATCCCGT-CCCCTAGATCGCGAGCTTAATCACCATGCCGCGTGAAACCAGCAACCCGCTTGGCAGGGATCCCTCTTCTCGCTCCGGGCCCATAACTTGTGGGGGTAGCTATTTAATGAATTTTATCAGACATCTGGTTCTTTCTT-CAGGGCCATGTC-CTTAAGATCGCCCACTCTTTCCTCTTAAATAAGACATCTCGATGGACTAGTGGCTAATCAGCCCATGCTCACACATAACTGTGCTGTCATACATTTGGTATTTTTTAATTTTTGGGG-ATGCTTGGACTCAGCTATGGCCGTCTGAGGCCCTGACCCGGAGCATGAATTGTAGCTGGACTTAACTGCATCTTGAGCATCACCAT----------AATGGTAGGCAC-GA-----------GCATCTTAATTAATGGTAGCA-GGACATAAAACTGTATTATACATATTAATCC-ATAAT----------CCCCCCTTC----------------------------CCCCCTTATATACCCACCATTATTTTTGACACGCTCCCCCCTAGATACTTATTCAAATTTATTGCATTTTCAATACTCAAATTAGCACTCCAT-ATAAAATAAGCATGTAAGTGCTT--GCTTACATCACAATATCCA--
>Moschus chrysogaster 1
GTTGATGTAGCTTAA-TATTAAAGCAAGGCACTGAAAATGCCTAGATGAGTA-TATAAACTCCATAAACACATAGGTTTGGTCCCAGCCTTCCTATTGATTCTTAATAAACTTACACATGCAAGCATCCACACCCCGGTGAA-AATGCCCTCCGAGTCTAACGGAACCAAGAGGAGCAGGTATCAAGCACAC-ACC-TTGTAGCTCACAACACCTTGCTTAACCACACCCCC-ACGGGAAACAGCAGTGATAGAAATTAAGCCATAAACGAAAGTTTGACTAAGTTATATTAACTAGGGTTGGTAAATCTCGTGCCAGCCACCGCGGTCATACGATTGACCCAAATTAATAGGAATACGGCGTAAAGCGTGTTAAAGCCTTCAATC-AAATAGAGTTAAATTTTAATTAAGCTGTAAAAAGCCACAATTATAACAAAAATAAACGACGAAAGTAACTCTACAACC-GCTGACACACTATAGCTAAGACCCAAACTGGGATTAGATACCCCACTATGCTTAGCCCTAAACACAAATAATTAT--ATAACAAAATTATTCGCCAGAGTACTACCAGCAACAGCTTAAAACTCAAAGGACTTGGCGGTGCTTCACACCCTTCTAGAGGAGCCTGTTCTATAATCGATAAACCCCGATAAACCTCACCAATCCTTGCTAATACAGTCTATATACCGCCATCTTCAGCAAACCCTAAAAA-GGAACAAAAGTAAGCATAATCATAATACACAAAAACGTTAGGTCAAGGTGTAACCTATGGAATGGAAAGAAATGGGCTACATTTTCT-ATCTCAAGAA-AATCCA-ATACGAAAGTTATTATGAAACTAATAACCAAAGGAGGATTTAGTAGTAAACTAAGAATAGAGTGCTTAGTTGAATTAGGCCATGAAGCACGCACACACCGCCCGTCACCCTCCTCAAATAAACATAATGTACTA-AAATATATTTACACACATTAGC-CACATGAGAGGAGACAAGTCGTAACAAGGTAAGCATACTGGAAAGTGTGCTTGGACAAATCAAGATATAGCTTAA-ACAAAGCATCTAGTTTACACCTAGAAGATTTCAT-ATATCACGAATATCTTGAACTAAAGCTAG-CCCACAATTTT---ACTCA-ATCCAACAATCAAAACAAAATAAAACAAAACATTTATTCA-ATACCTTAAAGTATAGGAGATAGAAATTTTAA-CTTGGCGCTATAGAGAAAGTACCGTAAGGGAACGATGAAAGAAAA--TATTCAAA-GTATAAGAAAGCAAAGATTACCCCTTGTACCTTTTGCATAATGAGTTAACTAGTATAAAGCTTAACAAAACGAATTTTAGCTAAGCCACCCGAAACCAGACGAGCTACCCATGAACAGTTTATTAAGAACCAACTCATCTATGTAGCAAAATAGTGAGAAGATTCATAGGTAGAGGTGACACGCCCAACGAGCCTGGTGATAGCTGGTTGTCCAGGAAATGAATCTAAGTTCAGCTTTAAACATACTAAAAAC-CAAACAAATTTCACTGTATTTTTAAAAGTTAGTCTAAAAAGGTACAGCCTTTTAGA-AACGGATACAACCTTGACTAGAGAGTAAAATCTGATA-ATACCATAGTAGGCCTAAAAGCAGCCACCAATTAAGAAAGCGTTAAAGCTCAACAATAATAATGATATTAATTCCACTAGTAA-AC-AATCAACTCCTAGCCT--AATACTGGACCAATCTATTAAAAAATAGAAGCAATAATGTTAACATGAGTAACAAGAAGTACCTTCTCCTTGCATAAGTTTAAGTCAGTATCTGATACTACTCTGACTATTAACAGCAA-ATAAAACCAACCTAATAATAAATAATTTATTAACCATACTGTTAATCCAACACAGGAATGCACTTAA-GGAAAGATTAAAAGAAGTAAAAGGAACTCGGCAAACAC-GAACCCCGCCTGTTTACCAAAAACATCACCTCCAGCATTTCCAATATTGGAGGCACTGCCTGCCCAGTGAC-AATCGTTAAACGGCCGCGGTATCCTGACCGTGCAAAGGTAGCATAATCATTTGTTCTCTAAATAAGGACTTGTATGAATGGCCACACGAGGGTTCTACTGTCTCTTACTTCCAATCAGTGAAATTGACCTTTCCGTGAAGAGGCGGAAATAAGCCAATAAGACGAGAAGACCCTATGGAGCTTTAACTAACTAGCCTAAAGA-AAATAAATAC-AACCACCAAGGGA-TAATGACACTCTCA-ATAAGCTAGCAGTTTCGGTTGGGGTGACCTCGGAGAACAGAAAATCCTCCGAACGATTT-TAAAGATTAGACCAACAAGTCAAATCACAATATCGCTCATTGATCCAAAGAAATTTGATCAACGGAACAAGTTACCCTAGGGATAACAGCGCAATCCTATTCAAGAGTCCATATCGACAAT-AGGGTTTACGACCTCGATGTTGGATCAGGACATCCAGATGGTGCAACCGCTATCAAAGGTTCGTTTGTTCAACGATTAAAGTCCTACGTGATCTGAGTTCAGACCGGAGTAATCCAGGTCGGTTTCTATCTATT-ATACATTTCTCCCAGTACGAAAGGACAAGAGAAATAAGGCCAACTTTAAGC-AAGCGCCTTAAACCAATTAATGATTTCATCTTAATTAACTCC---GTAAGCAAATCACACCCTAGA-AAAGGGTCAAGTTAAGGTGGCAGAGCCCGGTAATTGCGTAAAACTTAAACCTTTATGATCAGAGATTCAAATCCTCTCCTTAACAAAAATGTTTATAATTAACATCCTAATGCTAATTATCCCTATCCTCCTAGCCGTAGCATTTCTCACACTAGTGGAACGAAAAGTCCTAGGGTATATGCAACTTCGAAAAGGCCCTAATGTAGTAGGCCCATACGGTCTACTCCAACCTATCGCAGATGCAATCAAGCTCTTTATTAAAGAACCACTACGACCAGCCACATCATCAATTTCAATATTTATCTTGGCACCTATCCTAGCCCTAAGCCTAGCTCTAACTATATGAATTCCCCTACCTATACCCTACCCACTCATCAACATAAATCTAGGAGTCCTATTTATACTAGCTATATCAAGCTTAGCTGTATACTCTATTCTTTGATCAGGTTGAGCCTCCAACTCAAAATACGCGCTAATCGGAGCACTACGAGCAGTAGCACAAACAATCTCATACGAAGTTACACTGGCAATTATTCTACTATCCGTACTACTAATAAGTGGATCCTACACCCTTTCCACCTTAATTATCACACAAGAACAAGTATGACTAATCTTCCCGGCATGACCCTTAGCAATAATGTGATTCATCTCTACACTAGCAGAAACAAATCGAGCTCCATTCGATCTTACCGAAGGAGAATCAGAATTAGTCTCAGGCTTTAACGTAGAATATGCAGCAGGACCATTTGCCTTATTCTTTATAGCAGAATACGCAAATATTATTATAATAAACATTTTCACAACAATCCTATTTCTAGGAGCATTTCACAACCCATACATACCAGAACTCTACACAATTAACTTCATTATTAAATCACTACTACTTACAATCTCCTTTCTATGAATCCGAGCATCCTATCCTCGATTCCGCTACGACCAACTAATACACTTATTATGAAAAAATTTTTTACCCCTAACACTAGCCCTATGCATATGACATGTATCATTACCCATCCTTCTATCAAGCATTCCCCCTCAAACATAAGAAATATGTCTGACAAAAGAGTTACTTTGATAGAGTAAATAATAGAGGTTTGAGCCCTCTTATTTCTAGAACTATAGGAATTGAACCTACTCCTAAGAATCCAAAACTCTTCGTGCTCCCAATT-ACACCAAATTCTAATAGTAAGGTCAGCTAATT-AAGCTATCGGGCCCATACCCCGAAAATGTTGGTTTATATCCTTCCCGTACTAATAAACCCAATCATCTTTATTATTATCCTATCAACAATTATACTAGGAACCATTATCGTCATAATTAGCTCCCACTGACTACTCATCTGAATTGGATTTGAAATAAACATACTCGCCATTATTCCTATTATAATAAAAAAACACAACCCACGAGCCACAGAAGCATCAACTAAATATTTCCTAACCCAATCAACAGCCTCAATGCTACTAATAATAGCTATCATTATTAACTTAATATACTCAGGTCAATGAACTGTAATGAAACTATTTAACCCAATAGCATCTATACTTATAACAATAGCTCTCGCTATAAAATTAGGAATAGCCCCATTCCACTTCTGAGTCCCAGAAGTAACACAAGGCATTCCCCTATCATCCGGCCTAATCCTACTTACATGACAAAAACTAGCCCCAATGTCAGTGTTTTATCAAATTTTCCCATCCATCAACCTAAACCTAATCCTAACCCTATCAATTCTATCAATCATAATTGGAGGCTGAGGAGGACTAAACCAAACCCAACTACGAAAAATCATAGCTTATTCATCAATTGCCCACATAGGCTGAATAACAGCAATTCTACCATATAACCCCACTATAACACTACTAAACTTAATTATCTACATTATCATAACCTCCACCATATTCATGCTATTTATAGCTAACTCAACTACCACTACCCTATCACTATCACACACATGAAATAAGGCACCCATCATAACCGCCCTAGCCCTTGTCACCCTTCTATCAATAGGAGGACTTCCTCCTCTCTCAGGATTTATACCAAAATGACTAATTATCCAAGAAATGACAAAAAATAATAGTATTATTATACCTACCCTTATAGCAATCACAGCACTACTAAACCTCTATTTCTACATACGACTCACATACTCCACTGCACTAACAATATTCCCCTCTACAAATAATATAAAAATAAAATGACAATTCTCCAATATAAAACAAATAACCCTACTACCAACAATAACTGTAATATCTACCCTACTTCTACCACTCACACCAATTCTATCAGTGCTAGAATAG--GAATTTAGGTTAAA-TAGACCAAGAGCCTTCAAAGCCCTAAGCAAGTACAATTTACTTAATTCCTGATAAGGACTGCAAGACTATATCTTACATCTACTGAATGCAAATCAATTACTTTAATTAAGCTAAGTCCTCCCTAGATTGGTGGGATCCACCCCCACGAAACTTTAGTTAACAGCTAAATACCCTAATCAACTGGCTTCAATCTACTTCTCCCGCCGCGAGAAAAAAAAGGCGGGAGAAGCCCCGGCAGAATT-GAAGCTGCTTCTCTGAATTTGCAATTCAACGTGAAATT------CACCACAGGACTTGGTAAAAAGAGGAATTCA--ACCTCTGTCTTTAGATTTACAGTCTAATGCCTCACTCAGCCATTCTACC-TATGTTCATTAACCGCTGACTATTCTCAACCAACCATAAAGATATCGGTACTCTATACTTACTATTTGGTGCTTGAGCTGGTATGGTAGGAACAGCTTTAAGCCTACTAATCCGTGCCGAACTAGGCCAACCTGGAACCCTACTCGGAGATGACCAAATCTACAATGTAATCGTAACCGCACATGCATTTGTAATAATTTTCTTTATAGTTATGCCAATCATAATCGGAGGATTCGGCAATTGACTAGTCCCCCTAATAATTGGCGCTCCTGATATAGCTTTTCCCCGAATAAACAATATAAGCTTCTGACTCCTCCCCCCTTCTTTCTTATTACTTCTAGCCTCCTCAATAGTCGAAGCTGGAGCAGGAACAGGCTGAACTGTGTACCCCCCTTTAGCTGGTAATCTGGCCCATGCAGGAGCCTCTGTAGACCTAACTATCTTTTCTCTGCACCTAGCAGGTGTTTCCTCCATCCTAGGAGCTATTAATTTTATTACAACAATCATCAATATGAAACCCCCAGCTATATCACAATATCAAACTCCATTATTTGTATGATCAGTGTTAATTACTGCCGTACTATTACTCCTGTCACTCCCCGTGCTAGCAGCTGGCATTACTATACTACTCACAGACCGAAACCTAAACACTACCTTCTTTGATCCAGCAGGAGGAGGAGACCCCATCCTGTATCAACATTTGTTCTGATTCTTTGGACACCCCGAAGTGTACATTCTTATTCTACCTGGCTTTGGAATAATCTCCCATATTGTAACTTATTACTCAGGAAAAAAAGAACCATTTGGATACATAGGCATAGTCTGAGCTATAATGTCAATTGGATTCTTAGGATTTATCGTATGAGCCCATCATATGTTTACAGTCGGAATAGATGTCGATACACGAGCCTACTTTACATCAGCTACTATAATTATTGCTATTCCAACTGGAGTAAAAGTCTTTAGCTGACTAGCAACACTCCACGGAGGTAATATCAAATGATCTCCCGCTATAATATGAGCCCTAGGCTTCATTTTCCTTTTTACAGTAGGAGGTTTAACCGGGATTGTCCTAGCTAATTCCTCCCTCGATATCGTTCTCCACGATACCTATTATGTAGTTGCACACTTTCACTACGTGCTGTCAATAGGAGCTGTATTCGCTATTATAGGAGGATTCGTGCACTGATTCCCGCTATTCTCAGGCTACACTCTTAACGACACGTGAGCTAAAATCCACTTTGTAATTATATTTGTAGGTGTAAACATAACCTTTTTTCCACAACATTTTCTTGGACTATCTGGAATACCACGACGCTACTCCGATTACCCAGACGCATACACAATATGAAATACCATCTCATCCATAGGCTCATTTATTTCCCTAACAGCAGTCATGTTAATAATTTTTATTATCTGAGAAGCATTTGCATCCAAACGAGAAGTCCTAACTGTAGATCTAACCACAACAAATCTAGAATGACTAAATGGATGCCCTCCACCATACCACACATTTGAAGAACCTACATATATTAATTCAAAATA----------------AGAAAGGAAGGAATCGAACCCCCT-ATTACTGGTTTCAAGCCAACATCATAACCATTATGTCTTTCTCAATC-AATGAGATGTTAGTAAAATATTACATAACTTTGTCGAAGTTAAGTTACAAGTGAAAATCCTGTACATCTCATATGGCATACCCCATACAATTAGGCTTTCAAGATGCAACATCACCCATTATAGAAGAACTACTACATTTCCATGATCATACACTAATAATTGTCTTTTTAATTAGCTCACTAGTACTCTACATTATCTCACTCATATTAACAACAAAACTAACCCATACTAGTACAATAGACGCACAAGAAATCGAGACAATTTGAACAATTTTACCAGCTATCATCTTAATTCTAATTGCCCTCCCATCCTTACGAATCCTATATATAATAGACGAAATTAATAACCCCTCCCTTACAGTAAAAACCATAGGACACCAATGATATTGAAGTTACGAATATACAGACTATGAAGACCTGAACTTTGATTCCTATATAATCCCAACATCAGAATTAAAACCAGGAGAACTACGACTACTAGAAGTAGATAACCGAGTGGTATTACCAATAGAAATAACAATCCGAATACTAATCTCCTCTGAAGATGTACTACACTCATGAGCTGTACCTTCATTGGGGCTAAAGACAGATGCAATTCCAGGTCGTCTAAATCAAACAACCCTTATATCAACCCGACCAGGTCTATACTACGGACAGTGTTCAGAAATTTGTGGATCTAATCACAGTTTCATGCCTATCGTTCTAGAATTAGTCCCACTAAAATATTTTGAAAAATGATCTGCATCAATACTGTAAAATCACCAAGAAGCTAT-TTTAGCACTAACCTTTTAAGTTAGAGACTGAGAGTAAAGTACTCTCCTTGATGATATGCCACAACTAGACACATCCACATGACTCATAATAATCCTGTCAATATTCCTAACTCTTTTTATTATTTTCCAACTAAAAATCTCCAAACACAATTTCTTTCACAATCCTGAATCAACATTAACCAAAGCACAAAAACAAAATACTCCTTGAGAAACAAAATGAACGAAAATCTATTTGCCTCTTTCATTACCCCAATAATCCTAGGCCTTCCCCTTGCTACTCTCATTGTCATATTCCCTAGTCTATTATTCCCAACATCAAATCGATTAGTCAATAATCGTCTCCTTTCCCTTCAACAATGAATACTTCAACTTGTATCAAAACAAATAATGGGAATTCACAACACTAAAGGACAAACATGGACACTTATACTAATATCCCTAATCTTATTTATTGGCTCAACAAATCTACTAGGCCTACTCCCTCACTCATTCACACCAACTACACAACTATCAATAAACCTAGGCATGGCTATCCCCTTATGAGCAGGCGCTGTAATTACAGGATTCCGCAATAAAACTAAAGCATCTCTTGCTCACTTCCTACCACAAGGAACACCCACTCCACTAATCCCAATGCTAGTAATTATCGAAACTATTAGCCTCTTTATCCAACCAATAGCCTTAGCAGTACGATTAACAGCCAATATTACTGCAGGACACCTATTAATTCACCTAATCGGAGGAGCCACACTTGCACTAATAAATATTAGCACCACAACAGCTCTTATCACATTCATCATCCTAATCCTACTCACAATTCTCGAGTTTGCAGTAGCCATAATTCAAGCTTATGTATTTACTCTTCTAGTTAGCCTATACCTGCATGACAACACATAATGACACACCAAACCCACGCCTACCACATAGTAAACCCAAGTCCCTGGCCTCTCACAGGGGCCTTATCAGCCCTCCTCATAACATCTGGCCTAATTATATGATTCCACTTTAACTCAATAACCTTGCTTATACTTGGCCTAACCACAAACATACTTACAATATACCAATGATGACGAGATATTATCCGAGAAAGTACCTTTCAAGGACATCATACCCCAACCGTCCAAAAAGGCCTCCGTTATGGAATAATTCTTTTTATTATCTCTGAAGTATTATTCTTTACTGGATTCTTCTGAGCATTTTACCACTCAAGCCTTGCCCCTACACCTGAACTAGGCGGCTGCTGACCCCCAACAGGCATCCACCCGCTCAATCCCCTAGAAGTCCCACTACTTAATACCTCCGTCTTACTAGCCTCAGGAGTCTCCATTACATGAGCCCATCACAGCCTCATAGAAGGAAATCGCAACCACATACTACAAGCCTTATTTATCACTATTGCACTGGGCGTATATTTTACATTACTACAAGCCTCAGAATACTATGAAGCACCCTTCACCATCTCAGACGGAGTCTATGGTTCAACCTTCTTCGTAGCTACGGGCTTCCACGGTCTCCACGTCATTATTGGATCCACTTTCCTAATTGTCTGTTTTTTCCGTCAACTAAAATTCCATTTTACTTCCAACCATCATTTCGGCTTCGAAGCTGCAGCCTGATACTGACATTTTGTAGACGTAGTATGACTTTTCCTCTATGTATCTATTTATTGATGAGGTTCATATTCTTTTAGTATCAACTAGTACAACTGACTTCCAATCAGTTAGTTTCGGTTAAATCCGAAAAAGAATAATAAACCTAATACTAGCTCTTCTGACCAACCTCACATTAGCCACATTACTCGTTATCATTGCATTTTGACTTCCCCAGCTAAACGTATACTCAGAAAAAACAAGCCCATATGAATGTGGATTTGACCCAATGGGGTCAGCCCGCCTACCCTTCTCCATAAAATTCTTCCTGGTAGCCATTACATTTCTCCTCTTTGACCTAGAAATTGCACTTCTCCTACCATTACCCTGAGCCTCACAAACTACTAATCTAAACACTATACTCACCATGGCCCTCCTCCTAATCCTACTACTAGCTGTAAGCCTAGCCTACGAATGAACTCAAAAGGGCCTAGAATGAACCGAATATGGTATTTAGTTTAAAA-TAAAATAAATGATTTCGACTCATTAGATTATGATCAAACTCATAATTACCAAATGTCCCTAGTCTATATAAATATCATAGTAGCATTTACAGTATCTCTTACAGGCCTACTAATATACCGATCCCATCTAATATCATCTCTTCTATGCCTAGAGGGAATAATATTATCTTTATTTGTTATAGCTACCCTAACAATCCTAAATACCCACTTCACCCTAGCTAGTATGATACCCATTATCCTGCTAGTCTTCGCAGCTTGTGAAGCAGCACTAGGCCTATCCCTACTAGTAATAGTATCAAATACATATGGTACTGACTATGTACAAAACCTCAATCTACTCCAATGCTAAAATACATTATCCCCACAATAATACTTATACCCCTAACCTGATTATCAAAAAACAATATGATCTGAATTAACTCCACAACCCACAGTCTACTCATCAGTCTCTCAAGCCTACTCCTCATAAACCAATTTAGCGACAACAGCCTTAACTTCTCATTAGTTTTCTTCTCCGACTCTCTATCAACACCTCTACTAATTTTAACCATGTGACTTCTCCCTCTAATACTAATAGCTAGCCAATATCACTTATCAAAAGAAAACTTAACTCGAAAAAAACTATTCATTACTATACTGATTCTATTACAACTATTTCTAATTATAACCTTCACCGCCACAGAACTAATCCTTTTCTACATTTTATTTGAAGCAACACTAGTCCCAACACTCATTATCATCACCCGCTGAGGAAACCAAACAGAACGTCTAAACGCTGGTCTCTACTTCCTATTTTACACACTAGCAGGCTCTCTTCCACTGTTAGTTGCACTAGTCTATATTCAAAATACAGTAGGATCCCTAAACTTTTTGATACTCCAATATTGAGTACAACCAATACCCAGCTCCTGATCAAATGTATTTATATGACTAGCATGTATAATAGCCTTTATGGTAAAAATACCACTATATGGCCTCCACCTCTGATTACCAAAAGCCCACGTAGAAGCCCCTATTGCAGGCTCCATAGTCCTTGCAGCTATTCTACTAAAACTAGGGGGGTACGGTATACTACGAATCACAATATTCCTAAATCCAACCACTGAATTTATAGCATACCCATTCATCATACTATCCTTATGGGGCATAATCATAACCAGCTCAATCTGCCTCCGCCAAACAGACTTAAAATCACTCATCGCATACTCCTCTGTTAGCCACATAGCACTCGTCATCGTAGCCATCCTCATCCAAACACCCTGAAGCTACATAGGAGCTACAGCCTTGATAATTGCACACGGTCTCACATCCTCTATACTCTTCTGTCTAGCAAACTCTAATTACGAACGAATCCACAGCCGAACAATAATTCTAGCCCGCGGCCTACAAACACTCCTGCCTCTAATAGCTACCTGATGACTCCTAGCAAGTCTAACTAATCTAGCCCTACCCCCAACAATCAACTTAATCGGAGAATTATTCGTAGTAATATCAACTTTCTCATGGTCTAACATTACAATCATTTTAATAGGAGTAAACATAGTAATCACCGCCCTATACTCTTTGTACATATTAATTACAACACAACGAGGAAAATATACCCATCACATCAACAATATCTCACCCTCCTTCACACGAGAAAATGCCCTTATATCATTACATATCCTACCACTACTATTATTATCCCTAAACCCAAAAATCATTCTAGGGCCTCTCTACTGTAAATATAGTTTAAAAAAAA-CACTAGATTGTGGATCTAATAATAGAAGTCCATTACCTTCTTATTTACCGAAAAAGTACGCAAGAACTGCTAA-TTCTATGCCTCCATGTCTAACAACATGGCTTTTTCAAACTTTTAAAGGATAGTAGTT-ATCCATT-GGTCTTAGGAACCAAAAAATTGGTGCAACTCCAAATAAAAGTAATTAACCTATTCTCCTCCTTCACATTAATCACCCTACTCCTACTAACTGTACCCATCATAATAACAAGTTTCAACACCTATAAGACTATCAACTACCCTCTCTACGTGAAAACAACCATCTCATATGCCTTCATCACCAGCATAATCCCCACAATAATATTTATCCATACGGGCCAAGAAATAATTATTTCAAACTGACACTGATTAACCATCCAAACTCTTAAATTATCACTAAGCTTCAAAATAGACTACTTCTCAATAATATTTGTTCCAGTAGCATTATTTGTCACGTGATCTATCATAGAATTCTCAATATGATATATACACTCAGACCCAAACATTAATAAATTCTTTAAATACCTCTTATTATTCCTCATTACCATACTAATCCTTGTTACAGCAAACAACCTATTCCAACTGTTCATTGGCTGAGAAGGCGTTGGAATTATATCATTCCTACTTATTGGATGATGATATGGGCGGGCAGATGCAAATACAGCAGCCCTCCAAGCAATCCTATATAATCGCATTGGAGACATTGGATTTATTTTAGCAATAGCATGGTTCCTAACCAATCTTAACACCTGAGATCTCCAACAAATCTTTATACTGAACCCAGAAAACTCTAATATACCCCTAATAGGCCTCGTACTAGCCGCAACCGGAAAATCTGCCCAATTCGGCCTACATCCATGACTACCATCAGCAATAGAAGGTCCTACCCCTGTTTCAGCATTACTCCATTCAAGCACAATAGTCGTAGCAGGCATTTTCTTATTAATCCGATTCTACCCACTAACAGAAAATAATAAATTCATCCAATCTACCATACTATGCCTAGGAGCCATCACTACGTTATTCACGGCAATATGCGCCCTCACCCAAAACGACATTAAAAAAATCGTTGCTTTCTCTACATCCAGCCAATTAGGCCTCATAATAGTAACAATTGGCATTAATCAACCATATCTAGCATTCCTTCATATCTGCACCCATGCCTTCTTTAAAGCCATACTATTTATATGCTCCGGTTCTATTATCCACAGCCTAAACGATGAACAAGATATTCGAAAAATAGGAGGCCTGTTTAAAGCAATACCATTCACCACAACAGCCCTAATCATTGGCAGCCTTGCACTAACAGGAATCCCCTTTCTTACCGGATTCTATTCCAAAGACCTAATTATCGAAGCTGCCAATACGTCATATACCAACGCCTGAGCCCTCTTAATAACATTAACTGCCACCTCCTTCACAGCTATCTACAGCACCCGCATTATCTTCTTTGCACTCTTAGGACAACCTCGATTTCCAACTCTAATTATCATTAATGAAAATAACCCCTTTTTAATCAACTCCATCAAACGCCTCCTAATCGGAAGTCTTTTCGCTGGGTTCATCATCTCAAACAACATTCCTCCAACAACAGTACCCCAAATAACCATGCCCTACTACTTAAAAATAACAGCCCTAGCAGTTACAATCCTAGGTTTTATTTTAGCACTAGAAATTAACAATCTAACCCAAAACCTAAAATTTAATTACTCATCAAACATATTTAAATTCTCCAACCTTCTAGGGTATTTCCCCACAATTATACACCGTCTAGCCCCCTATTTAAACCTAACAATAAGCCAAAAATCAGCATCCTCTCTCCTAGATCTAATCTGACTAGAAAATATTTTACCAAAAACTACCTCACTAATTCAAATGAACATATCCATAATAATCACAAACCAAAAGGGCCTAATCAAACTATATTTTCTCTCCTTTCTAGTCACAATTCTCATTAGTATCGTCCTATTTAATTTCCACGAGTAATCTCCATAATAACAATAACACCAATCAATAAAGACCAACCAGTTACAATAACCAATCAAGTACCATAACTATACAAAGCCGCAATCCCCATAGCCTCCTCACTAAAAAATCCAGAATCCCCAGTATCATAAATTACTCAATCCCCCAAACCATTAAACTTAAACACAACCTCCACCTCCTCATCCTTCAATACATAATAGATTATCACAAACTCCATTAACAAACCAGTAATAAAAGCTCCCAAAACAGTTTTATTAGAGACCCAAATCTCAGGATACTGTTCCGTAGCCATAGCTGTCGTATAACCAAAAACCACTATTATTCCCCCCAAATAAATTAAAAAAACTATTAAACCTAAAAAAGACCCGCCAAAATTCAACACAATCCCACAACCAACTCCACCACTCACAATCAACCCTAACCCCCCATAAATAGGTGAAGGTTTCGAAGAAAATCCCACGAAACCAATCACAAAAATTACACTCAAAATAAATACAATATATACTATCATTATTCTTGCATGGAATCTAACCATGACTAATGATATGAAAAACCATCGTTGTCATTCAACTACAAGAACACTAATGACCAATATTCGAAAATCTCACCCATTAATAAAGATTGTGAACAATGCATTCATTGATCTCCCAGCCCCATCAAACATCTCATCCTGATGAAACTTTGGCTCCCTACTAGGCATCTGCCTAATTATCCAAATCCTAACAGGCCTATTTCTAGCAATACATTACACCTCTGATACAATAACAGCATTTTCCTCCGTCACTCACATTTGCCGAGACGTTAATTACGGCTGAATTATTCGATATATACACGCAAATGGAGCATCAATATTCTTTATCTGCCTGTTTATACATGTAGGACGAGGCCTATACTACGGATCATACACATTCCTAGAAACATGAAACATCGGAGTCATCCTCCTATTTACAGTAATAGCCACAGCATTCATAGGATATGTCCTACCTTGAGGACAAATATCTTTCTGAGGAGCGACAGTTATTACCAATCTTCTCTCAGCAATTCCATACATTGGTACTAATCTGGTTGAATGAATTTGAGGAGGCTTCTCAGTAGACAAAGCAACACTCACCCGATTCTTTGCCTTCCACTTCATTCTCCCATTTATCATCGCAGCACTCGCTATGGTCCACCTACTCTTTCTCCACGAAACAGGATCCAACAACCCAACAGGAATCACATCAGATATAGACAAAATCCCATTCCACCCCTACTACACCATCAAAGACATTCTAGGTGTCCTATTACTAATCTTAGTCTTAATAACACTAGTACTATTCACACCTGATTTACTTGGAGACCCAGACAATTATACCCCAGCAAACCCATTAAATACGCCCCCACATATTAAACCCGAATGATACTTCCTATTTGCATATGCCATTCTACGATCAATTCCCAACAAACTAGGAGGAGTACTAGCCTTAGTCTTATCCATCCTAATTTTAATCCTCATACCCCTACTTCATACGTCTAAACAACGAAGTATAATATTCCGACCTCTCAGCCAATGCCTATTTTGAATCTTAGTAGCAGACCTACTAACACTCACATGAATTGGAGGACAACCAGTCGAACACCCATATATTATTATTGGACAACTAGCGTCTATCATATACTTCCTTCTTATTCTAGTAATAATACCAGTAGCTAGCATAGTTGAAAATAATCTCTTAAAATGAAGACAAGTCTTTGTAGTA--TACACAATACACTGGTCTTGTAAACCAGAAAAGGAGAACAACTAACC-TCCCTAAGACT-CAAGGAAGAAGCTA-TAGCTCCACTATCAACACCCAAAGCTGAAGTTCTATTTAAACTATTCCCTGACAA--CTATTGA-------------TATACCCCCATAATTATCAAGAAC-TTTTTTAGTATTA-AAACTCTCAAAACCTCTAA-TAATTCAACAC-AACTTTGGACTCAAT----------------------------------------------------------------------------------------------------------------------------------------------------------------------------------------------------------------------------------------------------------------------------------------------------------AACATAATAACT---------GCCCCACGTAC--------TAACAA-TG--------------------TATGAATTTTACCTGTATATA--AATAAACACATAATATTAATGTAATAGAAAACAGTG--------ATGTATA-----GTACAT-------AATATTAATGTACTA-GGACATATTATGTATA-TAGTACATTATATTATATGCCCCATGCATATAAGCAAGTACAATA-CTTTATTGATAGTACATAGTACATATAGTCATTGATC-GTTCATAGCACATT-AAGTCAAATCAATCCTTGTCAACATG-------CATATCCCGT-CCCTTAGATCACGAGCTTAATTACCATGCCGCGTGAAACCAGCAACCCGCTTGGCAGGGATTTCTCTTCTCGCTCCGGGCCCATGATTTGTGGGGGTAGCTATTTAATGAACTTTATCAGACATCTGGTTCTTTCTT-CAGGGCCATGTC-TTTAAAATCGCTCATTCTTTCCTCTTAAATAAGACATCTCGATGGACTAATGACTAATCAGCCCATGCTCACACATAACTGTGCTGTCATACATTTGGTATTTTTTAATTTTTGGGG-ATGCTTGGACTCAGCTATGGCCGTCTGAGGCCCTGACCCGGAGCATTGATTGTAGCTGGACTTAACTGCATCTTGAGCATCACCAT----------AATGGTAGGCAC-GA-----------GCATCATAATTAATGGTAGCA-GGACATAAAACTGTATTATACATATTAATCC-ATTAT----------CCCCCCTTC----------------------------CCCCCTTATATACCTACCATCATTTTTGACACGCTCCCCCCTAGATACTTATCCAAATTTATTACGTTTTCAATACTCAAATTAGCACTCCAT-ATAAAATAAGCATGTAAGTGCTT--GCTTACATCACAATATCTA--
>Moschus chrysogaster 2
GTTGATGTAGCTTAA-TATTAAAGCAAGGCACTGAAAATGCCTAGATGAGTA-TATAAACTCCATAAACACATAGGTTTGGTCCCAGCCTTCCTATTGATTCTTAATAAACTTACACATGCAAGCATCCACACCCCGGTGAA-AATGCCCTCCGAGTCTAACGGAACCAAGAGGAGCAGGTATCAAGCACAC-ACC-TTGTAGCTCACAACACCTTGCTTAACCACACCCCC-ACGGGAAACAGCAGTGATAGAAATTAAGCCATAAACGAAAGTTTGACTAAGTTATATTAACTAGGGTTGGTAAATCTCGTGCCAGCCACCGCGGTCATACGATTGACCCAAATTAATAGGAATACGGCGTAAAGCGTGTTAAAGCCTTCAATC-AAATAGAGTTAAATTTTAATTAAGCTGTAAAAAGCCACAATTATAACAAAAATAAACGACGAAAGTAACTCTACAACC-GCTGACACACTATAGCTAAGACCCAAACTGGGATTAGATACCCCACTATGCTTAGCCCTAAACACAAATAATTAT--ATAACAAAATTATTCGCCAGAGTACTACCAGCAACAGCTTAAAACTCAAAGGACTTGGCGGTGCTTCACACCCTTCTAGAGGAGCCTGTTCTATAATCGATAAACCCCGATAAACCTCACCAATCCTTGCTAATACAGTCTATATACCGCCATCTTCAGCAAACCCTAAAAA-GGAACAAAAGTAAGCATAATCATAATACACAAAAACGTTAGGTCAAGGTGTAACCTATGGAATGGAAAGAAATGGGCTACATTTTCT-ATCTCAAGAA-AATCCA-ATACGAAAGTTATTATGAAACTAATAACCAAAGGAGGATTTAGTAGTAAACTAAGAATAGAGTGCTTAGTTGAATTAGGCCATGAAGCACGCACACACCGCCCGTCACCCTCCTCAAATAAACATAATGTACTA-AAATATATTTACACACATTAGC-CACATGAGAGGAGACAAGTCGTAACAAGGTAAGCATACTGGAAAGTGTGCTTGGACAAATCAAGATATAGCTTAA-ACAAAGCATCTAGTTTACACCTAGAAGATTTCAT-ATATCACGAATATCTTGAACTAAAGCTAG-CCCACAATTTT---ACTCA-ATCCAACAATCAAAACAAAATAAAACAAAACATTTATTCA-ATACCTTAAAGTATAGGAGATAGAAATTTTAA-CTTGGCGCTATAGAGAAAGTACCGTAAGGGAACGATGAAAGAAAA--TATTCAAA-GTATAAGAAAGCAAAGATTACCCCTTGTACCTTTTGCATAATGAGTTAACTAGTATAAAGCTTAACAAAACGAATTTTAGCTAAGCCACCCGAAACCAGACGAGCTACCCATGAACAGTTTATTAAGAACCAACTCATCTATGTAGCAAAATAGTGAGAAGATTCATAGGTAGAGGTGACACGCCCAACGAGCCTGGTGATAGCTGGTTGTCCAGGAAATGAATTTAAGTTCAGCTTTAAACATACTAAAAAC-CAAACAAATTTCACTGTATTTTTAAAAGTTAGTCTAAAAAGGTACAGCCTTTTAGA-AACGGATACAACCTTGACTAGAGAGTAAAATCTGATA-ATACCATAGTAGGCCTAAAAGCAGCCACCAATTAAGAAAGCGTTAAAGCTCAACAATAATAATGATATTAATTCCACTAGTAA-AC-AATCAACTCCTAGCCT--AATACTGGACCAATCTATTAAAAAATAGAAGCAATAATGTTAACATGAGTAACAAGAAGTACCTTCTCCTTGCATAAGTTTAAGTCAGTATCTGATACTACTCTGACTATTAACAGCAA-ATAAAACCAACCTAATAATAAATAATTTATTAACCATACTGTTAATCCAACACAGGAATGCACTTAA-GGAAAGATTAAAAGAAGTAAAAGGAACTCGGCAAACAC-GAACCCCGCCTGTTTACCAAAAACATCACCTCCAGCATTTCCAATATTGGAGGCACTGCCTGCCCAGTGAC-AATCGTTAAACGGCCGCGGTATCCTGACCGTGCAAAGGTAGCATAATCATTTGTTCTCTAAATAAGGACTTGTATGAATGGCCACACGAGGGTTCTACTGTCTCTTACTTCCAATCAGTGAAATTGACCTTTCCGTGAAGAGGCGGAAATAAGCCAATAAGACGAGAAGACCCTATGGAGCTTTAACTAACTAGCCTAAAGA-AAATAAATAC-AACCACCAAGGGA-TAATGACACTCTCA-ATAAGCTAGCAGTTTCGGTTGGGGTGACCTCGGAGAACAGAAAATCCTCCGAACGATTT-TAAAGATTAGACCAACAAGTCAAATCACAATATCGCTCATTGATCCAAAGAAATTTGATCAACGGAACAAGTTACCCTAGGGATAACAGCGCAATCCTATTCAAGAGTCCATATCGACAAT-AGGGTTTACGACCTCGATGTTGGATCAGGACATCCAGATGGTGCAACCGCTATCAAAGGTTCGTTTGTTCAACGATTAAAGTCCTACGTGATCTGAGTTCAGACCGGAGTAATCCAGGTCGGTTTCTATCTATT-ATACATTTCTCCCAGTACGAAAGGACAAGAGAAATAAGGCCAACTTTAAGC-AAGCGCCTTAAACCAATTAATGATTTCATCTTAATTAACTCC---GTAAGCAAATCACACCCTAGA-AAAGGGTCAAGTTAAGGTGGCAGAGCCCGGTAATTGCGTAAAACTTAAACCTTTATGATCAGAGATTCAAATCCTGTCCTTGACAAAAATGTTTATAATTAACATCCTAATGCTAATTATCCCTATCCTTCTAGCCGTAGCATTTCTCACACTAGTGGAACGAAAAGTCCTAGGGTATATGCAACTTCGAAAAGGCCCTAATGTAGTAGGCCCATACGGTCTACTCCAACCTATCGCAGATGCAATCAAGCTCTTTATTAAAGAACCACTACGACCAGCCACATCATCAATTTCAATATTTATCTTGGCACCTATCCTAGCCCTAAGCCTAGCTCTAACTATATGAATTCCCCTACCTATACCCTACCCACTCATCAACATAAATCTAGGAGTCCTATTTATACTAGCTATATCAAGCTTAGCTGTATACTCTATTCTTTGATCAGGTTGAGCCTCCAACTCAAAATACGCGCTAATCGGAGCACTACGAGCAGTAGCACAAACAATCTCATACGAAGTTACACTGGCAATTATTCTACTATCCGTACTACTAATAAGTGGATCCTACACCCTTTCCACCTTAATTATCACACAAGAACAAGTATGACTAATCTTCCCGGCATGACCCTTAGCAATAATGTGATTCATCTCTACACTAGCAGAAACAAATCGAGCTCCATTCGATCTTACCGAAGGAGAATCAGAATTAGTCTCAGGCTTTAACGTAGAATATGCAGCAGGACCATTTGCCTTATTCTTTATAGCAGAATACGCAAATATTATTATAATAAACATTTTCACAACAATCCTATTTCTAGGAGCATTTCACAACCCATACATACCAGAACTCTACACAATTAACTTCATTATTAAATCACTACTACTTACAATCTCCTTTCTATGAATCCGAGCATCCTATCCTCGATTCCGCTACGACCAACTAATACACTTATTATGAAAAAATTTTTTACCCCTAACACTAGCCCTATGCATATGACATGTATCATTACCCATCCTTCTATCAAGCATTCCCCCTCAAACATAAGAAATATGTCTGACAAAAGAGTTACTTTGATAGAGTAAATAATAGAGGTTTGAGCCCTCTTATTTCTAGAACTATAGGAATTGAACCTACTCCTAAGAATCCAAAACTCTTCGTGCTCCCAATT-ACACCAAATTCTAATAGTAAGGTCAGCTAATT-AAGCTATCGGGCCCATACCCCGAAAATGTTGGTTTATATCCTTCCCGTACTAATAAACCCAATCATCTTTATTATTATCCTATCAACAATTATACTAGGAACCATTATCGTCATAATTAGCTCCCACTGACTACTCATCTGAATTGGATTTGAAATAAACATACTCGCCATTATTCCTATTATAATAAAAAAACACAACCCACGAGCCACAGAAGCATCAACTAAATATTTCCTAACCCAATCAACAGCCTCAATGCTACTAATAATAGCTATCATTATTAACTTAATATACTCAGGTCAATGAACTGTAATGAAACTATTTAACCCAATAGCATCTATACTTATAACAATAGCCCTCGCTATAAAATTAGGAATAGCCCCATTCCACTTCTGAGTCCCAGAAGTAACACAAGGCATTCCCCTATCATCCGGCCTAATCCTACTTACATGACAAAAACTAGCCCCAATGTCAGTGTTTTATCAAACTTTCCCATCCATCAACCTAAACCTAATCCTAACCCTATCAATTCTATCAATCATAATTGGAGGCTGAGGAGGACTAAACCAAACCCAACTACGAAAAATCATAGCTTATTCATCAATTGCCCACATAGGCTGAATAACAGCAATTCTACCATATAACCCCACTATAACACTACTAAACTTAATTATCTACATTATCATAACCTCCACCATATTCATGCTATTTATAGCTAACTCAACTACCACTACCCTATCACTATCACACACATGAAATAAGGCACCCATCATAACCGCCCTAGCCCTTGTCACCCTTCTATCAATAGGAGGACTTCCTCCTCTCTCAGGATTTATACCAAAATGACTAATTATCCAAGAAATGACAAAAAATAATAGTATTATTATACCTACCCTTATAGCAATCACAGCACTACTAAACCTCTATTTCTACATACGACTCACATACTCCACTGCACTAACAATATTCCCCTCTACAAATAATATAAAAATAAAATGACAATTCTCCAATATAAAACAAATAACCCTACTACCAACAATAACTGTAATATCTACCCTACTTCTACCACTCACACCAATTCTATCAGTGCTAGAATAG--GAATTTAGGTTAAA-TAGACCAAGAGCCTTCAAAGCCCTAAGCAAGTACAATTTACTTAATTCCTGATAAGGACTGCAAGACTATATCTTACATCTACTGAATGCAAATCAATTACTTTAATTAAGCTAAGTCCTCCCTAGATTGGTGGGATCCACCCCCACGAAACTTTAGTTAACAGCTAAACACCCTAATCAACTGGCTTCAATCTACTTCTCCCGCCGGGAGAAAAAAAAGGCGGGAGAAGCCCCGGCAGAATT-GAAGCTGCTTCTCTGAATTTGCAATTCAACGTGAAATT------CACCACAGGACTTGGTAAAAAGAGGAATTCA--ACCTCTGTCTTTAGATTTACAGTCTAATGCCTCACTCAGCCATTCTACC-TATGTTCATTAACCGCTGACTATTCTCAACCAACCATAAAGATATCGGTACTCTATACTTACTATTTGGTGCTTGAGCTGGTATGGTAGGAACAGCTTTAAGCCTACTAATCCGTGCCGAACTAGGCCAACCTGGAACCCTACTCGGAGATGACCAAATCTACAATGTAATCGTAACCGCACATGCATTTGTAATAATTTTCTTTATAGTTATGCCAATCATAATCGGAGGATTCGGCAATTGACTAGTCCCCCTAATAATTGGCGCTCCTGATATAGCTTTTCCCCGAATAAACAATATAAGCTTCTGACTCCTCCCCCCTTCTTTCTTATTACTTCTAGCCTCCTCAATAGTCGAAGCTGGAGCAGGAACAGGCTGAACTGTGTACCCCCCTTTAGCTGGTAATCTGGCCCATGCAGGAGCCTCTGTAGACCTAACTATCTTTTCTCTGCACCTAGCAGGTGTTTCCTCCATCCTAGGAGCTATTAATTTTATTACAACAATCATCAATATGAAACCCCCAGCTATATCACAATATCAAACTCCATTATTTGTATGATCAGTGTTAATTACTGCCGTACTATTACTCCTGTCACTCCCCGTGCTAGCAGCTGGCATTACTATACTACTCACAGACCGAAACCTAAACACTACCTTCTTTGATCCAGCAGGAGGAGGAGACCCTATCCTGTATCAACATTTGTTCTGATTCTTTGGACACCCCGAAGTGTACATTCTTATTCTACCTGGCTTTGGAATAATCTCCCATATTGTAACTTATTACTCAGGAAAAAAAGAACCATTTGGATACATAGGCATAGTCTGAGCTATAATGTCAATTGGATTCTTAGGATTTATCGTATGAGCCCATCATATGTTTACAGTCGGAATAGATGTCGATACACGAGCCTACTTTACATCAGCTACTATAATTATTGCTATTCCAACTGGAGTAAAAGTCTTTAGCTGACTAGCAACACTCCACGGAGGTAATATCAAATGATCTCCCGCTATAATATGAGCCCTAGGCTTCATTTTCCTTTTTACAGTAGGAGGTTTAACCGGGATTGTCCTAGCTAATTCCTCCCTCGATATCGTTCTCCACGATACCTATTATGTAGTTGCACACTTTCACTACGTGCTGTCAATAGGAGCTGTATTCGCTATTATAGGAGGATTCGTGCACTGATTCCCGCTATTCTCAGGCTACACTCTTAACGACACGTGAGCTAAAATCCACTTTGTAATTATATTTGTAGGTGTAAACATAACCTTTTTTCCACAACATTTTCTTGGACTATCTGGAATACCACGACGCTACTCCGATTACCCAGACGCATACACAATATGAAATACCATCTCATCCATAGGCTCATTTATTTCCCTAACAGCAGTCATGTTAATAATTTTTATTATCTGAGAAGCATTTGCATCCAAACGAGAAGTCCTAACTGTAGATCTAACCACAACAAATCTAGAATGACTAAATGGATGCCCTCCACCATACCACACATTTGAAGAACCTACATATATTAATTCAAAATA----------------AGAAAGGAAGGAATCGAACCCCCT-ATTACTGGTTTCAAGCCAACATCATAACCATTATGTCTTTCTCAATC-AATGAGATGTTAGTAAAATATTACATAACTTTGTCGAAGTTAAGTTACAAGTGAAAATCCTGTACATCTCATATGGCATACCCCATACAATTAGGCTTTCAAGATGCAACATCACCCATTATAGAAGAACTACTACATTTCCATGATCATACACTAATGATTGTCTTTTTAATTAGCTCACTAGTACTCTACATTATCTCACTCATATTAACAACAAAACTAACCCATACTAGTACAATAGACGCACAAGAAATCGAGACAATTTGAACAATTTTACCAGCTATCATCTTAATTCTAATTGCCCTCCCATCCTTACGAATCCTATATATAATAGACGAAATTAACAACCCCTCCCTTACAGTAAAAACCATAGGACACCAATGATATTGAAGTTACGAATATACAGACTATGAAGACCTGAACTTTGATTCCTATATAATCCCAACATCAGAATTAAAACCAGGAGAACTACGACTACTAGAAGTAGATAACCGAGTGGTATTACCAATAGAAATAACAATCCGAATACTAATCTCCTCTGAAGATGTACTACACTCATGAGCTGTACCTTCATTGGGGCTAAAGACAGATGCAATTCCAGGTCGTCTAAATCAAACAACCCTTATATCAACCCGACCAGGTCTATACTACGGACAGTGTTCAGAAATTTGTGGATCTAATCACAGTTTCATGCCTATCGTTCTAGAATTAGTCCCACTAAAATATTTTGAAAAATGATCTGCATCAATACTGTAAAATCACCAAGAAGCTAT-TTTAGCACTAACCTTTTAAGTTAGAGACTGAGAGTAAAGTACTCTCCTTGATGATATGCCACAACTAGACACATCCACATGACTCATAATAATCCTGTCAATATTCCTAACTCTTTTTATTATTTTCCAACTAAAAATCTCCAAACACAATTTCTTTCACAATCCTGAATCAACATTAACCAAAGCACAAAAACAAAATACTCCTTGAGAAACAAAATGAACGAAAATCTATTTGCCTCTTTCATTACCCCAATAATCCTAGGCCTTCCCCTTGCTACTCTCATTGTCATATTCCCTAGTCTATTATTCCCAACATCAAATCGATTAGTCAATAATCGTCTCCTTTCCCTTCAACAATGAATACTTCAACTTGTATCAAAACAAATAATGGGAATTCACAACACTAAAGGACAAACATGGACACTTATACTAATATCCCTAATCTTATTTATTGGCTCAACAAATCTACTAGGCCTACTCCCTCACTCATTCACACCAACTACACAACTATCAATAAACCTAGGCATGGCTATCCCCTTATGAGCAGGCGCTGTAATTACAGGATTCCGCAATAAAACTAAAGCATCTCTTGCTCACTTCCTACCACAAGGAACACCCACTCCACTAATCCCAATGCTAGTAATTATCGAAACTATTAGCCTCTTTATCCAACCAATAGCCTTAGCAGTACGATTAACAGCCAATATTACTGCAGGACACCTATTAATTCACCTAATCGGAGGAGCCACACTTGCACTAATAAATATTAGCACCACAACAGCTCTTATCACATTCATCATCCTAATCCTACTCACAATTCTCGAGTTTGCAGTAGCCATAATTCAAGCTTATGTATTTACTCTTCTAGTTAGCCTATACCTGCATGACAACACATAATGACACACCAAACCCACGCCTACCACATAGTAAACCCAAGTCCCTGGCCTCTCACAGGGGCCTTATCAGCCCTCCTCATAACATCTGGCCTAATTATATGATTCCACTTTAACTCAATAACCTTGCTTATACTTGGCCTAACCACAAACATACTTACAATATACCAATGATGACGAGATATTATCCGAGAAAGTACCTTTCAAGGACATCATACCCCAACCGTCCAAAAAGGCCTCCGTTATGGAATAATTCTTTTTATTATCTCTGAAGTATTATTCTTTACTGGATTCTTCTGAGCATTTTACCACTCAAGCCTTGCCCCTACACCTGAACTAGGCGGTTGCTGACCCCCAACAGGCATCCACCCGCTCAATCCCCTAGAAGTCCCACTACTTAATACCTCCGTCTTACTAGCCTCAGGAGTCTCCATTACATGAGCCCATCACAGCCTCATAGAAGGAAATCGCAACCACATACTACAAGCCTTATTTATCACTATTGCACTGGGCGTATATTTTACATTACTACAAGCCTCAGAATACTATGAAGCACCCTTCACCATCTCAGACGGAGTCTATGGTTCAACCTTCTTCGTAGCTACAGGCTTCCACGGTCTCCACGTCATTATTGGATCCACTTTCCTAATTGTCTGTTTTTTCCGTCAACTAAAATTCCATTTTACTTCCAACCATCATTTCGGCTTCGAAGCTGCAGCCTGATACTGACATTTTGTAGACGTAGTATGACTCTTCCTCTATGTATCTATTTATTGATGAGGTTCATATTCTTTTAGTATCAACTAGTACAACTGACTTCCAATCAGTTAGTTTCGGTTAAATCCGAAAAAGAATAATAAACCTAATACTAGCTCTTCTGACCAACCTCACATTAGCCACATTACTCGTTATCATTGCATTTTGACTTCCCCAGCTAAACGTATACTCAGAAAAAACAAGCCCATATGAATGTGGATTTGACCCAATGGGGTCAGCCCGCCTACCCTTCTCCATAAAATTCTTCCTGGTAGCCATTACATTTCTCCTCTTTGACCTAGAAATTGCACTTCTCCTACCATTACCCTGAGCCTCACAAACTACTAATCTAAACACTATACTCACCATGGCCCTCCTCCTAATCCTACTACTAGCTGTAAGCCTAGCCTACGAATGAACTCAAAAGGGCCTAGAATGAACCGAATATGGTATTTAGTTTAAAA-TAAAATAAATGATTTCGACTCATTAGATTATGATCAAACTCATAATTACCAAATGTCCCTAGTCTATATAAATATCATAGTAGCATTTACAGTATCTCTTACAGGCCTACTAATATACCGATCCCATCTAATATCATCTCTTCTATGCCTAGAGGGAATAATATTATCTTTATTTGTTATAGCTACCCTAACAATCCTAAATACCCACTTCACCCTAGCTAGTATGATACCCATTATCCTGCTAGTCTTCGCAGCTTGTGAAGCAGCACTAGGCCTATCCCTACTAGTAATAGTATCAAATACATATGGTACTGACTATGTACAAAACCTCAATCTACTCCAATGCTAAAATACATTATCCCCACAATAATACTTATACCCCTAACCTGATTATCAAAAAACAATATGATCTGAATTAACTCCACAACCCACAGTCTACTCATCAGTCTCTCAAGCCTACTCCTCATAAACCAATTTAGCGACAACAGCCTTAACTTCTCATTAGTTTTCTTCTCCGACTCTCTATCAACACCTCTACTAATTTTAACCATGTGACTTCTCCCTCTAATACTAATAGCTAGCCAATATCACTTATCAAAAGAAAACTTAACTCGAAAAAAACTATTCATTACTATACTGATTCTATTACAACTATTTCTAATTATAACCTTCACCGCCACAGAACTAATCCTTTTCTACATTTTATTTGAAGCAACACTAGTCCCAACACTCATTATCATCACCCGCTGAGGAAACCAAACAGAACGTCTAAACGCTGGTCTCTACTTCCTATTTTACACACTAGCAGGCTCTCTTCCACTGTTAGTTGCACTAGTCTATATTCAAAATACAGTAGGATCCCTAAACTTTTTGATACTCCAATATTGAGTACAACCAATACCCAGCTCCTGATCAAATGTATTTATATGACTAGCATGTATAATAGCCTTTATGGTAAAAATACCACTATATGGCCTCCACCTCTGATTACCAAAAGCCCACGTAGAAGCCCCTATTGCAGGCTCCATAGTCCTTGCAGCTATTCTACTAAAACTAGGGGGGTACGGTATACTACGAATCACAATATTCCTAAATCCAACCACTGAATTTATAGCATACCCATTCATCATACTATCCTTATGGGGCATAATCATAACCAGCTCAATCTGCCTCCGCCAAACAGACTTAAAATCACTCATCGCATACTCCTCTGTTAGCCACATAGCACTCGTCATCGTAGCCATCCTCATCCAAACACCCTGAAGCTACATAGGAGCTACAGCCTTGATAATTGCACACGGTCTCACATCCTCTATACTCTTCTGTCTAGCAAACTCTAATTACGAACGAATCCACAGCCGAACAATAATTCTAGCCCGCGGCCTACAAACACTCCTGCCTCTAATAGCTACCTGATGACTCCTAGCAAGTCTAACTAATCTAGCCCTACCCCCAACAATCAACTTAATCGGAGAATTATTCGTAGTAATATCAACTTTCTCATGGTCTAACATTACAATCATTTTAATAGGAGTAAACATAGTAATCACCGCCCTATACTCTTTGTACATATTAATTACAACACAACGAGGAAAATATACCCATCACATCAACAATATCTCACCCTCCTTCACACGAGAAAATGCCCTTATATCATTACACATCCTACCACTACTATTATTATCCCTAAACCCAAAAATCATTCTAGGGCCTCTCTACTGTAAATATAGTTTAAAAAAAA-CACTAGATTGTGGATCTAATAATAGAAGTCCATTACCTTCTTATTTACCGAAAAAGTACGCAAGAACTGCTAA-TTCTATGCCTCCATGTCTAACAACATGGCTTTTTCAAACTTTTAAAGGATAGTAGTT-ATCCATT-GGTCTTAGGAACCAAAAAATTGGTGCAACTCCAAATAAAAGTAATTAACCTATTCTCCTCCTTCACATTAATCACCCTACTCCTACTAACTGTACCCATCATAATAACAAGTTTCAACACCTATAAGACTATCAACTACCCTCTCTACGTGAAAACAACCATCTCATATGCCTTCATCACCAGCATAATCCCCACAATAATATTTATCCATACGGGCCAAGAAATAATTATTTCAAACTGACACTGATTAACCATCCAAACCCTTAAATTATCACTAAGCTTCAAAATAGACTACTTCTCAATAATATTTGTTCCAGTAGCATTATTTGTCACGTGATCTATCATAGAATTCTCAATATGATATATACACTCAGACCCAAACATTAATAAATTCTTTAAATACCTCTTATTATTCCTCATTACCATACTAATCCTTGTTACAGCAAACAACCTATTCCAACTGTTCATTGGCTGAGAAGGCGTTGGAATTATATCATTCCTACTTATTGGATGATGATATGGGCGGGCAGATGCAAATACAGCAGCCCTCCAAGCAATCCTATATAATCGCATTGGAGACATTGGATTTATTTTAGCAATAGCATGGTTCCTAACCAATCTTAACACCTGAGATCTCCAACAAATCTTTATACTGAACCCAGAAAACTCTAATATACCCCTAATAGGCCTCGTACTAGCCGCAACCGGAAAATCTGCCCAATTCGGCCTACATCCATGACTACCATCAGCAATAGAAGGTCCTACCCCTGTTTCAGCATTACTCCATTCAAGCACAATAGTCGTAGCAGGCATTTTCTTATTAATCCGATTCTACCCACTAACAGAAAATAATAAATTCATCCAATCTACCATACTATGCCTAGGAGCCATCACTACGTTATTCACGGCAATATGCGCCCTCACCCAAAACGACATTAAAAAAATCGTTGCTTTCTCTACATCCAGCCAATTAGGCCTCATAATAGTAACAATTGGCATTAATCAACCATATCTAGCATTCCTTCATATCTGCACCCATGCCTTCTTTAAAGCCATACTATTTATATGCTCCGGTTCTATTATCCACAGCCTAAACGATGAACAAGATATTCGAAAAATAGGAGGCCTGTTTAAAGCAATACCATTCACCACAACAGCCCTAATCATTGGCAGCCTTGCACTAACAGGAATCCCCTTTCTTACCGGATTCTATTCCAAAGACCTAATTATCGAAGCTGCCAATACGTCATATACCAACGCCTGAGCCCTCTTAATAACATTAACTGCCACCTCCTTCACAGCTATCTACAGCACCCGCATTATCTTCTTTGCACTCTTAGGACAACCTCGATTTCCAACTCTAATTATCATTAATGAAAATAACCCCTTTTTAATCAACTCCATCAAACGCCTCCTAGTCGGAAGTCTTTTCGCTGGGTTCATCATCTCAAACAACATTCCTCCAACAACAGTACCCCAAATAACCATGCCCTACTACTTAAAAATAACAGCCCTAGCAGTTACAATCCTAGGTTTTATTTTAGCACTAGAAATTAACAATCTAACCCAAAACCTAAAATTTAATTACTCATCAAACATATTTAAATTCTCCAACCTTCTAGGGTATTTCCCCACAATTATACACCGTCTAGCCCCCTATTTAAACCTAACAATAAGCCAAAAATCAGCATCCTCTCTCCTAGATCTAATCTGACTAGAAAATATTTTACCAAAAACTACCTCACTAATTCAAATGAACATAGCCATAATAATCACAAACCAAAAGGGCCTAATCAAACTATATTTTCTCTCCTTTCTAGTCACAATTCTCATTAGTATCGTCCTATTTAATTTCCACGAGTAATCTCCATAATAACAATAACACCAATCAATAAAGACCAACCAGTTACAATAACCAATCAAGTACCATAACTATACAAAGCCGCAATCCCCATAGCCTCCTCACTAAAAAATCCAGAATCCCCAGTATCATAAATTACTCAATCCCCCAAACCATTAAACTTAAACACAACCTCCACCTCCTCATCCTTCAATACATAATAGATTATCACAAACTCCATTAACAAACCAGTAATAAAAGCTCCCAAAACAGTTTTATTAGAGACCCAAATCTCAGGATACTGTTCCGTAGCCATAGCTGTCGTATAACCAAAAACCACTATTATTCCCCCGAAATAAATTAAAAAAACTATTAAACCTAAAAAAGACCCGCCAAAATTCAACACAATCCCACAACCAACTCCACCACTCACAATCAACCCTAACCCCCCATAAATAGGTGAAGGTTTCGAAGAAAATCCCACGAAACCAATCACAAAAATTACACTCAAAATAAATACAATATATACTATCATTATTCTTGCATGGAATCTAACCATGACTAATGATATGAAAAACCATCGTTGTCATTCAACTACAAGAACACTAATGACCAATATTCGAAAATCTCACCCATTAATAAAGATTGTGAACAATGCATTCATTGATCTCCCAGCCCCATCAAACATCTCATCCTGATGAAACTTTGGCTCCCTACTAGGCATCTGCCTAATTATCCAAATCCTAACAGGCCTATTTCTAGCAATACATTACACCTCTGATACAATAACAGCATTTTCCTCCGTCACTCACATTTGCCGAGACGTTAATTACGGCTGAATTATTCGATATATACACGCAAATGGAGCATCAATATTCTTTATCTGCCTGTTTATACATGTAGGACGAGGCCTATACTACGGATCATACACATTCCTAGAAACATGAAACATCGGAGTCATCCTCCTATTTACAGTAATAGCCACAGCATTCATAGGATATGTCCTACCTTGAGGACAAATATCTTTCTGAGGAGCGACAGTTATTACCAATCTTCTCTCAGCAATTCCATACATTGGTACTAATCTGGTTGAATGAATTTGAGGAGGCTTCTCAGTAGACAAAGCAACACTCACCCGATTCTTTGCCTTCCACTTCATTCTCCCATTTATCATCGCAGCACTCGCTATGGTCCACCTACTCTTTCTCCACGAAACAGGATCCAACAACCCAACAGGAATCACATCAGATATAGACAAAATCCCATTCCACCCCTACTACACCATCAAAGACATTCTAGGTGTCCTATTACTAATCTTAGTCTTAATAACACTAGTACTATTCACACCTGATTTACTTGGAGACCCAGACAATTATACCCCAGCAAACCCATTAAATACGCCCCCACATATTAAACCCGAATGATACTTCCTATTTGCATATGCCATTCTACGATCAATTCCCAACAAACTAGGAGGAGTACTAGCCTTAGTCTTATCCATCCTAATTTTAATCCTCATACCCCTACTTCATACGTCTAAACAACGAAGTATAATATTCCGACCTCTCAGCCAATGCCTATTTTGAATCTTAGTAGCAGACCTACTAACACTCACATGAATTGGAGGACAACCAGTCGAACACCCATATATTATTATTGGACAACTAGCATCTATCATATACTTCCTTCTTATTCTAGTAATAATACCAGTAGCTAGCATAGTTGAAAATAATCTCTTAAAATGAAGACAAGTCTTTGTAGTA--TACACAATACACTGGTCTTGTAAACCAGAAAAGGAGAACAACTAACC-TCCCTAAGACT-CAAGGAAGAAGCTA-TAGCTCCACTATCAACACCCAAAGCTGAAGTTCTATTTAAACTATTCCCTGACAA--CTATTGA-------------TATACCCCCATAATTATCAAGAAC-TTTTTTAGTATTA-AAATTCTCAAAACCTCTAA-TAATTCAACAC-AACTTTGGACTCAAT----------------------------------------------------------------------------------------------------------------------------------------------------------------------------------------------------------------------------------------------------------------------------------------------------------AACATAATAACT---------GCCCCACGTAC--------TAACAA-TG--------------------TATGAATTTTACCTGTATATA--AATAAACACATAATATCAATGTAATAGAAAACAGTG--------ATGTATA-----GTACAT-------AATATTAATGTACTA-GGACATATTATGTATA-TAGTACATTATATTATATGCCCCATGCATATAAGCAAGTATAATG-TTTCATTAATAGTACATAGTACATATAGTCATTGATC-GTTCATAGCACATT-AAGTCAAATCAATCCTTGTCAACATG-------CATATCCCGT-CCCTTAGATCACGAGCTTAATTACCATGCCGCGTGAAACCAGCAACCCGCTTGGCAGGGATTTCTCTTCTCGCTCCGGGCCCATGATTTGTGGGGGTAGCTATTTAATGAACTTTATCAGACATCTGGTTCTTTCTT-CAGGGCCATGTC-TTTAAAATCGCTCATTCTTTCCTCTTAAATAAGACATCTCGATGGACTAATGACTAATCAGCCCATGCTCACACATAACTGTGCTGTCATACATTTGGTATTTTTTAATTTTTGGGG-ATGCTTGGACTCAGCTATGGCCGTCTGAGGCCCTGACCCGGAGCATTGATTGTAGCTGGACTTAACTGCATCTTGAGCATCACCAT----------AATGGTAGGCAC-GA-----------GCATCATAATTAATGGTAGCA-GGACATAAAACTGTATTATACATATTAATCC-ATTAT----------CCCCCCTTC----------------------------CCCCCTTATATACCTACCATCGTTTTTGACACGCTCCCCCCTAGATACTTATCCAAATTTATTACGTTTTCAATACTCAAATTAGCACTCCAT-ATAAAATAAGCATGTAAGTGCTT--GCTTACATCACAATATCTA--
>Rangifer_tarandus_NC_007703
GTTAATGTAGCTTAAACAACAAAGCAAGGCACTGAAAATGCCTAAATGAGTA-TATTTACTCCATAAACACACAGGTTTGGTCCCAGCCTTCCTATTAACCCTTAACAGACTTACACATGCAAGCATCTACATCCCAGTGAA-AATGCCCTCCAGGTC-AATAGGACCAAGAGGAGCTGGTATCAAGCACAC-ACC-T-GTAGCTCATGACACCTTGCTTAGCCACACCCCC-ACGGGAGACAGCAGTGATAAAAATTAAGCTATAAACGAAAGTTTGACTAAGCCATGTTAATCAGGGTTGGTAAATTTCGTGCCAGCCACCGCGGTCATACGATTAACCCAAGTTAATAGGCCTACGGCGTAAAGCGTGTTTAAACACTACACC-AAATAAAGTTAAATTTTAATTAAGCTGTAAAAAGCCATAATCACAATGAAAATAAATAACGAAAGTAACTTTACAACC-GCTGAAACACGATAGCTAAGATCCAAACTGGGATTAGATACCCCACTATGCTTAGCCCTAAACACAAGTAGTTAT-ATAAACAAAACTATTCGCCAGAGTACTACCGGCAATAGCTTAAAACTCAAAGGACTTGGCGGTGCTTTATACCCTTCTAGAGGAGCCTGTTCTATAATCGATAAACCCCGATAAACCTCACCACCCCTTGCTAATACAGTCTATATACCGCCATCTTCAGCAAACCCTAAAAA-GGAACAAAAGTAAGCACAATCATCATACGTAAAAACGTTAGGTCAAGGTGTAACCTATGGAGTGGAAAGAAATGGGCTACATTTTCT-AACTTAAGAAAACCCCC--TACGAAAGTTATTATGAAATTAGTAACCAAAGGAGGATTTAGCAGTAAACTAAGAATAGAGTGCTTAGTTGAATTAGGCCATGAAGCACGCACACACCGCCCGTCACCCTCCTCAAGTAAGCACAATACACTT-AAACTTATTACTATGTATTAATATATATGAGAGGAGATAAGTCGTAACAAGGTAAGCATACTGGAAAGTGTGCTTGGATAA-TCAAGATATAGCTTAA-ATAAAGCACCTAGTTTACACCTAGAAGATTTCAC-GTATTATGAATATCTTGAACTAATTCTAGACCCATAAACCC---ATTCACACTAAATTATCAAAATTATATAAA-TAAAACATTCATTAT-TAAT-TAAAAGTATAGGAGATAGAAATTTTAAACATGGCGCTATAGAGAAAGTACCGTAAGGGAATGATGAAAGAAAA--AAATTAAAAGTATAAAAAAGCAAAGATTACCTCTTGTACCTTTTGCATAATGAGTTAACTAGTA-AAAACTTAACAAAATGAATTTCAGCTAAGTACCCCGAAACCAGACGAGCTACTTATGAACAATTTATCGAGAACCAACTCATCTATGTGGCAAAATAGTGAGAAGATTTGTAAGTAGAGGTGAAACGCCTAACGAGCCTGGTGATAGCTGGTTGTCCAGGAAATGAATATAAGTTCAGCTTTAAAAATACCAAAAATATAAATAAAT-GCACTGTATTTTTAAAAGTTAGTCTAAAAGGGTACAGCCTTTTAGA-AACGGATACAACCTTGACTAGAGAGTAAAATTTGATA-ATACCATAGTAGGCCCAAAAGCAGCCACCAATTAAGAAAGCGTTAAAGCTCAACAATAA-ACTTATATTAATTCCAATAACAA-AC-AATCAACTCCTAGCCT-TAATACTGGACTAATCTAT--AAAAATAGAAGCAATAATGTTAATATGAGTAACAAGAAGTCTCTTCTCCTTGCACGAGTTTAAGTCAGTATCTGATAATATTCTGACTGTTAACAGCAAAATAAGAATAACCCAACCATAAATAACTTATTAAATATACTGTTAATCCAACACAGGAGTGCACTTAA-GGAAAGATTAAAAGAAGTAAAAGGAACTCGGCAAACATTAAACCCCGCCTGTTTACCAAAAACATCACCTCCAGCATAACTAGTATTGGAGGCACTGCCTGCCCAGTGAC-AATCGTTAAACGGCCGCGGTATCCTGACCGTGCAAAGGTAGCATAATCATTTGTTCTCTAAATAAGGACTTGTATGAATGGCCAAACGAGGGTTTTACTGTCTCTTACTTCCAATCAGTGAAATTGACCTTCCCGTGAAGAGGCGGGAATATATCAACAAGACGAGAAGACCCTATGGAGCTTTAACTACTTAGCCCAAAGA-AA-TAAATTT-AATAACTAAGGAAACAACAATACTCTTT-ATGGGCTAACAGCTTTGGTTGGGGTGACCTCGGAGAACAGAAAATCCTCCGAGCGATTT-TAAAGACTAGACCTACAAGTCAAATCACACAATCGCTTATTGATCCAAAAAA--TTGATCAACGGAACAAGTTACCCTAGGGATAACAGCGCAATCCTATTCAAGAGTCCATATCGACAAT-AGGGTTTACGACCTCGATGTTGGATCAGGACATCCCGATGGTGCAACCGCTATCAAAGGTTCGTTTGTTCAACGATTAAAGTCCTACGTGATCTGAGTTCAGACCGGAGTAATCCAGGTCGGTTTCTATCTATT-GTGTATTTCTCCCAGTACGAAAGGACCAGAGAAATAAGGCCAACTTCAATC-AAGCGCCTTAAATTAACTAATGATTTCATCTTAATTAGATAC---ACAAACATATCCCGCCCTAGA-AAAGGGCTTTGTTAAGGTGGCAGAGCCCGGTAATTGCGTAAAACTTAAACCTTTATAATCAGAGATTCAAATCCTCTCCTTAACAAAA-TGTTTATAATTAATATCTTAATACTAATTATTCCTATCCTTCTAGCCGTAGCATTTCTTACATTAGTAGAACGAAAAGTCCTAGGATATATGCAATTTCGAAAAGGCCCAAACGTTGTAGGTCCCTATGGTCTACTCCAACCTATTGCAGATGCCATTAAACTTTTTATTAAAGAGCCATTACGACCTGCCACATCCTCAATCTCAATATTTATTTTAGCTCCTATTCTAGCCCTAAGCCTAGCTCTGACCATATGAATTCCCTTACCCATACCATACCCTCTCATTAATATAAACCTAGGAGTACTATTCATGTTAGCAATATCAAGCCTAGCTGTATACTCCATTCTCTGATCAGGCTGAGCCTCCAATTCCAAATACGCATTGATTGGAGCTCTCCGAGCAGTAGCACAAACAATTTCATATGAAGTAACACTAGCAATTATCTTACTATCCGTTCTTATAATAAATGGATCTTTCACACTTTCTACTCTAATTATTACACAAGAACAAGTATGACTAATTTTTCCAGCATGACCCTTAGCAATAATATGATTTATCTCAACGTTAGCAGAAACAAATCGAGCCCCATTTGATCTCACTGAAGGTGAATCAGAACTAGTTTCAGGCTTTAACGTAGAATATGCAGCAGGACCATTTGCTCTATTTTTTATAGCAGAATACGCAAACATTATCATAATAAATATCTTTACAACAATTCTATTCCTAGGAGCATTCCACAACCCAATTCTGCCAGAACTTTATACAATCAACTTTACCATTAAATCCTTACTATTGACAATCTCTTTCCTATGAATCCGAGCATCATATCCTCGATTTCGTTATGACCAGCTAATACATTTATTATGAAAAAATTTTCTACCACTAACACTAGCCCTATGCATATGACACGTATCACTACCTATCTTTCTATCAAGCATCCCTCCACAAACATAAGAAATATGTCTGACAAAAGAGTTACTTTGATAGAGTAAATAATAGAGGTTTAAGCCCTCTTATTTCTAGAACTATAGGAATTGAACCTACTCCTAAGAATCCAAAACTCTTCGTGCTCCCAATT-ACACCAAATTCTAATAGTAAGGTCAGCTAATT-AAGCTATCGGGCCCATACCCCGAAAATGTTGGTTTATATCCTTCCCGTACTAATAAACCCAATCATCTTTATCATCATTCTATCAACAATAATATTAGGAACCATTATTGTTATGATCAGCTCCCACTGACTACTTATTTGAATTGGATTCGAAATTAATATACTCGCCATTATCCCCATTATAATAAAAAAGCACAACCCACGAGCCACAGAAGCATCAACCAAATATTTTCTAACCCAATCAACAGCCTCAATATTACTAATAATAGCTGTAATTATTAATCTAATATTCTCAGGCCAATGAACCGTAATAAAACTATTTAATCCAATAGCATCTATACTTATAACAATAGCCCTTGCTATAAAACTAGGAATAGCCCCATTTCACTTTTGAGTTCCAGAAGTAACACAAGGCATTCCCTTATCATCAGGCCTAATTCTACTAACATGACAAAAACTAGCTCCCATATCCGTGCTTTACCAAATCTTTCCATCTATTAACCTAAACATAATCTTAACAATTTCAATTCTATCAATTATAATTGGAGGCTGAGGAGGGCTAAACCAAACGCAACTACAAAAAATTATAGCCTATTCATCAATTGCCCACATAGGTTGAATAACAGCAGTTTTACCATATAACCCCACAATAACACTATTAAATTTAATTATCTACATTATCATAACTTCTACTATGTTTACACTATTTATAGCTAATTCAACTACCACTACTCTATCACTCTCTCACACATGAAATAAAATGCCCGTTATAGCTGTTCTAATCCTCGTTACCCTTTTATCAATAGGGGGACTTCCTCCACTATCAGGATTTATGCCAAAATGAATAATTATTCAAGAAATAACAAAAAACAACAGCTTAATCTTACCTACCTTTATAGCAATTACAGCCCTACTAAATTTATATTTCTATATACGACTTACCTACTCTACAGCACTAACAATATTTCCCTCTATAAATAACATAAAAATAAAATGACAATTTTCCACTATAAAACAAATGACCCTTTTACCTACAATATTTGTACTTTCTACTATACTACTGCCACTCACACCAATCCTATCAGTATTAGAATAG--GAGTTTAGGTTAATCCAGACCAAGAGCCTTCAAAGCCCTAAGCAAGTAGAACGTACTTAACTCCTGATAAGGATTGCAAGATCACATCTTACATCAATTGAATGCAAATCAATTACTTTAATTAAGCTAAATCCTCACTAGATTGGTGGGCTCCACCCCCACAAAACTTTAGTTAACAGCTAAACACCCTAGCTAACTGGCTTCAATCTACTTCTCCCGCCGCGAAAAAAAAAAGGCGGAAAAACCCCCGGCAAAATT-GAAGCTGCTTCTTTGAATTTGCAATTCATTATGTAATTA----CCACTACAGGGCTTGGTAAAAAGAGGATTACA-AACCTCTATCTTTAGATTTACAGTTTAATGCTTTGCTCAGCCATTTTACCCTATGTTCATTAACCGCTGATTATTTTCAACTAATCACAAAGACATTGGCACCTTGTATTTACTATTTGGTGCTTGAGCAGGCATAGTAGGAACTGCCCTAAGCTTACTAATCCGTGCTGAACTGGGCCAACCTGGGACCCTACTCGGAGACGATCAAATTTATAATGTAATTGTAACCGCACATGCATTCGTAATAATTTTCTTTATAGTAATACCAATTATAATTGGAGGATTTGGTAATTGACTTGTCCCTCTAATAATTGGTGCCCCAGATATAGCATTCCCTCGGATAAATAATATAAGCTTCTGACTTCTCCCTCCCTCTTTTCTACTTCTTCTAGCATCATCCATAATTGAAGCTGGAACAGGAACAGGTTGAACTGTTTACCCTCCTTTAGCTGGTAACCTAGCTCACGCAGGAGCTTCAGTAGACTTAACTATTTTCTCTTTACACTTAGCAGGTGTCTCCTCAATTTTAGGGGCAATTAACTTTATCACAACAATTATTAATATAAAACCTCCTGCTATATCACAGTATCAAACCCCTTTATTTGTATGATCTGTCTTAATCACTGCTGTATTATTACTTCTCTCACTTCCTGTACTAGCAGCCGGAATTACAATACTACTAACAGACCGAAATTTAAATACAACTTTCTTCGACCCAGCAGGAGGCGGGGATCCCATCCTATATCAACATTTATTCTGATTCTTTGGACACCCTGAAGTTTATATTCTTATTTTACCTGGATTTGGTATAATCTCCCACATTGTAACCTACTACTCGGGAAAAAAAGAACCATTTGGGTACATAGGAATAGTCTGAGCCATAATATCAATTGGATTTTTAGGATTTATTGTATGAGCCCACCATATATTTACAGTTGGAATGGACGTTGACACACGAGCCTATTTTACATCAGCTACCATGATTATTGCAATTCCAACCGGGGTAAAAGTCTTTAGCTGACTAGCAACACTTCACGGAGGTAATATCAAATGATCACCTGCTATAATATGAGCTCTGGGCTTTATTTTCCTTTTTACAGTTGGAGGACTAACCGGAATTGTTCTTGCTAATTCTTCCCTTGACATTGTTCTCCACGACACTTATTATGTGGTTGCACATTTCCACTATGTCTTATCAATAGGAGCTGTATTTGCTATTATAGGGGGGTTTGTTCACTGATTTCCACTATTTTCAGGCTATACCCTTAATGATACATGAGCTAAAATTCATTTTGTAATTATATTTGTAGGTGTAAACATAACATTCTTTCCACAACATTTCCTAGGATTATCTGGTATACCACGACGATATTCTGACTATCCAGACGCATATACAATGTGAAATACAATTTCTTCTATAGGCTCATTTATCTCTCTAACAGCAGTTATACTAATAATTTTTATCATCTGAGAAGCATTCGCATCTAAGCGAGAAGTATCAACCGTAGAGCTAACAACAACAAATTTAGAGTGACTGAATGGGTGCCCCCCACCATATCATACATTTGAAGAACCTACATACGTTAACTTAAAATA----------------AGAAAGGAAGGAATCGAACCCCCT-ATAGCTGGTTTCAAGCCAACGCCATAACCATTATGTCTTTCTCAATT-AATGAGGTGTTAGTAAAATATTATATAACTTTGTCAAGGTTAAGTTACAGGTGAAAAACCCGTACACCTCATATGGCTTATCCAATACAACTAGGTTTCCAAGATGCAACATCACCTATTATAGAAGAACTATTACATTTTCATGATCACACCCTAATAATTGTATTTTTAATTAGCTCACTAGTACTTTATATTATTTCATTGATGCTAACGACAAAACTAACTCACACCAGTACAATAGATGCTCAAGAAGTAGAAACAATTTGAACTATTCTGCCAGCCATTATTTTAATTTTAATCGCCCTCCCATCTTTGCGAATCTTGTACATAATAGATGAGATTAACAATCCATCCCTTACAGTAAAAACTATAGGACATCAATGATACTGAAGCTATGAGTACACAGATTATGAAGACTTAAGCTTTGACTCCTATATAATTCCAACATCAGAACTAAAACCAGGAGAACTACGACTACTAGAAGTAGACAACCGAGTTGTTCTACCTATAGAAATAACAATCCGAATATTAGTATCTTCTGAAGATGTATTACACTCTTGAGCTGTACCTTCTCTGGGTCTAAAAACAGACGCAATTCCAGGTCGCCTAAATCAAACAACTCTAATGTCAACTCGACCAGGTCTGTACTACGGACAATGCTCCGAAATCTGCGGATCAAATCATAGCTTTATGCCAATTGTCCTTGAACTAGTTCCATTAAACTATTTTGAAAAATGATCTGCGTCAATACTATAAAATCGTTAAGAAGCTAA-A-TAGCACTAGCCTTTTAAGCTAGAGACTGAGAGCACAATACTCTCCTTAATGGTATGCCGCAACTAGACACATCCACATGATTTATAATAATTATATCAATATTCCTAACCCTATTCATCATTTTCCAATTAAAAGTTTCAAAACACAATTTTTTCTTTAATCCAGAACTAACATCAATTGAAACACAAAAACAAAACACCCCTTGAGAAACAAAATGAACGAAAATCTATTTGCCTCTTTTATTACCCCAGTAATTCTAGGCCTTCCACTTGCTACCCTAATCGTTATATTTCCTAGCCTACTGTTTCCAACATCAAATCGTCTAGTAAATAACCGTCTCATTTCTCTTCAACAATGAGCACTTCAACTCGTATCAAAACAAATAATAGGGATTCATAACGCCAAAGGACAAACATGGACATTAATATTAATATCACTAATTATATTTATTGGATCAACAAATCTTCTAGGCCTATTACCTCACTCATTTACACCAACCACCCAACTATCAATAAACTTAGGTATAGCCATCCCCTTATGAGCAGGAACTGTAGTTACGGGCTTCCGCAATAAAACTAAAGCATCACTAGCCCACTTCCTTCCACAAGGAACACCCGCTCCATTAATTCCCATGCTAGTTATTATCGAGACCATTAGTCTTTTTATTCAACCAGTCGCCCTAGCTGTACGATTAACAGCTAATATTACCGCAGGACATCTACTAATTCATCTAATCGGAGGAGCTACACTTGCATTAATAAGTATTAGCACTACAATAGCCCTTATCACATTTATTATCCTAATTCTACTCACAGTCCTTGAATTCGCAGTAGCTATGATTCAGGCATATGTATTTACCCTTCTAGTTAGCCTCTACGTGCATGACAACACATAATGACACACCAAACTCATGCCTACCATATAGTAAATCCAAGCCCCTGACCCCTAACAGGAGCTCTATCAGCCCTTCTAATAACTTCTGGTTTAATTATATGATTTCACTTCAACTCAACCATCTTACTTATACTTGGCTTAACAACAAATATGCTTACTATATACCAATGATGACGAGATATCATCCGAGAAAGCACCTTCCAAGGACATCACACTCCAACCGTCCAAAAAGGCCTCCGCTACGGAATAATCCTTTTTATTATCTCCGAAGTCTTATTTTTCACTGGATTCTTTTGAGCATTTTACCACTCAAGCCTTGCCCCAACCCCCGAACTAGGTGGTTGTTGACCCCCAACAGGCATTCATCCACTCAATCCCCTTGAAGTCCCACTACTTAATACCTCCGTCTTACTGGCCTCAGGAGTCTCTATCACTTGAGCCCACCATAGCCTTATAGAAGGAAACCGTAATCCTATATTACAAGCCCTATTTATTACTATCGCACTAGGTGTCTATTTTACACTTTTACAAGCCTCAGAATATTATGAAGCACCCTTTACCATCTCAGACGGAGTCTATGGTTCAACCTTCTTCGTAGCTACAGGTTTCCACGGCTTACATGTTATTATTGGGTCCACTTTCCTGATCGTCTGCTTTTTCCGTCAATTAAAATATCACTTCACTTCCAGTCATCATTTTGGCTTTGAAGCTGCCGCCTGATACTGACATTTCGTAGATGTAGTATGACTATTCCTTTACGTATCTATCTACTGATGAGGTTCATATTCTTTTAGTATTAATAAGTACAACTGACTTCCAATCAGTTAGCTTCGGTACAACCCGAAAAAGAATAATAAACTTAATACTAGCCCTTCTAACCAACTTTACATTAGCCTCTCTACTTGTTATTATTGCATTCTGACTTCCTCAACTAAACGTCTATTCAGAAAAAACAAGCCCTTACGAATGCGGGTTTGACCCTATAGGATCAGCTCGCCTGCCTTTTTCCATAAAATTTTTCTTAGTAGCCATCACATTTCTTCTCTTCGACCTAGAAATTGCACTCCTCTTACCACTGCCATGAGCCTGTCAAACAAATAATTTATATACTATACTCACCATAGCCCTTTTCTTAATTTTATTACTAGCTGCAAGTCTAGCTTATGAATGAACCCAAAAAGGACTAGAGTGAACTGAATATGGTATTTAGTTTAAAAATAAAATAAATGATTTCGACTCATTAGACTGTGATTAAACTCACAACTACCAAGTGTCTCTAGTATATATAAACATTATAACAGCATTCATAGTATCCCTAGCAGGACTATTAATATACCGATCTCACCTAATGTCCTCACTCTTATGCCTAGAAGGAATAATGCTATCTTTATTCGTAATAGCTACTCTAACAATTTTAAACTCACACTTTACCCTAGCTAGCATGATGCCTATTATCTTACTAGTCTTTGCAGCTTGCGAAGCAGCACTAGGGTTATCATTACTAGTAATAGTATCAAATACATACGGCACTGATTATGTTCAAAATCTAAATTTACTTCAATGCTAAAATATATTATTCCCACAATAATACTTATGCCTCTGACCTGATTATCAAAAGGCAACCTAATCTGAATTAACTCCACAACCCACAGTCTACTAATTAGCCTCACAAGTCTTCTTCTTATAAATCAATTTATCGACAATAGCCTAAACTTCTCCTTAGTATTTTTCTCTGATTCTCTATCAACACCACTACTAATCTTAACCATATGGCTTCTCCCCTTAATATTAATAGCTAGCCAACATCATTTATCAAAAGAAAGCTTAACTCGGAAAAAACTGTATATTACTATATTAATTCTACTGCAACTATGCCTAATTATGACCTTCACTGCCATAGAATTAATTTTTTTTTATATTTTATTTGAAGCAACACTAGTCCCAACCCTTATTATTATTACCCGATGAGGAAATCAAACAGAACGCCTAAATGCAGGTCTCTACTTTTTATTTTATACACTAGTAGGCTCCCTTCCACTACTAGTTGCACTAGTCTATTTCCAAAACATTACTGGATCCCTAAACTTCTTAATTCTCCAATACTGAGTGCAACCCTTACCAAACTCTTGATCAAACGTTTTTATATGGCTAGCATGTATAATAGCCTTTATAGTAGCAATACCATTATATGGCCTTCACCTCTGACTACCCAAAGCTCACGTAGAAGCTCCCATTGCAGGCTCTATAGTCCTTGCAGCAATCTTACTGAAACTAGGAGGATATGGTATATTACGAGTCACAATATTTCTAAATCCACTTACCGAGTTTATAGCATATCCTTTCATTATATTATCATTATGAGGCATAATTATAACTAGCTCAATTTGCCTTCGTCAAACAGATCTTAAGTCACTAATTGCATACTCCTCTGTTAGTCATATAGCACTTGTTATTGTAGCTATTCTTATTCAGACACCTTGAAGTTATATAGGGGCTACAGCCCTAATAATCGCTCATGGCCTAACCTCATCTATACTCTTTTGCTTAGCAAACTCTAACTATGAACGAGTTCATAGCCGAACAATGATCCTAGCCCGAGGCCTACAAACCTTTCTTCCACTAATAGCTACCTGATGACTCCTAGCAAGCCTAACAAACTTGGCTCTCCCTCCAACAATTAACCTAATTGGAGAACTATTTGTAGTCATATCCACATTCTCATGATCCAATATCACAATTATTCTAATAGGACTAAATATAGTAATTACTGCCCTATATTCCCTTTACATACTAATCACAACCCAACGAGGTAAGTATACTCATCATATTAACAACATTTTACCCTCCTTTACACGAGAAAATGCTCTCATATCATTACACATACTACCCCTACTACTACTATCACTAAACCCAAAAATTATTCTAGGACCTTTGTACTGTAAATATAGTTTAAAAAAAAACATTAGACTGTGAATCTGATTATAGGAGCTTG-TATCTCCTTATTTGCCGAAAAAGCATGCAAGAACTGCTAA-TTCTATGCTCCCATGTATAACAACATGGCTTTTTCGAACTTTTAAAGGATAGTAGTA-ATCCATT-GGTCTTAGGAACCAAAAAATTGGTGCAACTCCAAATAAAAGTAATAAACCTATTCTCTTCCTTTACACTAATTACCCTAATTCTATTAACTATTCCTATTATAACCACGAGCTCCGATAACTACAAAACCTATAACTATCCATTACACGTAAAAACAACTATCTCATGTGCCTTTATCACCAGTATAATTCCCACAATAATATTTATTCACACAGGCCAAGAAATAATTATTTCAAACTGACACTGACTTACAATCCAAACAGTTAAACTATCACTAAGCTTTAAAATAGACTATTTCTCAATAATATTCGTCCCAGTAGCATTATTTGTCACATGGTCTATTATAGAATTTTCCATATGATACATGCACTCAGACCCTAACATTAATCAATTTTTTAAATATCTCCTTCTATTCCTTATTACTATGCTTATTCTCGTTACAGCAAATAACCTATTTCAATTGTTTATCGGATGAGAAGGCGTAGGAATCATATCATTTCTACTAATCGGATGATGATATGGGCGAGCAGATGCAAACACAGCTGCTCTACAAGCAATTTTATATAATCGCATTGGCGATATCGGCTTTATCCTAGCAATAGCATGATTCCTAGTTAACCTTAACGCCTGAGATTTTCAACAAATCTTTATACTAAATCCAAACGAATCTAATATACCCCTAATAGGCCTCGCACTAGCCGCAACCGGAAAATCTGCCCAATTCGGCCTACACCCATGACTACCATCTGCAATAGAAGGCCCTACTCCTGTTTCAGCATTACTCCATTCAAGCACAATAGTAGTAGCAGGTATTTTCCTACTAATTCGCTTCCACCCGCTAACAGAAAATAACAAATTTGCACAATCTATTTTATTATGCCTAGGAGCTATTACTACACTATTTACAGCAACATGTGCTCTCACCCAAAACGACATCAAAAAAATTGTCGCTTTCTCTACATCCAGCCAATTAGGCCTTATAATAGTAACAATTGGCATTAACCAGCCTTACTTAGCATTTCTCCACATTTGCACCCACGCTTTTTTTAAAGCCATACTATTTATATGCTCCGGTTCTATTATTCATAGTCTAAATGACGAACAAGACATCCGAAAAATAGGAGGCCTATTTAAAGCCATACCATTCACCACAACAGCCCTAATCATTGGCAGTCTAGCACTAACTGGAATACCTTTCCTTACCGGATTCTACTCTAAAGACTTAATCATCGAAGCCGCTAACACGTCATATACCAACGCCTGAGCCCTCTTAATAACATTAATTGCCACCTCCTTCACAGCTATTTATAGCACTCGCATCATCTTTTTTGCACTTCTAGGACAACCTCGATTCCTAACCTTAACACCCATTAACGAAAATAATCCTTTTCTAATGAACTCCATCAAACGCCTTATAATCGGAAGTCTATTCGCAGGATTTATTATTTCTAATAATATCCCTCCAATAACAATTCCTCAAATAACAATACCTCACCACCTAAAAATAACAGCCTTAGCAGTAACAATTTTAGGTTTTATTCTAGCACTAGAAATCAGTAATATAACTAAAAATCTAAAATTCAACTATCCATCAAATATCTTCAAATTTTCCAATATATTAGGATATTTTCCCATAATTATACACCGCCTAACTCCTTATATAAACTTAACAATAAGTCAAAAATCAGCCTCCTCCCTTCTAGACTTAATCTGACTCGAAAATATTTTACCAAAAACAACTTCACTTATACAAACAAAAATATCAATTATAATCACAAATCAAAAAGGATTAATCAAACTATATTTCCTCTCTTTCTTAATTACAATTATTGTTAGCACTATTCTACTTAATTTCCACGAGTAATTTCCATAATAACTACTACACCAATAAACAAAGACAAACCAGTTACAACAACCAACCAAGTCCCATAACTGTATAAAGCTGCAATCCCCATAGCTTCCTCACTAAAAAAACCAGAATCCCCTGTATCATAAATTACCCAATCCCCAAGACCATTAAACTGAAATACAACTTCTACTTCTTTATCTTTCAACACATAACAAACCATCACAACTTCCATTAGCAAGCCAGTTATAAATGCTCCTAAAACAGTTTTATTAGACACTCAAATCTCAGGATACTGTTCTGTAGCCATAGCCGTTGTATAACCAAAAACCACTATTATTCCTCCTAAATAAATTAAAAAAACTATTAAACCTAAGAAAGACCCACCAAAATTTAATACAATTCCACAACCAACCCCACCACTCACAATTAAACCTAATCCCCCATAAATAGGCGAAGGTTTTGAAGAAAATCCTACAAAACCAAGCACAAAAATAATACTTAAAATAAATACAATGTATGTTATCATTATTCTCGCATGGAATTTAACCATGACTAATGATATGAAAAACCATCGTTGTCATTCAACTACAAGAACATCAATGACCAACATCCGAAAAACCCACCCATTAATAAAAATTGTAAACAACGCATTTATTGACCTCCCAGCCCCATCAAACATCTCATCATGATGAAATTTTGGCTCTCTACTAGGAATCTGCTTAATTCTACAAATCCTTACCGGTCTATTTCTAGCAATACATTATACATCCGATACAATAACAGCATTCTCCTCTGTTACTCACATCTGTCGAGACGTCAATTATGGCTGAATCATCCGATACATACATGCCAACGGAGCATCAATATTTTTCATCTGCTTATTTATACATGTAGGACGAGGCCTATACTACGGATCATATACCTTCCTAGAAACATGAAATATTGGAGTGATCCTCTTATTTACAGTAATAGCTACAGCATTTGTAGGATATGTCCTACCATGAGGACAAATATCATTCTGAGGAGCAACAGTTATCACAAATCTCCTCTCAGCAATTCCATATATTGGTACAAATCTAGTCGAATGAATTTGAGGAGGATTTTCTGTAGATAAAGCAACCCTAACCCGATTTTTTGCTTTCCACTTTATTCTTCCATTTATTATCGCAGCACTCGCTATAGTCCATTTGCTTTTCCTTCACGAAACAGGGTCTAACAATCCAACAGGAATTCCATCAGACTCAGATAAAATTCCATTCCATCCCTATTATACTATCAAAGACATTCTAGGCATCCTACTCCTAATTCTCTTCCTTATACTACTAGTATTATTTGCACCAGACTTACTAGGAGACCCAGACAACTACACCCCAGCAAACCCACTCAACACTCCTCCTCATATTAAACCTGAATGATACTTTCTATTCGCATACGCAATCCTACGATCAATTCCAAATAAACTAGGAGGAGTCCTAGCTCTAGTCTCATCTATCCTAATCTTAATTCTTATACCTTTACTTCATACATCCAAACAGCGTAGCATAATATTCCGACCATTCAGTCAATGCCTATTCTGAATTTTAGTAGCAGATCTACTAACACTCACATGAATTGGAGGACAACCAGTTGAACATCCCTTTATTACGATTGGACAATTAGCATCAATTCTATACTTCTTCATTATTCTAGTACTTATACCAATTACCAGTATAATCGAAAATAATCTCCTAAAATGAGGATAAGTCTTTGTAGTA--CACTTAATACACTGGTCTTGTAAACCAGAAAAGGAGAATAACCAATC-TCCCTAAGACT-CAAGGAAGAAGCTA-TAGCCCCACTATCAACACCCAAAGCTGAAGTTCTAATTAAACTATTCCCTGGCGTA--TATTAA-------------TATAGCTCCACAAAATTCAAGAGC-CTTGTCAGTATTGTAATTTCTAAAAACCTTCAA-GAATTTAATACAGTTCTGC-ACTCAAT----------------------------------------------------------------------------------------------------------------------------------------------------------------------------------------------------------------------------------------------------------------------------------------------------------AGCCAT-ATTAT---------ATCTTAAATAT--------CATTAACTA--------------------CATAAATATTTTATAAACGTA--CA--------------T-ATATGGTCCTGTACGGT------------TATA-----GTACAT-------AAAATTAATGTATTA-AGACATATTATGTATAATAGTACATTAAATTATATGCCCCATGCTTATAAGCAAGTACTTGA-CATTATTTACAGTACATAGCACATAATGTTATTGATC-GTACATAGCACATT-AAGTCAAATCCTTTCTCGCCAACATG-------CGTATCCCGT-CCCCTAGATCACGAGCTTAACTACCATGCCGCGTGAAACCAGCAACCCGCTTGGCAGGGATCCCTCTTCTCGCTCCGGGCCCATACATCGTGGGGGTAGCTATTTAATGAATTTTATCAGACATCTGGTTCTTTCTTTCAGGGCCATCTCACCTAAAATCGCCCACTCATTCCTCTTAAATAAGACATCTCGATGGACTAATGACTAATCAGCCCATGCTCACACATAACTGTGGTGTCATACATTTGGTATTTTTAATTTTTGGGGGGATGCTTGGACTCAGCTATGGCCGTTTGAGGCCCCGACCCGGAGCATGAATTGTAGCTGGACTTAACTGCATCTTGAGCATCCCCAT----------AATGGTAGGCAT-GG-----------ACATGGCAGTCAATGGTAACA-GGACATAATTAT-TATTTCACGGTTCAACCCCACAAC-----CTTTTTCCCCCCCC----------------TCCTAAAATTTTCCCCCTTATATGGTTACCATCATTTTTAACAGACTTTTCCCTAGATAGAATTTTAAATTAATCACATTTTCAATACTCAAAT-AGCACTCCAGGATAAGGTAAGTATATAAGCGCCA--TTTTTTCTTCCCCAAATCATA
>Tragulus_kanchil_NC_020753
GTTAATGTAGCTTAATAATAAAAGCAAGGCACTGAAAATGCCTAGATGAGTAACACATACTCCATAAACACACAGGTTTGGTCCTGGCCTTTCCGTTGACTCTAGACAGAATTACACATGCAAGCATCCACACTCTCGTGAG-AATGCCCCAAGGGTC-TACAAGACACAAAGGAGCAGGCATCAAGCACGCCAATAGGGCAGCTCATGACGCCTTGCCTAGCCACACCCCC-ACGGGAAACAGCAGTGATAGAAATTAAGCCATGAACGAAAGTTTGACTAAGTTATGTCAAATAGGGTTGGTAAACTTCGTGCCAGCCACCGCGGCCATACGATTGACCCGAGTTAACGGACATACGGCGTAAAGCGTGTTAAAGAGAACAGACAAAATAAGATTAAATTTTGATTAAGATGTAAAAAGCCACAATCAAATCATAAATAAACGACGAAAGTGATCTTATCACATACAGACACACGATAGCTAAGACCCAAACTGGGATTAGATACCCCACTATGCTTAGCCCTAAACATAAATAGCTAG-TTAAACAAAGCTATTCGCCAGAGAACTACTAGCTACAGCTTAAAACTCAAAGGACTTGGCGGTGCTTTATACCCCCTTAGAGGAGCCTGTTCTGTAATCGATAAACCCCGATAAACCTCACCAACCCTTGCCAATTCAGCCTATATACCGCCATCTTCAGCAAACCCTAAAAA-GGAACAAAAGTAAGCTTAATAATTATGCATAAAAACGTTAGGTCAAGGTGTAGCCAATGGGATGGGAAGAAATGGGCTACATTTTCT--ACCCACAAAGAAC----ACACGAAAGTTCTCATGAAACTGACAACCAAAGGAGGATTTAATAGTAAGCTAGGAATAGAGTGCTTAGCTGAACTAGGCTATGAAGCACGCACACACCGCCCGTCACCCTCCTCAAGTACACCCAATACCCCCTAAGCCTGCTAACCGGTATTAAT-AATATGAGAGGAGACAAGTCGTAACAAGGTAAGTATACTGGAAAGTGTACTTGGATAA-CCAAAGTATAGCTTAA-ACAAAGCATCTAGTTTACACCTAGAAGATTTCAT-ACTTTATGAATGCCTTGAACCAAGGCTAG-CCCACCCCCTC-----CTAAGCCCTACTAACAAGACACAGCCAATCAAAACATTTAATTA--CACATAATAGTATAGGAGATAGAAATTTTAAAACTGGCGCTATAGAGACAGTACCGCAAGGGAAAGATGAAAGAATG---ACTTAAAAGTACAAAAAAGCAAAGATTACCCCTTGTACCTTTTGCATAATGAGTTAACTAGCATAAA-CATAGCAAAGAGAACTTAAGTTATGCCACCCGAAACCAGACGAGCTACCTACGAGCAGTTGACCA-GAACCAACCCGTCTATGTGGCAAAATAGTGGGAAGACTTGCAGGTAGAGGTGAAACGCCTAACGAGCCTGGTGATAGCTGGTTGTCCAGGAAATGAATCTAAGTTCAGCTTTAAAAATACCTAAAAGCCACACAACT-TTAATGTATTTTTAAAAGTTAGTCTAAAAGGGTACAGCCTTTTAGA-AAGGGGTACAGCCTTCGCTAGAGAGTAAAAAAATTACTTCACCATAGTTGGCCTAAAAGCAGCCACCAATTAAGAAAGCGTTAAAGCTCAACAAGAATAATAACCTTAATACCTGTAATAA-AC-AGTGAACTCCTAGCCC-TCCTACTGGACTAATCTATTACCTAATAGAAGCAATAATGTTAATATGAGTAACAAGAAGTA-ATTCTCCCTGCATAAGCTTACGTCAGTAACTGATACTATCCTGACAATTAACAGATA-ATAAAAACAACCCACAGCTAAATAATTTATTAATAACACTGTTAACCCAACACAGGCATGCACTCAAGGGAAAGATTAAAAGAAGTAAAAGGAACTCGGCAAACAC-AAACCCCGCCTGTTTACCAAAAACATCACCTCTAGCATCACTAGTATTAGAGGCACTGCCTGCCCGGTGAC-AATAGTTAAACGGCCGCGGTATTCTGACCGTGCAAAGGTAGCATAATCATTTGTTCTCTAAATAGGGACTTGTATGAATGGCAACACGAGGGTTTAACTGTCTCTTACTTCCAATCAGTGAAATTGACCTCCCCGTGAAGAGGCGGGGATTTTCTAATAAGACGAGAAGACCCTATGGAGCTTTAATTAACCCACCCAAAGA---GCAACTTTCAACCGCCAAGGGA-CAACAAAGCCTCTATCTGAGTGGACAATTTTGGTTGGGGTGACCTCGGAGAATAAAAAATCCTCCGAGCGATTTATAAAGACTAGACTCACAAGTCAAATCGCTACATCGTAAATTGATCCAAAACT-TTTGATCAACGGAACAAGTTACCCTAGGGATAACAGCGCAATCCTATTCTAGAGTCCATATCGACAAT-AGGGTTTACGACCTCGATGTTGGATCAGGACACCCCAATGGTGCAGCCGCTATTAAAGGTTCGTTTGTTCAACGATTAAAGTCCTACGTGATCTGAGTTCAGACCGGAGTAATCCAGGTCGGTTTCTATCTATT-ATACATTTCTCCCAGTACGAAAGGACAAGAGAAGTGGGGCCACCTTTAAAG-AAGCGCCCTAAGCCAATTAATGATATCATCTCAATTAATTAATAAGTAACAATACTATCACCCAAGAACAGGGTTACGTTAAGGTGGCAGAGCCCGGTAATTGCATAAGACTTAAAACTTTATAACCAGAGATTCAAATCCTCTCCTTAACAACA-TGTTTATAGTAAACATTTTAACCTTGATCGTCCCTATCCTGCTAGCTGTAGCATTTCTAACACTAGTAGAACGCAAAATCCTAGGATATATACAATTTCGAAAAGGTCCAAATGTAGTAGGCCCATATGGTCTACTCCAACCAGTAGCCGACGCAATCAAACTATTCACCAAAGAACCCCTACGACCAGCAACATCCTCAGTGACAATATTCATCATGGCACCAATCTTAGCCCTGGGACTAGCCCTAACTATATGAATCCCCCTACCCATACCTCACCCCCTTGTTAACATAAACCTAGGAGTCCTATTTATACTCGCCATGTCAAGCCTAGCGGTCTACTCAATCCTCTGATCAGGATGAGCCTCCAACTCAAAATATGCCTTAATCGGCGCCCTACGAGCAGTTGCACAGACAATCTCCTACGAAGTAACTCTAGCAATCATTCTACTCTCCGTACTCTTAATAAGCGGCTCTTATACTCTGTCAACACTAATCACCACACAAGAACAACTATGACTGATTGTACCAGCATGACCACTTGCCATAATATGATTTATCTCTACTCTAGCCGAAACTAACCGAGCCCCCTTTGATCTAACAGAGGGTGAATCCGAACTGGTATCCGGCTTCAATGTAGAATATGCAGCAGGCCCCTTTGCCCTATTTTTCATAGCAGAATATGCAAATATTATCATAATAAATGCATTTACCACTATCCTCTTCCTAGGAGCATATCACAACCCCTACATACCAGAACTTTACACAGCAAACTTCACCATCAAGACCCTCCTCCTAACTACCTCATTCTTATGAATTCGAGCATCATACCCCCGATTCCGATACGACCAACTAATACACCTCCTTTGAAAAAACTTTTTACCCCTAACACTAGCCCTATGCATATGACACGTGTCTATACCTATCTCACTATCAAGCATCCCACCACAAACTTAAGAAACATGTCTGATAAAAGAGTTACTTTGATAGAGTAAATAATAGAGGTTTAAGCCCCCTTGTTTCTAGAACTATGGGAATTGAACCCACCCCTAAGAATTCAAAATTCTTCGTGCTACCTGATCACACCACATTCTAATAGTAAGGTCAGCTAATTTAAGCTATCGGGCCCATACCCCGAAAATGTTGGTTCATATCCTTCCCGTACTAATAAACCCAATCATCCAAATCATTATTATATTTACACTTATCTCAGGAACAACAATTGTCATAATTAGCTCGCACTGACTATTTGTATGAATCGGATTTGAAATAAACATACTAGCTATCATCCCCATCCTAATAAAAAACTTCAACCCACGATCCATAGAAGCAGCAGTCAAATATTTCCTAACCCAATCCACCGCATCCATACTCCTCATAATAGCCGTTATTATTAACCTCATATTCTCAGGACAATGAACTATCATAAATATATTCAACCCAACCGCCTCCATACTCATAACAATAGCTCTTGCTATAAAACTAGGCATAGCTCCCTTTCACTTCTGAGTCCCCGAAGTCACACAAGGAGTCCCATTATCCTCCGGACTAATCCTGCTCACATGACAAAAACTCGCACCAATCTCAGTCCTCTACCAAATCACCCCATCAATTAACCTAAACATAATATTAACCATATCCGCACTATCCATCATAATCGGAGGATGAGGAGGACTAAACCAAACACAATTGCGAAAAATTATAGCCTACTCCTCAATTGCCCACATAGGCTGAATGATAACTATCCTGCTATACAACCCAACAATCACCCTACTAAACTTAACAATTTACATTATCATAACTTCCACCATGTTTATATTATTTATAGCTAACTCAACAACCACAATACTCTCATTATCCCACACATGGAATAAAACTCCAGTCATAACAACCCTAGTACTAGTCACCCTCCTATCAATAGGAGGCCTCCCACCACTATCAGGGTTTATACCCAAATGAATCATCATCCAAGAACTAACAAAAAATAACAGCATCATCCTCCCAACATTTATAGCAATCACAGCCCTCCTAAACCTTTACTTCTACGTACGACTCACATATAGCACAGCACTAACAATATTTCCCTCAACAAACAACATAAAGATAAAATGACAATTCAACTCAACAAAACACATAACTCTCCTACCAACCATAATTATTCTATCCACTATATTACTGCCCCTCACACCAATTCTCTCCATCTTGGAATAGAGGAATTTAGGTTACA-CAGACCAAGAGCCTTCAAAGCCCTAAGCAAGTATAAT-TACTTAATTCCTGCTAAGGACTGCAAGACTTCATCTTACATCAATCGAATGCAAATCGACCACTTTAATTAAGCTAAATCCCC-CTAGATTGACAGGCCTCTATCCTGCAAAACCTTAGTTAACAGCTAAGTACCCTAATCAGCTGGCTTCAATCTACTTCTCCCGCCGCGAGAAAAAAAAGGCGGGAGAAGCCCCGGCAGAGCTTGAAGCTGCTTCTTTGAATTTGCAATTCAATATGAGATCTTTTTTCACCACAGGGCTTGGTAGAAAGGGGACTAAA--ACCCCTGTCTTTAGATTTACAGTCTAATGCCT-ACTCGGCCATCCTACC-TATGTTCATCAACCGCTGATTATTCTCAACCAACCACAAAGATATTGGTACCCTTTACCTGCTATTTGGGGCCTGAGCAGGGATAGTTGGAACAGCCCTGAGCTTGCTTATCCGCGCTGAACTAGGCCAACCTGGAACTCTACTTGGAGATGACCAAATCTATAATGTAGTAGTCACTGCACATGCGTTTGTAATAATTTTCTTCATAGTAATACCAATTATAATCGGAGGCTTCGGTAACTGACTTGTCCCTCTAATAATTGGAGCGCCGGACATGGCCTTTCCTCGAATAAATAACATAAGCTTCTGACTCCTACCCCCCTCTTTCCTTCTACTCCTAGCATCATCAATAGTCGAAGCCGGAGCAGGGACAGGCTGAACCGTGTACCCTCCTCTAGCCGGGAACCTGGCCCACGCAGGGGCCTCCGTAGACCTAACAATTTTCTCCCTTCACTTAGCGGGCGTGTCTTCTATTCTAGGCGCTATTAATTTTATTACTACAATCATTAACATAAAACCCCCTGCCATGTCTCAATATCAAACTCCACTCTTCGTGTGATCTGTTTTAATCACAGCTGTTCTTCTACTACTATCACTTCCAGTGCTAGCAGCAGGTATTACCATACTCTTAACCGACCGGAATTTAAACACAACTTTCTTCGACCCCGCAGGAGGCGGAGACCCTATCCTATACCAACACCTATTCTGATTCTTCGGCCACCCTGAGGTTTATATTCTGATCCTACCTGGATTTGGCATGATCTCTCACATTGTGACCTACTATTCAGGTAAAAAAGAACCTTTTGGGTACATGGGTATAGTCTGAGCCATAATATCAATCGGATTTCTTGGCTTCATCGTATGAGCACATCACATATTCACCGTAGGCATAGATGTGGACACCCGAGCCTACTTCACGTCAGCTACTATAATTATTGCCATCCCGACTGGCGTAAAGGTCTTTAGCTGACTGGCCACATTGCATGGCGGCAACATCAAATGATCTCCTGCTATAATATGAGCCCTTGGCTTTATTTTCCTATTCACAGTCGGGGGTTTAACAGGAATTGTCCTAGCCAATTCTTCCCTAGACATCGTACTACATGACACCTATTATGTAGTAGCTCACTTCCACTACGTACTCTCAATAGGAGCTGTATTTGCCATCATAGGAGGCTTTGTCCACTGATTCCCACTATTTTCAGGTTACACCCTCAACCCAACATGAGCCAAAATCCACTTCGCTATTATATTCGTCGGAGTAAATATGACCTTCTTCCCACAACACTTCTTAGGACTATCAGGAATGCCACGACGGTACTCTGACTACCCTGACGCATACACAATGTGAAACACCATCTCCTCAATAGGTTCTTTTATCTCCCTAACAGCAGTTATACTCATGGTCTTTATTATCTGAGAGGCATTCGCATCTAAACGAGAGGTCTCAGCTGTAGACCTAACAACCACAAACCTAGAGTGACTAAACGGATGTCCTCCCCCATATCACACATTTGAAGAACCTGCCTATATTAACTCAAAGTAGATAAATGGATAAGTAAGAAAGGAAGGAATCGAACCCCCT-ACTATTGGTTTCAAGCCAACACCACAGCCACTGTATCTTTCTCGATT---AGAGATATTAGTAAAATATTATATAACTTTGTCAAGGTTAAGTTGCAGACAAAAA-CCTGCATATCTCA-ATGGCTTATCCCCTCCAACTAGGCTTTCAAGATGCCACCTCTCCCATTATAGAAGAACTACTTCACTTCCATGACCATACGCTAATAATTGTTTTCCTCATTAGCTCATTAGTATTATATATTATTTCCTCGATATTAACAACAAAACTCACTCATACCAGCACAATAGATGCACAAGAAGTGGAGACCGTCTGAACTATTCTGCCTGCCATTATCCTAATCCTAATTGCCCTTCCCTCCCTACGAATTCTTTATATAATGGACGAAATTAACAACCCCTCCCTCACAGTAAAAACTATGGGCCACCAATGATATTGAAGCTATGAGTACACTGACTATGAGGACCTAAGCTTTGACTCTTATATGATCCCCACATCCGAACTCAACCCAGGCGAACTGCGACTTCTAGAAGTAGACAACCGAGTTGTACTACCCATAGAAATAACTATCCGTATACTAATTTCTTCAGAAGACGTCCTGCACTCATGAGCCGTCCCCTCCCTAGGACTAAAAACAGATGCCATTCCAGGACGCCTTAATCAAACAACCCTTATATCTACACGACCAGGACTATATTACGGACAATGTTCAGAAATCTGTGGCTCCAATCACAGCTTCATACCCATCGTCCTCGAACTGGTTCCATTAAACTACTTTGAAAAATGATCTGCATCCATACTATAGCCTCGCTAAGAAGCTAA--ACAGCGCTAGCCTTTTAAGCTAGAGATTGGGAA-ATCACCTTCCCCTAAGCGATATGCCTCAACTAAACACATCAACATGAGCCATCACCATCATATCCATGCTTCTAGTACTATTTATCCTTTTCCAACTAAAACTTTCTAAGCATACCTACTTCATAAACCCCGAATTAATCCCAACTAAGACACAAAAACACAACACCCCATGAGAGCTAAAATGAACGAAAATTTATTTGCCTCTTTCATTACCCCAACACTCCTAGGCCTCCCCATCGTAATTCTAATTATCATATTCCCGGCCATCATATTCCCAACTTCAAACCGCTTGGCCAATAATCGCCTAGTCTCTCTCCAACAATGATTAATCCAACTAACAACTAAACAAATGTTAGGTATACATAACAAAAAAGGACAAACCTGAGCCCTAATGCTTATATCACTAATTATATTCATTGGATCTACTAACCTATTAGGCCTACTGCCACACTCATTTACACCCACTACACAACTATCAATAAACCTAGGAATAGCAATCCCCCTATGAGCAGGAACCGTAATCATAGGCTTTCGCAACAAAACTAAAAAATCTCTAGCTCATTTCTTACCGCAAGGCACACCAACTCCTTTAATCCCAATACTCATCATTATCGAAACAATCAGCCTTTTTATTCAACCAGTGGCCCTGGCCGTACGACTAACAGCTAACATCACAGCAGGCCACCTGCTTATGCACCTAATCGGAGGAGCTACTCTTGTACTTATGAACATTAGCACCACCACAGCCCTCATCACGTTTATCATCTTAATGCTACTAACCATACTTGAATTTGCCGTAGCTATAATCCAAGCCTACGTCTTTACTCTATTAGTTAGCCTCTACTTACACGATAACTCATAATGACCCACCAAACACATGCTTATCACATAGTAAACCCAAGCCCATGACCTCTAACAGGAGCACTATCTGCCCTCTTAATGACCTCTGGCCTAACAATATGGTTCCACTTTAACTCTTCTATTCTCCTTATAATCGGACTATCAACCAACATACTTACCATATACCAATGATGACGTGATATCATTCGAGAAAGCACCTTTCAAGGCCACCATACACCAACCGTACAAAAGGGACTACGTTACGGCATAATCCTCTTCATCATCTCAGAGATCCTATTCTTCACTGGATTCTTCTGAGCCTTCTACCACTCAAGCCTAGCCCCTACCCCAGAGCTAGGGGGATGCTGACCACCTACAGGAATTCAACCCCTAAACCCCCTAGAAGTCCCCCTCTTAAACACCTCTGTACTCCTAGCCTCAGGAGTGTCAATTACCTGAGCACATCACAGCCTCATAGAAGGTCACCGAAATCACATGCTCCAAGCCTTATTCATTACCATCTCCCTAGGAATCTACTTTACACTTCTACAAGCCTCTGAGTACTACGAGGCACCTTTCACCATTGCAGACGGAGTCTACGGCTCAACTTTCTTTGTAGCCACAGGATTCCACGGCCTTCATGTAATCATTGGCTCTACCTTCCTAGTCGTCTGCTTTCTACGCCAACTAAAATTCCACTTCACATCTAGCCACCACTTTGGATTCGAAGCCGCCGCCTGATACTGACACTTCGTAGACGTAGTCTGACTATTCCTCTACGTCTCCATCTACTGATGAGGCTCATATTCTTTTAGTATTAAACAGTACAATTGACTTCCAATCAATTAGCTTCGGTAGAACCCGAAAAAGAATAATAAACTTAATATTAGCCCTACTAACCAACTTCTCCTTAGCCGCCCTACTTGTCACCATTGCATTCTGACTACCACAACTAAATTCTTATTCAGAAAAAACAAGCCCCTATGAATGCGGGTTTGACCCTATAGGATCAGCCCGCCTCCCATTTTCCATAAAATTCTTCCTAGTAGCTATCACCTTTCTCCTGTTTGACTTGGAAATTGCTCTTCTACTTCCCCTTCCATGAGCCATTCAGACAGAAGATTTAACTACCATGCTCACAATAGCCCTATTCTTAATCTCACTACTAGCAGCGAGCCTAGCTTACGAATGATCCCAAAAAGGACTTGAGTGGACAGAATATGGTACTTAGTTTAAAC--AAAACAAATGATTTCGACTCATTAGATTATGATTAAGCTCATAACTACCAAGTGTCACTAGTATACATAAACATTATCGTAGCATTCACAGTAGCCCTAATGGGTTTATTAATATATCGATCCCACCTAATATCATCCCTGCTGTGCTTAGAGGGAATAATACTATCACTCTTCGTCCTAGCAGCTCTCACAATCTTAAACACCCACTTCATCTTAGCCAACATAATACCAATCATTCTACTAGTATTCGCAGCCTGTGAAGCAGCCCTAGGCCTATCCCTACTGGTCATAATCTCAAACACATATGGTACTGATTACGTACAAAACCTCAACCTGCTACAATGCTAAAATTTATCGTACCCACAATAATACTTCTACCCCTGACCTGATTATCAAAAAACAACATAATCTGAATTAACACCACCACCCATAGCTTAGTAATCAGCCTTACAAGTCTTATCCTACTCAACCAACACGGAGATAATAGCTTAAACTTCTCACTGACTTTCTTCTCCGACTCACTATCAACCCCGCTTCTAATTCTCACCACATGACTCCTCCCCTTAATGATTATAGCTAGCCAAAACCACTTATCCAAAGAGCCCCTCACCCGAAAAAAACTATATATTTCCATACTAATCACACTCCAACTACTCCTGATCATGACATTTACCGCAGCAGAACTTATCCTTTTTTACATCCTATTTGAAGCAACACTAATCCCCACACTCATCATCATTACCCGATGAGGGAATCAAACAGAACGCCTCAACGCAGGTCTATATTTCCTATTCTACACACTCGTAGGCTCTCTGCCTCTTCTAGTAGCACTCATATATCTTCAAAACACCACAGGCTCCCTAAACTTTATAATCCTTTACTACTGATTACAACCCCTACCCAACTCCTGGTCGAACGTTTTTATATGACTAGCATGTATAATGGCCTTTATAGTAAAAATACCCCTATACGGCCTACACCTGTGGCTACCCAAAGCCCATGTCGAAGCCCCTATTGCAGGCTCCATAGTACTAGCAGCCATTTTACTCAAACTAGGAGGCTACGGAATACTACGTATCACAATACTCCTAAACCCCCTGACAAACTTTATAGCATACCCCTTCCTCATATTGTCGTTATGAGGTATAATCATAACCAGCTCTATCTGCCTACGTCAAACAGACCTAAAATCCCTCATTGCATACTCTTCAGTCAGCCACATAGCACTGGTAATCGTAGCCATCCTAATCCAGACACCTTGAAGCTTCATAGGAGCAACAGCCCTAATAATCGCACATGGCCTCACGTCATCAATATTATTCTGCCTAGCAAACTCAAACTACGAACGAATCCACAGTCGCACCATAATTCTAGCCCGAGGTCTCCAAACCCTACTCCCACTAATAGCAGCATGATGGCTCCTAGCTAGCCTGACCAACCTAGCCCTGCCCCCCTCTATCAACCTAATCGGAGAGTTATTCGTAGTTATATCTACCTTTTCATGGTCAAACACTACAATTATCCTAATGGGCTTTAACATAATTATCACCGCACTATATTCACTGTATATACTAATCACAACGCAACGAGGTAAGTACACACACCACATCAACAATATCCTCCCGTCCTTTACACGAGAAAACGCCTTAATGTCACTACACATACTCCCCCTACTCCTCCTGTCACTAAACCCAAAAATTATCCTAGGCCCTATATACTGTAAATATAGTTTAAAAAAAA-CGCTAGATTGTGAATCTAATAATAGAAGCCCA-CACCTTCTTATTTACCGAAAAAGTATGCAAGAACTGCTAA-TTCTATGCTCCCACGACTAACACCGTGGCTCTTTC-AACTTTTAAAGGATAGAAGTA-ATCCGTT-GGTCTTAGGAGCCAAAAAATTGGTGCAACTCCAAGTAAAAGTAATAAACATATTCTCCACCCTCTCTCTAATAACCCTCTTCTTACTACTAATCCCGATCATAATATCAACCACCAACCACTACAAAAACAGTACATTCCCCCTATATGTAAAAACAATAGTTTCATGCGCTTTCCTCACTAGCCTAGTCCCTATAATAATATTCATTCACACGGGCCAAGAAACAATTATCTCCAACTGACATTGAATGACCATCCAAACCCTTAAACTATCCATAAGCTTCAAAATAGATTACTTCTCCATAATATTTACCCCAGTCGCACTATTCGTCACATGATCAATCATAGAGTTTTCAATATGATATATACACTCAGACCCAAATATCAACAAATTTTTCAAGTATTTACTACTATTCCTCATTACAATGCTAATTTTAGTCACAGCTAATAACCTGTTTCAACTGTTCATCGGCTGAGAAGGAGTTGGTATTATGTCCTTTTTACTAATTGGCTGATGACACGGACGAGCAGACGCTAACACAGCAGCTCTTCAAGCAGTCTTATATAACCGCATCGGAGATGTCGGCTTCCTTGTAGCAATAGCATGATTCCTCTCCAACCTTAATTCATGAGACTTTCAACAAATCTTCATACTCGCTCCCGACACCCCTAACCTACCCATGCTAGGCCTTATTTTAGCAGCGGCAGGGAAATCAGCTCAATTCGGACTCCACCCATGACTACCCTCCGCCATAGAAGGCCCCACACCTGTTTCAGCCCTACTCCATTCGAGCACAATAGTTGTAGCAGGCATCTTTCTATTAATTCGCTTCTACCCTCTAACAGAAAACAACAAACTTATCCAAACCATCATACTGTGCCTAGGAGCCATTACCACACTATTCACAGCAATATGTGCACTAACTCAAAACGACATCAAAAAAATTGTCGCCTTCTCCACCTCAAGCCAACTAGGCCTGATAATAGTAACACTAGGCATCAACCAACCCCATCTGGCATTCCTTCATATCTGTACTCACGCCTTTTTCAAAGCAATGCTGTTCATATGCTCCGGGTCCATTATCCACAGCCTGAACGACGAACAAGACATTCGAAAAATAGGGGGATTGTTCAAAAGCATGCCATTTACCACATCCGCCTTAATTGTAGGAAGTTTGGCACTTACAGGTATGCCCTTCCTCACAGGATTCTACTCCAAAGACCTTATCATCGAATCCGCTAATACATCCCACATCAATGCTTGAGCACTATTAGTAACCTTAATTGCCACCTCCCTAACAGCCATCTATAGTACCCGCATTATCTTCTTCGCCCTACTAGAACAACCCCGATTTCCTCCCATAATCACCATCAACGAAAACAACCCTCTCTTAATTAACTCAATCAAACGTCTACTGATTGGCAGCATTTTCGCTGGATTCTTCATATCCAACAACATCCCCCCAACCACAATTCCCCAAATAACCATGCCCCTCTACCTAAAACTAACAGCCCTAGCCGTAACCATCACAGGATTTACCATTGCCCTGGAAATCAGCAACCTAACAAAAAACCTAAAACTCTCGCACCCATCAAGCATATTTAAATTCTCAACCCTTCTGGGCTATTTTCCCGTCCTAATCCACCGCTCAGCACCCCACCTGTACCTATCAATAAGCCAAAAATCAGCCTCTTCCCTCCTAGACCTCATCTGACTAGAAAACATTCTACCTAAAACAACCTCTTTCGCCCAAATAAAACTCTCTACCATGGTAACTGACCAGAAAGGACAAATTAAACTATATTTCTTATCCTTTCTGGTCACAATCTCTATCAGTATAATTATCTTTAATTTCCACGAGTAATTTCTATGATAACAACAACACCAACCAACAATGACCACCCAGTCACAATCACTAACCAAGTACCATAACTGTAAAGCGCCGCAATACCTATGGCCTCCTCACTAAAAAACCCAGAATCCCCCGTATCATAAATCACCCAATCCCCAAGACCATTAAACTCAAACACAATCTTCAACTCTTTCTCCTTCAACACATAAAAAACCATTAACAACTCCATAACAAACCCTATAATAAATAAACCCAATAACGTCTTATTAGAAACTCAGACCTCAGGGTACTGCTCAGTAGCCATAGCAGTTGTATAACCAAATACCACCAACATCCCACCCAAATAAATTAAAAACACCATCAACCCTAAAAAAGAACCACCAAAATTTAACACAATACCACAACCCACACAACCGCTAACAATCAATCCTACCCCACCATAAATTGGTGAAGGTTTTGAAGAAAATCCAACAAAACCTAGCACAAAAATTGTACTTAAAACAAGCATAATGTATATTATCATTATTCTCGCATGGAATCTAACCACGACTAATGATATGAAAAACCATCGTTGTCATTCAACTACGAAAACCCTAATGATCAACATCCGAAAGTCACACCCACTAATAAAAATTGTCAACAACGCATTTATTGACCTTCCAGCCCCATCAAACATCTCATCATGATGAAACTTCGGCTCTCTCTTAGGCATCTGCCTCCTCCTACAAATTCTAACAGGCCTATTCCTAGCAATACACTACACATCAGACACATCAACAGCCTTCTCCTCAGTAACCCACATCTGCCGAGACGTAAACTACGGATGAATCATTCGTTATATACACGCAAACGGAGCCTCTATATTCTTTATTTGCCTATACATGCATGTGGGACGAGGCCTATACTACGGATCCTACACCTTCTTAGAAACCTGAAACATTGGAGTCATTCTCCTACTCACAGTGATAGCCACAGCATTCATAGGATATGTCCTACCCTGAGGACAAATATCTTTCTGAGGAGCCACAGTCATCACTAACCTCTTATCAGCTATCCCATACATTGGCACAGACTTAGTCGAATGAATCTGAGGCGGCTTCTCAGTAGACAAAGCAACTCTTACACGATTCTTTGCCTTCCACTTTATTCTTCCATTTATCATTACAGCCCTAGTCCTAGTTCACCTTTTATTTCTCCACGAAACAGGATCCAACAACCCCACAGGAATCCCCTCAGACGCAGACAAAATTCCCTTCCATCCATACTACACCATTAAAGACATTCTAGGGGTCCTAGTCCTAATTCTAACCCTAATGCTACTAGTCCTATTCTCACCCGACCTACTTGGAGACCCAGATAATTACACTCCCGCCAACCCTCTTAGCACACCACCCCACATCAAACCCGAGTGATATTTCCTATTTGCATACGCAATTCTTCGATCAATCCCTAACAAACTAGGAGGAGTGCTAGCACTTATCGCATCAATCCTAATCCTACTACTCATGCCTCTTCTCCACACATCTAAACAACGAAGCATAATATTCCGACCAATCAGCCAATGCCTATTCTGATTACTAGCAGCAGACATACTAACCCTCACATGAATTGGAGGTCAACCTGTAGAACACCCCTATATTGTAATTGGACAACTCGCATCAATTTCATATTTCTCCATCATCCTAGTATTTATACCAGTAGCAGGAATGATCGAAAACAAACTTCTAAAATGAAGA---GTCTTTGTAGTA--TATCCATTACCCTGGTCTTGTAAACCAGAAAAGAAGTATCACTAACCCTTCCTAAGACT-CAAGGAAGAGGCCTCAAACCTCACCATCAACACCCAAAGCTGAAATTCTAGTTAAACTATTCCTTGAAAAACGTACTATC-------ATACCTTTCACACTACTACTTCTAAAAACTCTCACCGATCTTATGACCTCTCATAACCACTAA---CTCTTACA-----TTCACACTCAAA------------------------------------------------------------------------------------------------------------------------------------------------------------------------------------------------------------------------------------------------------------------------------------------------------------------------------------------------------------------------------------------------------------------------------------------------------------------AT--------AAAACACCCCATCT-AAAC-CCCCATGTATA-TCGTGCATTAATTGATATACACCATGCATATAAGCATGTACATAT-TATTATTTATAGTACATAGTACATTACATTAATTATC-GTACATAGCACATT-AAGTCAAATCCACTCTAGTCACCATG-------CGTATCCCGA-CCATTAGATCACGAGCTTAATCACCATGCCGCGTGAAACCATCAACCCGCTTGGCAGGTATACCTATTCTCGCTCCGGGCCCATAACTTGTGGGGGTTTCTACTTAATGAACTTTAACAGGCATCTGGTTCTTTCTT-CAGGGCCATCTCATCTAAAACCGTCCACTCATTCCTCTTAAATAAGACATCTCGATGGATTAATTACTAATCAGCCCATGCCGACACATAACTGTGCTGTCATACCTCTGGTATCTTTTTTTTTTGGGGA--TGCTTAGACTCCCCTATGACCGTCTAAGGTCCCGTCCCGGAGCATATATTGTAGCTGGACTTAACTGCATCTTAAGATTTGGCACGCAGACGGGCAATGATTAGAATGAAATTATAGTCAGACAATAAAATTAATGTTATTA-AGACATATTAGTTAATGGTAACAGGACATAATTCTATTACTTACACTACTATTGATTCCCCCCTCTCAAATTTTCTATTTTTTTCCCCCTTATATATGCACCAAT-TTTTAAACACAAATTTCTCAAAATGCTAAAAGAATTCCATACTAAACAAAAAGCTAAATAGAGTACAATAC--CCTATTCAACATATAAGGCCTCATCCCACCATTCACTTA------
>Axis_porcinus_NC_020681
GTTAATGTAGCTTAAATAATAAAGCAAGGCACTGAAAATGCCTAGATGAGTG-TATCAACTCCATAAACACATAGGTTTGGTCCCAGCCTTCCTATTAGCCCTTAATAGACTTACACATGCAAGCATCCGCACCCCAGTGAA-AATGCCCTCCAAATTTACTCAGACTAAGAGGAGCTGGTATCAAGCACAC-ATC-T-GTAGCTCACGACACCTTGCTTAGCCACACCCCC-ACGGGAAACAGCAGTGATAAAAATTAAGCCATGAACGAAAGTTTGACTAAGTCATATTAACTAGGGTTGGTAAATTTCGTGCCAGCCACCGCGGTCATACGATTAACCCAAGTTAATAAGCGTACGGCGTAAAGCGTGTTAAAGCACTATATC-AAATAAAGTTAAATTTCAATTAAGCTGTAAAAAGCCATAATTGCAATAAAAATAAACAACGAAAGTAACTTTACAGCT-GCTGAAACACGATAGCTAAGACCCAAACTGGGATTAGATACCCCACTATGCCTAGCCTTAAACACAAATAGTTAT-ATAAACAAAACTATTCGCCAGAGTACTACCGGCAACAGCTTAAAACTCAAAGGACTTGGCGGTGCTTTATACCCTTCTAGAGGAGCCTGTTCTATAATCGATAAACCCCGATAAACCTCACCATTCCTTGCTAATTCAGTCTATATACCGCCATCTTCAGCAAACCCTAAAAA-GGTACAAAAGTAAGCACAATCATAGCACATAAAGACGTTAGGTCAAGGTGTAACCTATGGAGTGGAAAGAAATGGGCTACATTTTCT-AATATAAGAA-AATCTA-ATACGAAAGTTATTATGAAATTAATAACCAAAGGAGGATTTAGCAGTAAACTAAGAATAGAGTGCTTAGTTGAACTAGGCCATGAAGCACGCACACACCGCCCGTCACCCTCCTCAAGTAGGCACAATATACTC-AAACTTATTTACATATATTAAT-CATATGAGAGGAGACAAGTCGTAACAAGGTAAGCATACTGGAAAGTGTGCTTGGATAAATCAAGATATAGCTTAA-ACAAAGCACCTAGTTTACACCTAGAAGATTTCAC-ACATCATGAATATCTTGAACCAATTCTAG-CCCGCAAACCC---ATTCACACTAAATTATCAATACACTATAAAATAAAACATTCATTTA-ATAA-CAAAAGTATAGGAGATAGAAATTTTAA-CACGGCGCCATAGAGAAAGTACCGTAAGGGAATGATGAAAGAAAA--AAATTAAA-GTACAAAAAAGCAAAGATTACCCCTTGTACCTTTTGCATAATGAGTTAACTAGTA-AAAACTTAACAAAATGAATTTCAGCTAAGTACCCCGAAACCAGACGAGCTACTTATGAACAATTTATCGAGAACCAACTCATCTATGTAGCAAAATAGTGAGAAGATTTGTAAGTAGAGGTGAAACGCCCAACGAGCCTGGTGATAGCTGGTTGTCCAGAAAATGAATATTAGTTCAGCTTTAAAAATACCAAAAATATGAACAAATTATAATGTATTTTTAAAAGTTAGTCTAAAAGGGTACAGCCTTTTAGA-AATGGATACAACCTTAACTAGAGAGTAAAACTTAACATAAACCATAGTAGGCCTAAAAGCAGCCACCAATTAAGAAAGCGTTAAAGCTCAACAATAA-AACAATATTAATTCCAATAATAA-AT-AGTCAACTCCTAATCT--AATACTGGACTAATCTATT-AAAAATAGAAGCAATAATGTTAATATGAGTAACAAGAAGCAACTTCTCCCCGCATAAGTTTAAGTCAGTACCTGATAATACTCTGACTATTAACAGCAAAATAAGAATAACCTAACTATAAATAACTTATTAACTATACTGTTAATCCAACACAGGAATGCGCTTAA-GGAAAGATTAAAAGAAGTAAAAGGAACTCGGCAAACACTAAACCCCGCCTGTTTACCAAAAACATCACCTCCAGCATAACCAGTATTGGAGGCACTGCCTGCCCAGTGAC-AACCGTTAAACGGCCGCGGTATCCTGACCGTGCAAAGGTAGCATAATCACTTGTTCTCTAAATAGGGACTTGTATGAATGGCCACACGAGGGTTTTACTGTCTCTTACTTCCAATCAGTGAAATTGACCTTCCCGTGAAGAGGCGGGAATATACTAATAAGACGAGAAGACCCTATGGAGCTTTAACTACTTGGCCCAAAGA-AA-TAAACCT-CATCGCTAAGGAAACAACAACACTCTTT-ATGGGCTAACAGCTTTGGTTGGGGTGACCTCGGAGAACAAGAAAACCTCCGAGCGATTT-TAAAGACTAGACCTACAAGTCGAATCACACAATCGTTTATTGATCCAAAAAA--TTGATCAACGGAACAAGTTACCCTAGGGATAACAGCGCAATCCTATTCAAGAGTCCATATCGACAAT-AGGGTTTACGACCTCGATGTTGGATCAGGACATCCCGATGGTGCAACCGCTATCAAAGGTTCGTTTGTTCAACGATTAAAGTCCTACGTGATCTGAGTTCAGACCGGAGTAATCCAGGTCGGTTTCTATCTATT-ATGTATTTCTCCCAGTACGAAAGGACCAGAGAAATAAGGCCAACTTCAAAC-AAGCGCCTTAACCCAGTTAATGATATCATCTTAATTAACTCC---ACAAACAAAATTTGCCCTAGA-AAAGGGCCTTGTTAAGGTGGCAGAGCCCGGTAATTGCGTAAAACTTAAAACTTTATAATCAGAGATTCAAATCCTCTCCTTAACAAAA-TGTTCATAGTTAATATTCTAATACTAATCATCCCCATTCTCCTAGCCGTAGCATTCCTCACACTAGTAGAACGAAAAGTCCTAGGATATATACAATTTCGTAAAGGCCCGAACGTTGTAGGCCCCTACGGCCTTCTCCAACCTATTGCAGATGCCATCAAACTTTTCATTAAAGAACCGCTACGACCCGCCACATCCTCAATCTCAATATTTATTTTAGCCCCCATTCTAGCCTTAAGTCTAGCCCTAACCATATGAATTCCCTTACCCATACCATATCCCCTCATTAATATAAACCTAGGAGTCCTATTTATGTTAGCAATATCAAGCCTAGCCGTATATTCCATTCTCTGATCAGGCTGAGCCTCTAATTCCAAATACGCACTAATCGGAGCTCTGCGGGCAGTAGCACAAACAATTTCATATGAAGTAACACTAGCAATTATCCTACTATCTGTTCTCCTAATAAACGGGTCTTTCACACTCTCTACCCTAATTATTACACAAGAACAAGTATGACTAATTTTCCCAGCATGACCCTTAGCAATAATATGATTTGTCTCAACGCTAGCAGAAACAAACCGAGCTCCTTTCGACCTCACCGAAGGCGAATCAGAACTAGTCTCCGGCTTTAACGTAGAATATGCGGCAGGACCATTTGCCCTGTTTTTCATAGCAGAATATGCAAATATTATTATAATAAATATTTTTACAACAATTTTATTCTTAGGAGCATTTCACAACCCAATCCTACCAGAACTTTACACAATCAATTTCACCATTAAATCCTTACTACTAACAATTTCCTTTTTATGAATCCGAGCATCCTATCCTCGATTTCGCTACGACCAACTTATACACCTACTATGAAAAAATTTTCTACCTTTAACACTAGCCCTATGCATATGACATGTGTCACTACCCATCCTTATATCAAGTATCCCTCCACAAACATAAGAAATATGTCTGACAAAAGAATTACTTTGATAGAGTAAATAATAGAGGTTTAAGCCCTCTTATTTCTAGAACTATAGGAATTGAACCTACTCCCAAGAATCCAAAACTCTTTGTGCTCCCAAAT-ACACCAAATTCTAATAGTAAGGTCAGCTAATT-AAGCTATCGGGCCCATACCCCGAAAATGTTGGTTTATACCCTTCCCATACTAATAAACCCAATCATCTTTATCCTTATCTTATCAACAATAATATTAGGTACTATTATTGTTATAATCAGCTCCCATTGACTACTTGTCTGAATTGGATTCGAAATAAACATGCTCGCCATCATCCCCATCATAATAAAGAAACACAACCCACGAGCCACAGAAGCATCAACCAAATATTTTTTAACCCAATCAACAGCCTCAATATTACTAATAATAGCCGTTATTATTAACCTAATATTCTCAGGCCAATGAACTGTAATAAAATTATTTAACCCAGTAGCATCAATACTCATAACAATGGCTCTCACCATAAAACTAGGAATAGCCCCATTCCACTTCTGAGTCCCAGAGGTAACACAAGGAATTCCCCTATCATCAGGCCTAATTCTACTCACATGACAAAAACTAGCACCCATATCCGTTCTCTATCAAATTTCCCCATCGATTAATCTAAATATAATTTTGACCATTTCTATTTTATCAATTATAATTGGAGGCTGAGGGGGACTAAACCAGACCCAACTACGAAAAATTATGGCATATTCATCAATTGCCCACATAGGTTGAATAACAGCGGTTCTACCATATAATCCCACAATAACACTACTAAACCTAATCATTTATATTATTATAACTTCTACCATGTTTTCACTATTTATGGCCAATTCAACTACTACAACACTATCACTATCACATACCTGAAATAAAATACCCGTAATGACTGTCCTAATTCTCATTACCCTCTTATCGATAGGAGGACTCCCCCCACTATCAGGATTTATACCAAAATGGATAATCATCCAAGAAATAACAAAAAACGATAATCTCATCCTACCCACTCTCATAGCAATTACAGCACTACTAAACCTATATTTTTACATACGACTTGCATACTCCACCGCACTAACAATATTCCCCTCTACAAATAACATAAAAATAAAATGACAATTTTCTATTACAAAACAAATACCCCTTCTACCTACAATAATTGTTCTATCTACTATATTATTACCACTTACACCAATTCTATCAATTTTAGAATAG--GAGTTTAGGTTAACCTAGACCAAGAGCCTTCAAAGCCCTAAGCAAGTACAATATACTTAACTCCTGATAAGGATTGCAAGACCACATCTTACATCAATTGAATGCAAATCAACCACTTTAATTAAGCTAAATCCTCACTAGATTGGTGGGCTCTACCCCCACGAAACTTTAGTTAACAGCTAAACACCCTAATCAACTGGCTTCAATCTACTTCTCCCGCCGCGAAAAAAAAAAGGCGGGAGAAGCCCCGGCAGAGTTTGAAGCTGCTTCTTTGAATTTGCAATTCAACATGAAATT-----TCACCACGAGACTTGGTAAAAAGAGGAATATTTAACCTCTGTCTTTAGATTTACAGTCTAATGCTTCACTCAGCCATTCTACC-TATGTTCATTAACCGCTGATTATTTTCAACCAACCATAAAGATATTGGTACCCTGTACTTATTGTTTGGTGCTTGAGCAGGCATAGTAGGTACAGCCCTAAGCCTATTAATTCGTGCTGAACTGGGTCAACCTGGTACCCTACTTGGAGATGACCAAATTTATAATGTAATCGTAACCGCACATGCATTCGTAATAATTTTCTTTATAGTTATACCAATTATAATTGGAGGATTTGGCAATTGACTGGTTCCCCTAATAATCGGTGCCCCAGACATGGCATTCCCCCGAATAAACAATATAAGCTTTTGACTCCTTCCCCCCTCTTTCTTATTGCTTCTAGCATCATCCATAGTTGAAGCTGGCGCAGGAACAGGCTGAACTGTATATCCCCCTCTAGCTGGTAATTTAGCTCACGCAGGGGCTTCAGTAGACCTGACTATTTTCTCTTTACACCTGGCAGGTGTCTCTTCAATTTTAGGGGCCATTAACTTTATTACAACAATTATCAATATAAAACCCCCTGCTATGTCACAATATCAAACTCCTCTATTTGTGTGATCCGTACTAATTACTGCTGTATTACTGCTTCTCTCTCTCCCTGTTCTAGCAGCCGGAATTACAATATTACTAACAGATCGAAATTTAAATACAACCTTCTTTGACCCAGCAGGAGGCGGAGACCCTATTTTATACCAGCACTTATTCTGATTTTTTGGTCACCCTGAAGTATATATCCTTATTTTACCCGGCTTTGGTATAATTTCCCATATCGTAACATATTACTCAGGAAAAAAAGAACCATTCGGGTACATAGGAATGGTCTGAGCTATAATATCAATTGGATTCCTAGGATTTATCGTATGAGCCCATCATATATTTACAGTTGGGATAGATGTTGATACACGAGCCTATTTTACATCAGCTACTATAATTATTGCCATCCCAACTGGAGTAAAAGTCTTTAGTTGATTAGCAACACTTCATGGAGGTAATATTAAATGATCACCTGCCATAATATGAGCTTTAGGCTTTATTTTCCTCTTTACAGTTGGAGGTTTAACCGGAATTGTTCTTGCCAATTCTTCTCTCGACATTGTCCTTCATGACACATACTATGTAGTTGCACATTTCCACTATGTACTGTCAATAGGAGCCGTGTTTGCTATTATAGGAGGGTTTGTTCACTGATTTCCACTATTCTCAGGATATACACTCAACGATACGTGAGCCAAAATTCACTTTGTAATTATATTTGTAGGCGTAAATATAACTTTCTTTCCACAACATTTCCTAGGACTGTCCGGTATACCACGACGTTATTCTGATTATCCGGACGCGTACACAATATGAAATACCATCTCATCTATAGGCTCATTCATTTCTTTAACAGCAGTAATATTAATAATTTTTATTATCTGAGAAGCGTTCGCATCCAAACGAGAAGTCTCAATTGTAGAACTAACAACAACAAATTTAGAATGATTAAATGGATGCCCTCCGCCATACCATACATTTGAAGAACCTACATACGTAAACTTAAAATA----------------AGAAAGGAAGGAATCGAACCCCCCCATAGCTGGTTTCAAGCCAACATCATAACCACTATGTCTTTCTCAATT-TATGAGGTGTTAGTAAAATATTATATAACTTTGTCAGGGTTAAGTTACAGGTGAAAAACCCGTACACCTCATATGGCTTATCCCATACAGCTAGGCTTCCAAGATGCAACATCACCTATTATAGAAGAACTACTACATTTTCATGACCACACATTAATAATTGTTTTCCTAATTAGCTCGCTAGTACTCTATATTATTTCACTAATGTTAACGACAAAACTAACACATACTAGTACAATAGACGCCCAAGAGGTAGAGACAATCTGAACAATTCTGCCAGCTATTATCCTAATCTTAATTGCTCTTCCATCTTTACGAATCTTATATATGATAGACGAAATTAATAACCCATCTCTCACAGTAAAAACTATAGGACATCAATGATATTGAAGTTATGAGTACACAGATTATGAAGACCTAAGCTTTGACTCCTATATAATTCCAACATCAGAATTAAAACCAGGAGAACTACGACTACTAGAGGTAGATAACCGAGTTGTTCTACCAATAGAAATAACGATCCGAGTATTAGTCTCCTCTGAAGACGTACTGCACTCTTGAGCCGTACCCTCCCTAGGACTAAAAACGGACGCAATCCCAGGCCGCCTAAACCAAACAACTCTTATATCAACTCGACCGGGCCTATATTACGGACAATGCTCTGAAATTTGCGGATCAAATCACAGCTTCATACCTATCGTTATTGAACTAGTTCCTTTAAATTATTTCGAAAAATGATCTGCATCAATACTATAAAATCATTAAGAAGCTAA-AATAGCACTAGCCTTTTAAGCTAGAGACTGAGAGCACAATACTCTCCTTAATGAAATGCCACAACTAGACACATCCACATGACTTACAATAATTATATCAATATTCCTAACTCTCTTCATTATTTTTCAACTAAAAATTTCAAAACACAATTTCCATTTTAATCCGGAACTGACATTAACCAAAACACAAAAAGAAGATACCCCTTGAAAAACAAAATGAACGAAAATTTATTTGCCTCTTTCATTACCCCAATAATTCTAGGCCTCCCACTCGCCACTCTCATCGTTATATTCCCTAGCCTACTATTTCCAACATCAAATCGTCTAGTAAATAATCGCTTTATTTCTCTCCAACAATGAATACTTCAACTTGTATCAAAGCAAATAATAGGAATTCACAATGCCAAAGGGCAAACATGAGCATTAATGCTCATATCTTTAATTCTATTCATTGGATCTACAAATCTCCTGGGCCTATTACCCCACTCATTTACACCAACCACACAATTGTCAATAAATTTAGGCATAGCCATTCCCCTGTGAGCAGGGGCTGTAGTTACAGGCTTCCGCAATAAAACTAAAGCATCACTTGCTCATTTTCTTCCACAAGGAACTCCAACTCCATTAATTCCCATACTAGTTGTTATTGAAACTATCAGCCTTTTTATTCAACCAATCGCCCTAGCCGTGCGATTAACAGCTAATATTACTGCAGGACACCTACTAATTCACCTAATTGGAGGGGCTACACTTGCACTAATAAGCATTAGTACTACAACAGCCCTAGTTACATTCACCATTCTAGTGCTACTCACAATTCTTGAATTTGCAGTAGCCATGATTCAAGCATATGTATTTACTCTTCTAGTTAGCCTCTACTTGCATGACAACACATAATGACACACCAAACCCATGCTTATCACATAGTTAACCCAAGTCCCTGACCCCTAACAGGAGCTCTATCAGCTCTATTAATAACCTCCGGCTTAATTATATGATTCCATTTCAACTCAATAGTTCTATTAACACTTGGCCTAACAACAAATATACTTACAATATATCAATGATGACGAGATATTATTCGAGAAAGTACTTTCCAAGGACACCACACTCCAACCGTCCAAAAAGGTCTCCGCTACGGAATGATCCTTTTCATTATCTCTGAAGTCCTATTTTTCACCGGATTTTTCTGAGCATTTTACCACTCAAGCCTTGCCCCAACACCCGAATTAGGTGGATGCTGACCCCCAACAGGCATTCACCCACTTAACCCTCTAGAAGTCCCACTACTCAACACCTCCGTTTTACTAGCCTCAGGAGTTTCCATCACCTGAGCACACCATAGCCTTATAGAAGGGAACCGCAATCATATACTGCAAGCCTTATTTATTACTATCGCACTAGGCGTCTATTTCACACTATTACAAGCCTCAGAATACTACGAAGCACCTTTTACTATCTCAGACGGAGTTTATGGCTCAACTTTCTTTGTGGCCACAGGCTTCCACGGCCTACATGTCATTATTGGATCCACATTCTTGATTGTCTGCTTTTTTCGCCAATTAAAATTCCATTTTACTTCCAATCACCATTTCGGCTTCGAGGCTGCTGCTTGATACTGGCACTTCGTAGATGTAGTATGATTATTCCTCTACGTATCTATCTATTGATGAGGCTCATATTCTTTTAGTATTAATTAGTACAACTGACTTCCAATCAGTTAGTTTCGGTATAACCCGAAAAAGAATAATAAACCTAATACTAGCCCTCTTAACCAACTTTACACTGGCCTCACTGCTTGTTATTATTGCATTCTGACTTCCCCAACTAAACGTATATTCAGAAAAAACAAGTCCCTACGAATGTGGATTTGACCCCATGGGATCAGCCCGCCTACCCTTCTCCATAAAGTTTTTCCTAGTAGCCATTACATTTCTTCTCTTTGACCTAGAAATTGCACTCCTCTTACCACTCCCATGAGCCTCTCAAACAGATAACCTAGGCACAATACTTACTATAGCCCTCTTCTTAATTTTATTACTAGCCGCAAGCCTAGCTTACGAATGAACCCAAAAAGGACTAGAATGAACTGAATATGGTATTTAGTTTAATA-CAAAATAAATGATTTCGACTCATTAGATTATGATTAAATTCATAATTACCAAATGTCTTTAGTGTATATAAATATTATAACAGCATTCATAGTAGCCCTAGCAGGACTATTAATATATCGATCTCACCTTATGTCCTCTCTCTTATGCTTAGAGGGAATAATATTAGCCCTCTTTGTAATAGCCTCCCTAACGATCCTAAATTTACATTTTACCCTAGCAAGCATAATACCCATTATTTTATTAGTTTTTGCAGCCTGCGAAGCAGCACTAGGATTATCATTATTGGTTATAGTATCAAATACATATGGCACTGATTATGTTCAAAACCTTAATCTACTTCAATGCTAAAATATATTATCCCCACTATAATACTTATACCCCTGACCTGATTATCAAAAGGCAATATAATCTGAATTAACTCTACAACTCACAGTCTATTAATTAGCCTCACAAGCCTTCTCCTTATAAATCAATTCAGCGACAATAGCCTCAACTTCTCATTAGTATTCTTTTCTGACTCCCTATCAGCACCATTATTAATCCTAACTATATGACTTCTTCCCTTAATATTAATAGCTAGTCAACACCATCTATCAAAAGAAAGCATTACTCGAAAAAAACTATATATTACCATATTAATTTTACTCCAACTATTCTTAATTATAACTTTTACTGCTATGGAACTAATTTTCTTCTACATTTTATTCGAAGCAACACTAGTCCCAACACTTATTATTATCACCCGATGAGGAAACCAGACAGAACGCCTAAACGCCGGCCTCTATTTCCTATTTTATACTCTAGTAGGTTCTCTCCCACTACTAATCGCATTAGTCTATCTCCAAAACATCACCGGATCTCTAAATTTTCTAGTACTCCAATACTGAGTACAACCTCTATCCAACTCCTGATCAAACGTTTTCATATGACTAGCATGCATAATGGCCTTTATAGTAAAAATACCACTATACGGCCTCCATCTTTGACTGCCTAAAGCCCATGTAGAAGCTCCTATTGCAGGCTCCATAGTCCTTGCAGCAATCCTACTAAAATTAGGAGGATATGGAATACTACGAATTACAACATTCCTAAATCCACTCACTGAATTCATGGCATACCCCTTCATTATGCTGTCCCTATGAGGCATAATTATAACCAGCTCGATTTGCCTCCGTCAAACAGACCTTAAATCACTAATTGCTTACTCCTCCGTCAGTCATATAGCACTTGTTATTGTAGCCATCCTCATCCAAACACCTTGAAGCTACATAGGAGCCACAGCCCTAATAATCGCTCACGGCCTCACCTCATCTATACTTTTTTGCCTAGCAAATTCTAACTATGAACGAATTCACAGCCGAACAATAATTCTAGCCCGAGGCCTACAAACCTTTCTCCCACTTATAGCCACCTGATGACTTCTAGCAAGCCTAACTAACTTAGCCCTCCCTCCAACAATTAACCTAATCGGAGAGCTATTTGTAGTAATATCTTCTTTTTCATGATCCAACATCACAATTATTTTAATAGGACTAAACATAGTGATCACCGCCTTATATTCCCTCTATATATTAATCACAACACAACGAGGCAAATATACCCACCATATTAACAATATTTCACCCTCCTTCACACGAGAAAACGCCCTCATATCATTACACATACTACCCCTACTATTACTATCACTAAACCCAAAAATTATTCTAGGACCATTATACTGTAAATATAGTTTAAAAAAAA-CATTAGATTGTGAATCTAATAATAGAAACTTA-TATCTTCTTATTTACCGAAAAAGCATGCAAGAACTGCTAA-CTCTATGCTCCCGTATGTAATAATACGGCTTTTTCGAACTTTTAGAGGATGACAGAA-ATCCGTT-GGTCTTAGGAACCAAAAAATTGGTGCAACTCCAAATAAAAGTAATAAACCTATTCTCTTCCTTTGCACTAGTCACCCTGCTACTATTAACTATTCCCATTATAGCTACAAGTTCTGATAATTATAAAATTTCCAATTATCCACTCTACGTAAAAACAACTATCTCATATGCTTTTATCACCAGTATAATTCCCACAATAATATTTATTCACACTGGCCAAGAAATAATTATCTCAAACTGACACTGATTAACTATTCAAACTATTAAACTATCACTCAGCTTCAAAATAGACTACTTCTCAATAATATTTGTACCAGTAGCATTATTTGTCACATGATCCATCATAGAGTTTTCAATATGATATATACACTCAGACCCCAATATTAATCAATTCTTCAAATATCTCCTCCTATTTCTTATCACCATGCTCATTCTTGTCACAGCAAATAATCTATTTCAGTTATTTATTGGATGAGAAGGTGTAGGAATTATATCATTCTTACTCATTGGGTGATGATATGGACGATCAGATGCAAATACAGCAGCCCTACAAGCAATCCTATATAATCGTATCGGTGACATCGGTTTTATTCTAGCAATAGCATGATTCCTCACAAATCTTAACGCCTGAGACTTCCAACAAATCTTCATGCTAAATCCAAATGACTCTAACATACCCCTAATGGGTCTAGCACTAGCCGCAACTGGAAAATCCGCCCAATTTGGCCTACACCCATGACTACCCTCTGCTATAGAAGGCCCTACCCCCGTCTCAGCACTACTCCACTCAAGCACAATAGTAGTAGCAGGTATTTTCTTACTTATCCGCTTCCATCCACTGACAGAAAGCAATAAATTTGCACAATCCATTCTACTATGCCTAGGAGCTATTACTACCCTATTTACAGCAATATGCGCTCTAACTCAGAATGACATCAAAAAAATTATCGCTTTTTCCACATCCAGCCAACTAGGCCTTATAATAGTGACAATTGGTATTAACCAACCCTACCTAGCATTTCTTCACATCTGCACCCATGCCTTTTTTAAAGCCATACTATTCATATGCTCCGGCTCTATTATCCATAACCTAAATGACGAACAAGACATTCGAAAAATAGGAGGCCTATTTAAAGCCATACCATTTACCACAACAGCCCTGATTATCGGCAGTCTTGCACTAACAGGAATACCTTTCCTCACCGGATTTTACTCCAAAGACCTAATTATTGAAGCCGCCAATACGTCGTACACCAACGCCTGAGCCCTCTTAATGACACTAATTGCCACCTCCTTCACAGCCATCTACAGCACCCGCATCATTTTCTTTGCACTTCTAGGACAACCTCGATTCCCAACCCTGATTTCCATTAATGAAAATAACCCCTTTCTAATAAACTCCATTAAACGCTTAATAATTGGAAGCCTTTTCGCAGGATTCATTATTTCCAACAACATTCCTCCAATAACAATTCCCCAACTAACAATACCCTACTATTTAAAAACAACAGCCCTAACAGTAACAATCCTAGGTTTTATTTTAGCACTAGAAATCAGCAATATAACCCAAAACTTAAAATTCAATTACCCAACAAATATTTTCAAATTCTCTAATATACTAGGATATTTTCCTACAATCATACACCGCCTAACTCCTTATATAAATTTAACAATAAGCCAAAAATCAGCGTCCTCTCTCCTAGACTTAATTTGACTTGAAAATATTTTACCAAAAACAACCTCACTTATTCAAATGAAAATATCAATCATGGTTACAAACCAAAAAGGCTTAATCAAACTATATTTCCTCTCTTTCCTAGTCACAATTATTATTAGCATAGTCCTATTTAATTTCCACGAGTAATTTCCATAATAACCACTACGCCAATTAATAAAGACCACCCAGTCACAATAACCAATCAAGTACCATAACTGTAAAGAGCCGCAATCCCCATAGCCTCCTCACTAAAAAATCCAGAGTCACCCGTATCATAAATAACTCAATCCCCTAGCCCATTAAATTGGAACACAATCTCCACCTCCTCATCTTTTAACACATAATAAACTATCATAACTTCCATCAATAGACCAGTGACAAACGCCCCTAATACAGTCTTATTAGACACCCAAATCTCAGGATACTGCTCTGTAGCTATCGCCGCTGTATAACCAAAAACTACTATCATCCCCCCTAAATAAATTAAAAACACCATTAAACCTAAAAAGGACCCACCAAAATTTAATACAATACCACAACCAACCCCACCACTCACAATTAAACCTAAACCCCCATAAATAGGCGAGGGCTTCGAAGAAAATCCTACGAAACCAAGCACAAAAATAATACTTAAAATAAATACAATGTATGTTATCATTATTCTCACATGGAATCTAACCATGACTAATGATATGAAAAACCATCGTTGTCATTCAACTATAAGAACACTAATGATCAACATCCGAAAAACCCACCCATTAATAAAAATTGTAAACAACGCATTCATTGACCTCCCAGCACCATCAAATATTTCATCCTGATGGAACTTCGGCTCTCTGCTAGGAGTCTGCTTAATTCTACAAATCCTCACAGGCCTATTCTTGGCAATACACTATACATCCGACACAATAACAGCATTCTCCTCTGTTACCCATATTTGCCGAGACGTCAATTACGGCTGAATTATTCGATATATGCACGCAAATGGAGCATCAATATTTTTTATTTGCCTATTTATACATGTAGGACGAGGCCTGTACTACGGATCATACACCTTTCTAGAAACATGAAACATTGGAGTAATTCTCCTATTCACGGTTATAGCCACAGCATTCGTAGGATATGTCCTACCATGAGGACAAATATCATTCTGAGGGGCAACAGTTATTACCAACCTCCTCTCAGCAATCCCTTACATCGGCACAAATCTAGTCGAATGAATCTGAGGGGGCTTTTCAGTAGACAAAGCAACCTTAACCCGATTCTTCGCTTTCCACTTTATTCTCCCATTTATTATTGCAGCACTCACTATAGTACACCTACTTTTCCTCCACGAAACAGGATCCAATAACCCAACAGGAATCCCATCAGATGCAGATAAAATCCCCTTCCATCCCTACTATACCATTAAAGATATTCTAGGTATTATACTTCTAATCCTCTTCTTAATATTACTAGTACTATTCGCACCAGATCTACTTGGAGACCCAGACAACTATACCCCAGCAAACCCACTCAATACACCTCCCCATATTAAACCCGAATGATATTTCTTATTTGCATATGCAATCCTACGATCTATCCCTAATAAACTAGGAGGAGTCTTAGCCCTAGCTTCATCTATCCTGATCCTAATTTTTATACCCATCCTCCACACATCCAAACAACGCAGCATAATATTCCGACCATTCAGCCAATGCTTATTCTGAGTCTTAGTGGCAGACCTACTAACACTTACATGAATCGGAGGACAACCAGTTGAATACCCCTTTATTATTATCGGACAACTAGCATCCATCTTATACTTTTTTATTATTCTAGTCCTTATACCAATTACCAGCACAATCGAAAACAACCTCCTAAAATGAAGATAAGTCTTTGTAGTA--TACTAAATACACTGGTCTTGTAAACCAGAAAAGGAGAATAATTAACC-TCCCTAAGACT-CAAGGAAGAAGCCA-TAGCCCCACTATCAACACCCAAAGCTGAAGTTCTATTTAAACTATTCCCTGATGCCTTTATTAA-------------TATAGTTCCATAAAAATCAAGAAC-TTTATTAGTATTA-AATTTCCAAAAAAATTAA--TAATTCAATACAGCTTTCT-ACTCAAC----------------------------------------------------------------------------------------------------------------------------------------------------------------------------------------------------------------------------------------------------------------------------------------------------------ACCCAAATTTAC---------ATTTTATATAG--------CATTTCCCA--------------------CACGA----CATAACA-------TA--------------TAATGCA-TTTCATGCGCT------------TATA-----GTACAT-------AAAATTAATGTATTA-GGACATATTATGTATAATAGTACATTACATTATATTCCCCATGCTTATAAGCATGTACATTC-TATTATTTATAGTACATGGTACATAATATTGTTCATC-GTACATAGCACATT-AAGTCAAATCAATCCTTGTCAACATG-------CGTATCCCGT-CCCCTAGATCACGAGCTTAATTACCATGCCGCGTGAAACCAACAACCCGCTAGGCAGGGATCCCTCTTCTCGCTCCGGGCCCATGCACTGTGGGGGTAGCTATTTAATGAACTTTATCAGACATCTGGTTCTTTCTT-CAGGGCCATCTCATCTAAAATCGCCCACTCTTTCCCCTTAAATAAGACATCTCGATGGACTAATGACTAATCAGCCCATGCTCACACATAACTGTGGTGTCATACATTTGGTATTTTTAATTTTTGGGGGGATGCTTGGACTCAGCATTGGCCGTCTGAGGCCCCGACCCGGAGCATAAATTGTAGCTGGACTTAACTGCATCTTGAGCATCCCCAT----------AATGGTAGGCGTGGG-----------GCATGGCAGTCAATGGTCACA-GGACATAATTAT-TATTTCATGAATTAACCCTATAGTATTTATTTTTCCCCCCCCCATTATTTTCCCCCCCCTTTTTTATTTTTCCCCCTTATATAGCTACCACTATTTTTAACACACTTTCCCCTAGATATTATTTCAAATTTATCACATTTCCAATACTCAAAT-AGCACTCCAGAAGAAGGTAAGTATATAAGCGCCAA-TTTTTTCCTATTCCATACA--
>Ovis_aries_NC_001941
GTTAATGTAGCTTAAAC-TTAAAGCAAGGCACTGAAAATGCCTAGATGAGTC-TACTGACTCCATGAACATATAGGTTTGGTCCCAGCCTTCCTGTTAACTTTCAATAGACTTATACATGCAAGCATCCACGCCCCGGTGAGTAACGCCCTTCGAATCACACAGGACTAAAAGGAGCAGGTATCAAGCACAC-ACTCTTGTAGCTCACAACGCCTTGCTTAACCACACCCCC-ACGGGAGACAGCAGTAACAAAAATTAAGCCATAAACGAAAGTTTGACTAAGTCATATTGACCAGGGTTGGTAAATCTCGTGCCAGCCACCGCGGTCATACGATTGACCCAAGCTAACAGGAGTACGGCGTAAAGCGTGTTAAAGCATCATACT-AAATAGAGTTAAATTTTAATTAAACTGTAAAAAGCCATAATTATAACAAAAATAAATGACGAAAGTAACCCTACAATA-GCTGATACACCATAGCTAAGACCCAAACTGGGATTAGATACCCCACTATGCTTAGCCCTAAACACAAATAATTAT-AAAAACAAAATTATTCGCCAGAGTACTACCG-CAACAGCCCGAAACTCAAAGGACTTGGCGGTGCTTTATACCCTTCTAGAGGAGCCTGTTCTATAATCGATAAACCCCGATAAACCTCACCAATCCTTGCTAATACAGTCTATATACCGCCATCTTCAGCAAACCCTAAAAAAGGGACAAAAGTAAGCTCAATAATAACACATAAAGACGTTAGGTCAAGGTGTAACCTATGGAGTGGGAAGAAATGGGCTACATTTTCT-ACC-CAAGAA-AATTTA-ATACGAAAGCCATTATGAAATTAATAGCCAAAGGAGGATTTAGCAGTAAACTAAGAATAGAGTGCTTAGTTGAATCAGGCCATGAAGCACGCACACACCGCCCGTCACCCTCCTCAAGTAAATATGATATACTT-AAACCTATTTACATATATCAAC-CACACGAGAGGAGACAAGTCGTAACAAGGTAAGCATACTGGAAAGTGTGCTTGGATAAACCAAGATATAGCTTAA-TTAAAGCATCTAGTTTACACCTAGAAGATTTCAC-ACATTATGAGTATCTTGAACTATACCTAGCCCAAAATCTCCCACTCTCCAGTTTAAATAACTAAATTAATTAAAATAAAACATTTACCCT---AA-TTAAAGTATAGGAGATAGAAATTCTAAACACGGCGCTATAGAGAAAGTACCGCAAGGGAATGATGAAAGAAAA--AAATCATA-GTACAAAAAAGCAAAGATTAACCCTTGTACCTTTTGCATAATGAATTAACGAGCAAAAAACTTAACAAAACGAATTTTAGCTAAGTAACCCGAAACCAGACGAGCTACTTATAGACAGTTTATTA-GAACCAACTCATCTATGTGGCAAAATAGTGAGAAGATCCATAAGTAGAGGTGACATGCCTAACGAGCCTGGTGATAGCTGGTTGTCCAGAAAATGAATTTTAGTTCAGCTTTAAAGATACCAAAAATACAAATAAATCCCACTGTATCTTTAAAAGTTAGTCTAAAAAGGTACAGCCTTTTAGA-AATGGGTACAACCTTCACTAGAGAGTAAGATCTAAAA-ATACCATAGTAGGCCTAAAAGCAGCCATCAATTAAGAAAGCGTTAAAGCTCAACAACAATAGTATTATTAATCCCAGCAATAACATTAGCCAACTCCTAGATT-TAATACTGGACTATTCTATTACTAAATAGAAG-AATAATGTTAATATGAGTAACAAGAAATATTTTCTCCTCGCACAAGTTTAAGTCAGTAACTGATAATACCCTGACCGTTAACAGTAA-ATAAAAATAACCCAACAATAAATGATTTATTACTTATACTGTTAACCCAACACAGGAGTGCACCCA--GGAAAGATTCAAAGAAGTAAAAGGAACTCGGCAAACACTAAACCCCGCCTGTTTACCAAAAACATCACCTCCAGCATCCCTAGTATTGGAGGCACTGCCTGCCCAGTGACTAAACGTTAAACGGCCGCGGTATTCTGACCGTGCAAAGGTAGCATAATCATTTGTTCTCTAAATAAGGACTTGTATGAATGGCCACACGAGGGTTTTACTGTCTCTTACTTCCAATCAGTGAAATTGACCTCCCCGTGAAGAGGCGGGGATAAATCAACAAGACGAGAAGACCCTATGGAGCTTTAACTAAGTAACTCAAGGA-AAATAAATTC-AACCACCAAGGGA-TAACAACACTCCTT-ATGAGTTAACAGTTTCGGTTGGGGTGACCTCGGAGAACAGAAAATCCTCCGAGCGATTT-TAAAGACTAGACTAACAAGTCAAACCAAACCATCGCTTATTGATCCAAAAA--CTTGATCAACGGAACAAGTTACCCTAGGGATAACAGCGCAATCCTATTCAAGAGTCCATATCGACAAT-AGGGTTTACGACCTCGATGTTGGATCAGGACACCCCGATGGTGCAACCGCTATCAAAGGTTCGTTTGTTCAACGATTAAAGTCCTACGTGATCTGAGTTCAGACCGGAGTAATCCAGGTCGGTTTCTATCTGTT-ATGTATTTCTCCCAGTACGAAAGGACAAGAGAAATAAGGCCAACTTTAACA-AAGCGCCTTAAACCAATTAATGACTTTATCTTAATTAATTTC---ACAA-CAAAACCTGCCCTAGA-AAAGGGCCCAGTTAAGGTGGCAGAGCCCGGTAATTGCGTAAAACTTAAACCTTTATACTCAGAGATTCAAATCCTCTCCTTAACAAAA-TGTTTATAATCAACGTTCTAACACTCATCATTCCTATTCTCCTAGCTGTAGCTTTTCTTACACTAGTTGAACGAAAAGTTCTAGGTTATATACAATTTCGAAAAGGCCCAAACGTTGTAGGGCCATATGGCTTACTTCAACCCATCGCCGACGCAATTAAACTCTTCATCAAAGAACCCCTACGACCCGCCACATCCTCAATCTCAATATTCATTCTAGCCCCCATCCTAGCACTAACCCTAGCCTTAACTATATGAATCCCCCTACCCATACCCTATCCCCTCATCAATATAAACTTAGGAGTCCTCTTCATATTAGCCATATCAAGCCTAGCCGTATACTCAATCCTCTGATCAGGTTGAGCCTCCAACTCAAAATATGCTCTCATTGGAGCCCTACGGGCAGTAGCACAAACAATCTCTTATGAAGTAACACTAGCAATTATTTTACTATCAGTCCTACTAATAAATGGGTCCTTTACCCTTTCTACACTAATCATTACACAAGAACAAGTATGATTAATCTTCCCAGCATGACCCCTAGCAATAATATGATTTATCTCAACACTAGCAGAAACAAACCGAGCACCATTTGACCTCACCGAAGGAGAATCTGAACTAGTATCAGGCTTTAACGTAGAATATGCTGCCGGACCATTCGCCCTATTCTTTATAGCAGAATATGCGAATATTATCATAATAAACATCTTCACAACAACCCTCTTCTTAGGAGCATTTCACAACCCATACATACCAGAACTTTACACAATCAACTTCACCATCAAATCGCTACTACTCTCAATTACCTTCCTATGAATCCGAGCATCCTACCCCCGATTCCGTTACGACCAACTAATACACTTACTATGAAAAAATTTTCTACCCCTAACACTAGCCCTATGCATATGACACGTATCGCTACCTATTCTCCTATCAAGCATCCCCCCACAAACATAAGAAATATGTCTGACAAAAGAGTTACTTTGATAGAGTAAATAATAGAGGTTTAAATCCTCTTATTTCTAGAACTATAGGAATTGAACCTACTCCTAAGAACCCAAAACTCTTCGTGCTCCCAATT-ACACCAAATTCTAATAGTAAGGTCAGCTAATT-AAGCTATCGGGCCCATACCCCGAAAATGTTGGTTCATATCCTTCCCGTACTAATAAATCCAATTATCCTCATTATTATTCTAATAACCGTTATACTTGGAACCATTATCGTTATGATTAGCACCCACTGATTGCTCATCTGAATTGGATTTGAAATAAATATACTTGCTATTATTCCCATTATAATAAAAAAGCACAACCCACGAGCCACAGAAGCATCAACCAAATATTTCCTAACTCAATCAACAGCCTCAATACTACTAATAATAGCCATTATCATTAACTTAATATTCTCAGGCCAATGAACCGTAATAAAACTATTTAATCCAATAGCCTCCATACTCATAACAATAGCCCTCGCTATAAAACTAGGTATAGCCCCATTCCACTTCTGAGTCCCAGAAGTAACACAAGGCATTCCCCTATCCTCAGGCCTAATCTTACTCACATGACAAAAACTAGCACCCATGTCAGTACTTTACCAAATCCTTCCATCCATCAACCTAGACCTGATCCTAACCCTATCAATTCTATCTATTACAATCGGAGGCTGAGGAGGACTGAACCAAACCCAACTACGAAAAATTATAGCCTATTCATCAATTGCCCACATAGGCTGAATAACAGCAGTTTTACTATATAATCCCACCATAACACTACTAAACCTAATTATTTATATCATTATAACCTCTACCATATTTACACTATTTATAGCCAACTCAACCACAACCACCCTATCATTATCACACACATGAAATAAAGCACCCATCATAACAATTCTAGTCCTCATTACCCTCCTATCAATAGGAGGACTTCCCCCACTATCAGGATTTATACCAAAATGAATAATTATCCAAGAAATAACAAAAAATGACAGCATTATCTTACCCACCCTCATAGCAATTACAGCACTACTAAACCTATATTTTTATATACGACTTACATACTCCACTGCACTCACGATATTTCCCTCCACAAACAACATAAAAATGAAATGACAATTCCCAACCACAAAACGAATAACCCTCCTACCAACAATAACTGTACTATCCACCATACTACTACCACTAACACCAATCCTCTCAATTCTAGAATAG--GAATTTAGGTTAAA-CAGACCAAGAGCCTTCAAAGCCCTAAGCAAGTATAATTTACTTAATTCCTGATAAGGACTGCAAGACTACATCTTACATCAATTGAATGCAAATCAACCACTTTAATTAAGCTAAATCCTCACTAGATTGGTGGGCTCCACCCCCACGAAACTTTAGTTAACAGCTAAACACCCTAAACAACTGGCTTCAATCTACTTCTCCCGCCGCGAGAAAAAAAAGGCGGGAGAAGCCCCGGCAGAGTTTGAAGCTGCTTCTTTGAATTTGCAATTCAATATGTTAAT-----TCACTACAGGACCTGGTAAAAAGAGGAATTAA--ACCTCTGTTCTTAGATTTACAGTCTATTGCTTTACTCAGCCATTTTACC-CATGTTCATCAACCGCTGATTATTTTCAACCAACCACAAAGATATCGGCACCCTTTACCTTCTATTTGGTGCCTGAGCTGGTATAGTAGGAACCGCCTTAAGCCTACTAATTCGCGCCGAACTAGGCCAACCCGGAACTCTACTCGGAGATGACCAAATCTACAACGTAATTGTAACCGCACATGCATTTGTAATAATTTTCTTTATAGTAATGCCTATTATAATCGGTGGATTCGGCAACTGACTAGTTCCTCTGATAATTGGAGCCCCTGATATAGCATTTCCTCGGATAAATAACATAAGCTTTTGACTTCTTCCCCCATCTTTCCTGTTACTCCTAGCATCCTCTATGGTTGAGGCCGGAGCAGGAACAGGTTGAACCGTATACCCTCCTCTAGCAGGCAACCTAGCCCATGCAGGAGCCTCAGTAGATCTAACTATTTTCTCCCTACATCTGGCAGGTGTCTCTTCAATTCTAGGAGCCATTAATTTTATTACAACTATTATTAATATAAAACCCCCTGCGATGTCACAGTATCAAACCCCCTTGTTTGTATGATCTGTACTAATTACTGCCGTACTTCTCCTTCTCTCACTTCCTGTATTAGCAGCTGGTATCACAATACTACTAACGGACCGAAACCTGAATACAACCTTTTTTGACCCAGCAGGAGGAGGAGACCCTATCCTATATCAACACCTATTCTGATTCTTTGGGCACCCTGAAGTATATATTCTTATTTTACCTGGGTTTGGGATAATCTCCCATATTGTGACCTACTATTCAGGAAAAAAAGAACCATTCGGATATATAGGAATAGTATGAGCCATAATATCAATTGGGTTCCTAGGATTCATTGTATGAGCCCACCATATATTCACAGTCGGAATAGACGTCGATACACGGGCTTACTTCACGTCAGCTACTATAATTATCGCCATCCCAACAGGAGTAAAAGTATTCAGTTGACTAGCAACGCTTCATGGGGGTAATATCAAATGATCTCCTGCCATAATATGAGCCCTAGGTTTCATCTTTCTTTTCACAGTCGGAGGCTTAACTGGAATTGTTCTAGCCAACTCCTCCCTTGACATTGTCCTCCATGACACATATTATGTAGTAGCACATTTCCACTACGTATTATCAATAGGAGCTGTATTTGCTATTATAGGAGGATTTGTACATTGATTTCCCCTATTCTCAGGCTATACTCTCAATGATACATGAGCCAAAATCCACTTTGCAATTATATTTGTAGGTGTTAACATGACTTTCTTTCCACAGCATTTCCTAGGACTATCCGGTATACCACGACGATACTCTGATTATCCAGACGCATATACAATATGAAATACTATCTCATCTATAGGCTCATTTATCTCACTAACAGCAGTAATACTAATAATCTTCATCATCTGAGAAGCATTTGCATCTAAACGAGAAGTCCTAACTGTAGACCTAACCACAACAAACCTAGAATGACTAAACGGATGTCCTCCACCATACCACACATTTGAAGAACCCACATATGTTAACCTAAAATA----------------AGAAAGGAAGGAATCGAACCTCCT-ATTATTGGTTTCAAGCCAACACCATAGCCACTATGACTCTCTCAATA-AACGAGATGTTAGTAAAACATTACATAACCTTGTCAAGATTAAATTACAGGTGAAAATCCCGTACATCTCATATGGCATATCCCATACAACTAGGCTTTCAAGACGCAACATCACCTATCATGGAAGAACTACTACACTTTCACGACCACACATTAATAATCGTTTTCCTAATCAGCTCTCTAGTACTTTATATTATTTCACTAATACTAACAACAAAATTAACCCATACCAGTACCATAGACGCGCAAGAAGTAGAAACAATCTGAACCATTCTACCAGCCATTATCTTAATTATGATTGCTCTTCCATCCTTGCGAATCCTATACATAATAGATGAAATCAACAACCCATCTCTCACAGTAAAGACCATAGGGCATCAATGATACTGAAGCTATGAATATACAGATTATGAAGACCTAAGCTTCGATTCCTATATAATCCCAACATCAGAACTAAAACCAGGAGAACTGCGTTTACTAGAAGTAGACAACCGAGTTGTATTACCCATGGAAATAACAGTCCGAATACTAATCTCTTCCGAAGATGTCCTACCCTCATGAGCAGTCCCTTCTCTAGGACTAAAAACAGACGCAATTCCAGGTCGTTTAAATCAAACAACCCTTATGTCAACTCGTCCAGGCCTATTCTACGGTCAATGCTCAGAAATTTGCGGATCAAATCACAGTTTTATGCCAATTGTTCTTGAACTAGTCCCATTAAAATACTTTGAAAAATGATCCGCATCAATACTATAAAATCATCAAGAAGCTAT-CCCAGCGTTAACCTTTTAAGTTAAAGACTGAGAATATTATATTCTCCTTGATGATATGCCACAACTAGACACATCAACGTGACTTACAATAATTCTATCAATATTTTTAGTCCTCTTCATTATTTTTCAACTAAAAATCTCAAAACACAACTTCTACCACAACCCAGAATTAATAACAACAAAAACACCGAAACAAAATACTCCTTGAGAAACAAAATGAACGAAAATCTATTTGCCTCTTTCATTACCCCTATAATATTTGGTCTCCCCCTCGTTACCCTCATTGTTTTATTCCCTAGCCTATTATTTCCCACATCAAACCGACTAGTCAACAACCGCCTCATCTCCCTCCAACAGTGAATACTTCAATTAGTATCAAAACAAATAATGAGCATTCATAATACCAAAGGACAGACATGAGCATTAATGCTAATGTCCCTAATTTTATTTATTGGATCTACAAACCTACTAGGCCTCCTACCCCACTCATTTACACCAACTACACAACTATCAATAAACCTAGGCATGGCCATTCCTTTATGAGGAGGAGCTGTAATTACAGGCTTCCGCAACAAAACTAAAGCTTCACTCGCCCATTTCCTACCACAAGGGACACCCACCCCACTGATCCCAATACTAGTAATTATTGAAACCATCAGCCTATTTATTCAACCAGTAGCCCTTGCCGTACGATTAACAGCTAATATCACGGCAGGACACTTACTAATTCACCTAATTGGAGGAGCCACCCTTGCACTAATAAGCATTAATACCACAACAGCACTCATCACATTCATTATCCTAATTTTACTAACAGTTCTCGAATTCGCAGTGGCTATAATTCAAGCCTATGTATTTACCCTTCTAGTTAGCTTATACCTGCATGATAACACATAATGACACACCAAACCCACGCTTATCACATAGTAAACCCAAGCCCCTGACCTCTCACAGGAGCACTATCTGCCCTCCTAATAACATCTGGTCTCATCATATGATTTCACTTCAACTCAACAGCTCTACTAACTCTGGGCCTAACAACAAATATACTTACAATATACCAGTGATGACGAGATGTGATTCGAGAAAGCACCTTCCAAGGCCACCATACTCCGGCTGTCCAAAAGGGCCTTCGTTACGGAATGATTCTTTTCATTATCTCCGAAGTTCTATTCTTTACTGGATTTTTCTGAGCCTTCTACCACTCAAGCCTTGCCCCCACACCCGAACTAGGCGGCTGCTGACCTCCAACAGGCATTCACCCACTTAATCCCTTAGAAGTCCCACTACTCAACACCTCTGTCCTTCTAGCCTCAGGAGTATCCATTACTTGAGCTCACCATAGCCTCATAGAAGGGAACCGTTACCACATGTTACAAGCCCTATTCATTACCATCGCACTAGGCGTGTACTTTACACTGTTACAGGCATCAGAGTATTATGAAGCACCCTTTACAATCTCAGACGGAGTTTACGGTTCAACTTTCTTCGTAGCTACAGGATTTCACGGCCTCCATGTCATCATCGGATCCACCTTCCTAATTGTCTGCTTCTTCCGCCAATTAAAATTTCATTTCACCTCTAGTCACCATTTCGGTTTCGAAGCCGCTGCCTGATACTGACACTTCGTAGATGTAGTATGACTTTTCCTCTATATATCCATCTACTGATGAGGCTCATGTCCTTTTAGTATTAATTAGTACAACTGACTTCCAATCAGTTAGTTTCGGTCTAATCCGAAAAAGAACAATAAACCTTATAATTACTCTCCTAACTAACTTCACGCTAGCTACATTACTCGTAACCATCGCATTCTGACTTCCCCAACTGAACGTGTATTCAGAAAAAACAAGCCCATACGAATGTGGATTTGACCCCATAGGGTCTGCTCGCCTCCCCTTCTCTATAAAATTCTTCCTAGTAGCCATCACATTCCTCCTTTTTGATCTAGAAATTGCACTACTCCTACCACTACCATGAGCCTCACAAACAACTAATCTAAACACAATGCTCACCATAGCTCTTCTCCTAATCTTCCTACTAGCCGTAAGCCTGGCCTACGAATGAACTCAAAAAGGACTCGAATGAACCGAATATGGTATTTAGTTTAAAA-CAAAATAAATGATTTCGACTCATTAGATTATGATTAAGCTCATAACTACCAAATGTCCCTCGTATACATAAACATTATAATGGCATTCACAGTATCCCTCACAGGACTACTAATATACCGATCCCACCTAATATCTTCCCTCCTATGCCTAGAAGGAATAATACTATCCCTATTTATTTTAGCCACCCTAATAATCCTAAACTCACATTTTACCTTAGCCAGTATAATGCCCATTATTCTACTAGTTTTCGCAGCTTGCGAGGCAGCACTAGGCCTGTCCCTACTGGTAATGGTGTCAAATACATATGGCACCGACTATGTACAAAACCTTAACCTTCTACAATGCTAAAATACATTATCCCCACAATAATACTTATACCCCTAACCTGACTATCAAAAAATAGCATAATCTGAATCAACACCACACTTCACAGCTTGCTAATCAGCCTCACAAGCCTTCTCCTCCTAAATCAATTCGGTGATAATAGCCTCAACTTCTCATTAACTTTTTTCTCCGACTCCTTATCTACACCATTACTAATTCTAACCATATGACTTCTACCCCTAATACTCATAGCTAGCCAACATCATCTATCAAAAGAAAATCTAGCCCGAAAAAAACTCTTCATCTCAATGCTAATTCTACTACAACTATTTCTGATTATAACATTCACTGCCACAGAACTAATCTTTTTCTATATCATGTTTGAAGCAACACTAGTCCCCACACTTATCATTATTACTCGATGAGGAAATCAAACAGAACGCCTAAACGCCGGTCTCTATTTCTTGTTTTACACACTAGCAGGATCCCTGCCCCTATTAGTCGCACTGATTTATATTCAAAACACAATAGGATCACTAAATTTCCTTATTCTCCAGTACTGAGTTCAACCAATACCTAACTCATGATCCAACACTTTCATATGACTAGCATGCATAATAGCTTTCATAGTAAAGATACCACTATATGGACTCCACCTCTGACTTCCCAAAGCCCATGTAGAAGCTCCAATTGCGGGCTCCATGGTCCTTGCAGCAATCCTACTTAAACTAGGAGGATATGGCATGATACGGATTACATTACTTCTGAATCCAATCACCGACTTTATAGCATACCCATTCATTATATTATCATTATGAGGCATAATCATAACCAGCTCAATTTGCCTTCGCCAAACGGACCTAAAGTCACTCATTGCATATTCTTCCGTTAGCCACATAGCACTTGTCATTGTTGCCATTCTCATTCAAACACCCTGAAGCTACATAGGAGCCACCGCCCTAATAATTGCTCATGGTCTCACATCTTCCATACTTTTCTGCCTAGCAAACTCCAACTATGAACGAGTTCACAGCCGAACAATAATCCTAGCCCGCGGCCTACAAACACTCCTTCCACTAATGGCTGCCTGATGACTCCTAGCAAGTCTAACTAATCTAGCTCTACCCCCATCAATCAACCTAATCGGAGAACTATTTGTAGTAATATCAACCTTTTCATGATCTAACATCACAATCATTCTAATAGGACTTAATATGGTAATTACTGCTCTATATTCCCTCTACATACTAATCACAACACAACGAGGTAAACATACTCACCACATCAATAATATTTTACCCTCCTTCACACGAGAAAATGCACTTATATCACTGCATATACTACCACTCCTACTTCTATCCCTAAACCCGAAAATTATCCTAGGCCCCCTATACTGTAAATATAGTTTAAGAAAA--CATTAGATTGTGGATCTAATAATAGAAGACTATCACCTTCTTATTTACCGAAAAAGTATGCAAGAACTGCTAA-TTCTATGCCCCCATGTCTAATAGCATGGCTTTTTCAAACTTTTAAAGGATAGTAGTT-ATCCATTCGGTCTTAGGAACCAAAAAATTGGTGCAACTCCAAATAAAAGTAATAAACCTATTTTCCTCCCTCACACTAGTCACCCTAATTCTACTAACCATACCCATCGCAGCAATCAATTTTAACACCCATAAATTCACCAATTATCCACTCTATGTAAAAACAACCATTTCATGCGCTTTCATCACTAGCATAATCCCCACAATAATATTCATCCACACAGGACAAGAAATAATTATCTCAAACTGACACTGACTAACCATCCAAACCCTCAAACTATCACTCAGCTTCAAAATAGACTTCTTCTCAATAATATTCGTTCCAGTAGCACTATTCGTTACATGATCTATTATAGAATTCTCAATATGATACATGCACTCAGACCCCAACATTAACCAGTTTTTCAAGTACTTACTCCTATTTCTCATTACAATACTTATTCTTGTCACTGCAAACAACCTCTTTCAACTTTTCATTGGCTGAGAAGGAGTTGGAATTATATCATTTCTACTGATCGGATGATGATATGGACGGACAGACGCCAACACAGCAGCCTTACAAGCAATCCTATATAACCGCATTGGTGACATCGGATTTATTCTAGCCATAGCATGATTTCTAATTAACCTCAACACCTGAGATCTCCAACAAATCTTTATACTAAATCCAAACGACTCAAACCTACCCCTAATAGGACTAATTCTAGCTGCAACCGGAAAATCCGCACAATTTGGCCTACATCCATGACTACCCTCTGCAATAGAGGGCCCAACACCCGTCTCAGCACTACTCCACTCAAGCACAATAGTAGTAGCAGGCATCTTCCTACTAATCCGGTTTTATCCACTAACAGAAAACAATAAATTTGGCCAATCAATCATATTATGTCTAGGGGCTATAACCACATTATTCACAGCAATATGCGCCCTCACCCAAAATGATATCAAAAAAATTATCGCTTTCTCTACATCCAGCCAACTCGGCCTCATAATAGTAACAATCGGAATTAATCAACCCCACCTAGCATTCCTTCACATCTGCACCCATGCCTTCTTCAAAGCCATATTATTTATATGCTCTGGCTCCATTATCCACAGCCTAAACGACGAGCAAGACATCCGAAAAATAGGAGGCCTATTTAAAGCAATGCCATTTACCACAACAGCCCTCATTATTGGCAGCCTTGCACTAACAGGAATACCCTTTCTCACCGGATTCTACTCCAAAGACCTGATTATTGAATCCGCTAATACGTCTTATACCAACGCCTGAGCCCTTTTAATAACATTAGTCGCCACCTCCTTCACAGCCATCTACAGCACTCGCATTATCTTTTTTGCACTCCTAGGACAACCCCGATTTCCAACCCTCATTAATATCAATGAAAATAACCCGTTCCTAATTAATTCAATCAAACGCTTACTAATTGGAAGCCTATTTGCAGGGTTCATTATCTCTAATAACATCCCTCCAATAACAATCCCCCAAATAACCATACCCCACTATCTAAAAATAACTGCCTTAACAGTCACAATCCTAGGCTTTATTCTAGCACTAGAAATCAGCAACACAACCCACTACCTAAAATTTAATTATCCATCAAACACATTCAAATTCTCTAACCTATTAGGATATTATCCTACAATTATACACCGCCTGACCCCCTATATAAACCTAACAATAAGCCAAAAATCAGCATCCTCTCTCCTAGATCTAATCTGACTAGAAACTATTCTACCAAAAACCATTTCACTAGCCCAAATAAAAATATCCACCACAATCACAAGCCAAAAGGGCCTAATTAAACTATATTTCCTCTCCTTCCTAATCACGATCCTCATTAGTACAACCTTACTTAATTTCCACGAGTAATCTCCATAATCACTACAACACCAATCAATAAAGACCAACCAGTAACAATAACCAATCAAGTACCATAACTGTATAAAGCAGCAATTCCCATAGCCTCCTCGCTAAAAAACCCAGAATCCCCCGTATCATAAATAACCCAATCCCCCATACCATTAAACTTAAATACAATTTCCACCTCCTTATCTTTCAACACATAATAAACCATAAGAAATTCCATTAATAAACCAGTAATAAACGTGCCTAAAACAACCTTATTAGAAACTCAAACCTCAGGATACTGTTCAGTAGCTATAGCTGTCGTATAACCAAAAACTACCATCATACCCCCTAAATAAATTAAGAAAACTATTAAACCTAAAAAAGACCCACCAAAATTCAACACAATACCACACCCAACCCCACCACTTACAATTAACCCCAACCCCCCATAAATAGGTGAAGGTTTTGAAGAAAACCCCACAAAACCTATCACAAAAATAATACTTAAGATAAACACAATGTATGTCATCATCATTCTCACATGGAATCTAACCATGACCAATGATATGAAAAACCATCGTTGTCATTCAACTATAAGAACACTAATGATCAACATCCGAAAAACCCACCCACTAATAAAAATTGTAAACAACGCATTCATTGATCTCCCAGCTCCATCAAATATTTCATCATGATGAAACTTTGGCTCTCTCCTAGGCATTTGCTTAATTTTACAGATTCTAACAGGCCTATTCCTAGCAATACACTATACACCTGACACAACAACAGCATTCTCCTCTGTAACCCACATTTGCCGAGACGTAAACTATGGCTGAATTATCCGATATATACACGCAAACGGGGCATCAATATTTTTTATCTGCCTATTTATGCATGTAGGACGAGGCCTATACTATGGATCATATACCTTCCTAGAAACATGAAACATCGGAGTAATCCTCCTATTTGCGACAATAGCCACAGCATTCATAGGCTATGTTTTACCATGAGGACAAATATCATTCTGAGGAGCAACAGTTATTACCAACCTCCTTTCAGCAATTCCATATATTGGCACAAACCTAGTCGAATGAATCTGGGGAGGATTCTCAGTAGACAAAGCTACCCTCACCCGATTTTTCGCCTTTCACTTTATTTTCCCATTCATCATCGCAGCCCTCGCCATAGTTCACCTACTCTTCCTCCACGAAACAGGATCCAACAACCCCACAGGAATTCCATCGGACACAGATAAAATTCCCTTCCACCCTTATTACACCATTAAAGACATCCTAGGTGCTATCCTACTAATCCTCATCCTCATGCTACTAGTACTATTCACGCCTGACTTACTCGGAGACCCAGACAACTACACCCCAGCAAACCCACTTAACACTCCCCCTCACATCAAACCTGAATGATACTTCCTATTTGCGTACGCAATCTTACGATCAATCCCTAATAAACTAGGAGGAGTCCTCGCCCTAATCCTCTCAATCCTAGTCCTAGTAATTATACCCCTCCTCCATACATCAAAGCAACGGAGCATAATATTCCGACCAATCAGTCAATGTATATTCTGAATCCTAGTAGCCGACCTATTAACACTCACATGAATTGGAGGCCAGCCAGTTGAACACCCCTACATCATTATTGGACAACTAGCATCTATTATATATTTCCTTATCATTCTAGTCATAATACCAGTAGCTAGCATCATCGAAAACAACCTCCTAAAATGAAGACAAGTCTTTGTAGTA--CAATCAATATACTGGTCTTGTAAACCAGAGAAGGAGAACAACCAACC-TCCCTAAGACT-CAAGGAAGAAGCTA-TAGCCCCACTATCAACACCCAAAGCTGAAGTTCTACTTAAACTATTCCCTGAATCA-TTATCAACGATACTTATCAATATATTTCCAAAAATATAAAGAGC-CTCTCCAGTATTA-AACTTGCTAAAACTCCCAA-ACATACAACACGGACTTCCCACTCCACAAGCCCACATA--------ACAACCCATACA--AGAAAAGCACAACCACCCA----------------------------------------------------------------------------CCCACGGACATGAGCGTT-------------------CATAAAC----CCAACATATCTT-------ATGTCTGTCTTAAACATGCAAACGAGTACATAGTATTAATGTAATATAGACATTATATGTATAAAGTACATTAAATGATTTACCTCATGCATATAAGTACGTACATAGTATTAATGTAATATAGACATTATATGTATAAAGTACATTAAATGATTTACCCCATGCATATAAGCACGCACATAGTATTAATGTAA-TACAGACATTATATGTATAAAGTACATTAAATGATTTACCTCATGCATATAAGCACGTACAT-------AGTATTAATGTAATATAGACATTATATGTATA-AAGTACATTAAATGATTTACCCCATGCATATAAGCATGTACATTTGTTTCACTGA-AGCATGTAGGGTATTAAACTGCTTGACCGTACATAGTACATG-AAGTCAAATCCATTCTAGTCAACATG-------CGTATCCTGT-CCATTAGATCACGAGCTTGTTCACCATGCCGCGTGAAACCAACAACCCGCTCAGCAAGGATCCCTCTTCTCGCTCCGGGCCCACTAACTGTGGGGGTAACTATTTAATGAACTTTAACAGGCATCTGGTTCTTTCTT-CAGGGCCATCTCATCTAAAATCGCCCACTCTTTCCCCTTAAATAAGACATCTCGATGGACTAATGACTAATCAGCCCATGCCTA-ACATAACTGTGGTGTCATGCATTTGGTATTTTTTAATTTTTGGGG-ATGCTTGGACTCAGCTATGGCCGTCTGAGGCC-TGACCCGGAGCATGAATTGTAGCTGGACTTAACTGCATCTTGAGCATCCTCAT----------AATGGTAAGCATGGGC----------ATAATATAATTAATGGTCACA-GGACAT----ATCTGCTGTATCG-----TGCATTTATA----TATTCTTTTTTCCC------------------------CCCTTCCCCTTAAATATTTATCACCATTTTTAACACGCTTCCCCCTAGATATTAATATAAATTTATCCCGCCCTCAATACTCAAATTCATACTCCAA-CCGAAGTAAATATATAGGCACCTGGGTCACATACATAACGCATA--
>Nanger_granti_NC_020725
GTTAATGTAGCTTAAAC-CCAAAGCAAGGTACTGAAAATGCCTAGATGAGTA-TATTAACTCCATAAACACATAGGTTTGGTCCCAGCCTTTCTGTTAACTTTTAGTAGACTTACACATGCAAGTATCCACATTCCAGTGAG-AATGCCCTTCAGGTCA-ACAAGACCAAAAGGAGCGGGTATCAAGCACAC-ACC--TGTAGCTCATGACACCTTGCTTAACCACACCCCC-ACGGGAGACAGCAGTGATAAAAATTAAGCCATAAACGAAAGTTTGACTAAGTTATACTAATTAGGGTTGGTAAATCTCGTGCCAGCCACCGCGGTCATACGATTAACCCAAGCTAACAGAAGCACGGCGTAAAACGTGTTTAAGCACTACGTC-AAATAGAGTTAAATTAAAATTAAGCTGTAAAAAGCCCCAGTTTTAGTAAAAATAAACGACGAAAGTAACTCTAAAACA-GCTGATACACTATAGCTAAGATCCAAACTGGGATTAGATACCCCACTATGCTTAGCCCTAAACACAAATAATTTT-ATGAACAAAATTATTCGCCAGAGCACTACCGGCAACAGCCTAAAACTCAAAGGACTTGGCGGTGCTTTATACCCTTCTAGAGGAGCCTGTTCTATAATCGATAAACCCCGATAAACCCCACCAGTCCTTGCTAATACAGTCTATATACCGCCATCTTCAGCAAACCCTGAAAA-GGAGCAAAAGTAAGCACAATCATAAGACATAAAAACGTTAGGTCAAGGTGTAACCTATGGATTGGAAAGAAATGGGCTACATTTTCT-ATCTCAAGAA-AACTTA-ATACGAAAGTTGCTGTGAAACTAGCAACCAAAGGAGGATTTAGTAGTAAACTAAGAATAGAGTGCTTAGTTGAATTAGGCCATGAAGCACGCACACACCGCCCGTCACCCTCCTCGAATGACTAAAACACACTC-AAACATATTTCAACATACTAAC-CACATGAGAGGAGACAAGTCGTAACAAGGTAAGCATACTGGAAAGTGTGCTTGGATAAACCAAGACATAGCTTAAACTAAAGCATCTAGTTTACACCTAGAAGATTTCAT-ACACTATGAATGTCTTGAACCATGTCTAGCCCAAGCTTTTA---CCATTAATCTAACGATCAGAATAAAATAAAATAAAACATTCACCCC-TAGA-TTAAAGTATAGGAGATAGAAATTCTAAA-ATGGCGCGATAGAGAAAGTACCGTAAGGGAACGATGAAAGAAAA-ATAATCAAA-GTACAAAAAAGCAAAGATTACCCCTTGTACCTTTTGCATAATGAATTAACTAGCAAAAA-CTTAACAAAATGAATTTTAGCTAAGTAACCCGAAACCAGACGAGCTACTTATGAACCGTTGACTAAGAACCAACTCGTCTATGTAGCAAAATAGTGAGAAGATTTATAAGTAGAGGTGAAACGCCTAACGAGCCTGGTGATAGCTGGTTGTCCAGAAAATGAATATTAGTTCAGCTTTAAAGATACCAAAAATACAAACAAAT-TTACTGTATCTTTAAAAGTTAGTCTAAAAAGGTACAGCCTTTTAGA-AATGGATACAACCTTAACTAGAGAGTAAGATTCAACA-CAACCATAGTAGGCCTAAAAGCAGCCATCAATTAAGAAAGCGTTAAAGCTCAACAATCAAACAATACTTAATCCCACTAACAA-ACTAACTAACTCCTAGACC-CACTACTGGACCACTCTATTATAAAATAGAAGCAATAATGTTAATATGAGTAACAAGAAATAACTTCTCCCTGCATGAGTTTAAGTCAGTACCTGATAATACCCTGACTATTAACGGTAA-ATAAAAATAACCCAAAAATAAATAATTTATTTATCATACTGTTAACCCAACACAGGAATGCATCCA--GGAAAGATTAAAAGAAGTAAAAGGAACTCGGCAAACAC-AAACCCCGCCTGTTTACCAAAAACATCACCTCCAGCATTTCTAGTATTGGAGGCACTGCCTGCCCAGTGAC-AAACGTTAAACGGCCGCGGTATCCTGACCGTGCAAAGGTAGCATAATCATTTGTTCTTTAAATAAGGACTTGTATGAATGGCCACACGAGGGTTTTACTGTCTCTTACTTCCAATCAGTGAAATTGACCTTCCCGTGAAGAGGCGGGAATAAAAAAATAAGACGAGAAGACCCTATGGAGCTTTAACTAATTAGTTCAGAAACAAAAAAACTT-AACCACCAAGGGA-TAACACTAGTTTTT-ATGAACTAACAGTTTCGGTTGGGGTGACCTCGGAGAACAGATAATCCTCCGAGCGATTT-TAAAAACTAGACACACAAGTCAAATTGAACCATCGCTTATTGATCCAAAA---TTTGATCAACGGAACAAGTTACCCTAGGGATAACAGCGCAATCCTATTCAAGAGTCCATATCGACAAT-AGGGTTTACGACCTCGATGTTGGATCAGGACACCCCGATGGTGCAACCGCTATCAAAGGTTCGTTTGTTCAACGATTAAAGTCCTACGTGATCTGAGTTCAGACCGGAGCAATCCAGGTCGGTTTCTATCTATT-ATGAATTTCTCCCAGTACGAAAGGACAAGAGAAATAAGGCCAACTTTAAAA-ACGCGCCTTAAACCAATTAATGACTCCATCTCAATTAATCCT---ACAAATAAGACCTGCCCTAGC-AAAGGGCTTAGTTAAGGTGGCAGAGCCCGGTAATTGCGTAAAACTTAAACCTTTATACTCAGAGATTCAAATCCTCTCCTTAACAAAA-TGTTTATAATAAATATTCTAACATTAATTATTCCCATTCTACTAGCTGTAGCATTTCTCACATTGGTTGAACGAAAAGTTCTAGGCTACATACAACTCCGAAAAGGCCCAAATGTTGTAGGCCCATACGGCCTACTCCAACCAATCGCAGACGCAATTAAACTTTTTATCAAAGAACCATTACGACCCGCAACATCCTCTATTTCAATATTCATTCTTGCACCTATTCTAGCCCTAAGCCTCGCCCTGACCATATGAATCCCCTTACCTATACCTTACCCCCTCATCAACATAAACCTGGGAGTTCTATTCATACTAGCCATATCAAGCCTAGCTGTATACTCAATCCTATGATCAGGGTGAGCTTCCAACTCAAAATACGCACTCATCGGAGCCCTACGAGCAGTAGCACAAACAATCTCATATGAAGTAACACTAGCCATCATTCTCCTATCGGTACTCCTAATAAATGGATCCTTTACCCTCTCCACACTAATTATTACACAAGAACAAGTGTGAATAATCTTTCCAGCATGACCACTAGCGATAATATGATTTATCTCAACACTGGCAGAAACAAACCGAGCACCATTTGACCTTACCGAAGGAGAATCAGAACTAGTATCAGGCTTTAACGTAGAATATGCAGCAGGACCATTCGCCCTATTCTTTATAGCAGAATATGCAAACATTATTATAATAAATATCTTCACAACAACCCTATTCCTAGGAGCATTCCATAGCCCATACATACCAGAACTCTACACAATTAACTTCACCATCAAATCATTACTACTTACAATCACCTTCCTATGAATTCGAGCATCCTACCCTCGATTCCGCTACGATCAACTAATACATTTACTATGAAAAAGTTTTTTACCCTTAACACTAGCACTATGCATATGACACGTATCATTACCCATCCTCCTATCAAGCATCCCCCCACAAACGTAAGAAATATGTCTGATAAAAGAGTTACTTTGATGAAGTAAATAATAGAGGTTCAAGTCCTCTTATTTCTAGAACTATAGGAATTGAACCTACTCTTAAGAGCCCAAAACTCTTCGTGCTCCCAAAT-ACACCAAATTCTAACAGTAAGGTCAGCTAATT-AAGCTATCGGGCCCATACCCCGAAAATGTTGGTTCATACCCTTCCCGTACTAATAAACCCAATTATCTTTATCATCATTTTAACAACCGTCCTACTCGGAACTATTATTGTTATAATTAGCTCCCACTGATTACTCATCTGAATTGGATTTGAAATAAACATGCTTGCCATCATCCCCATTATAATAAACAAACACAACCCACGAGCTACAGAAGCATCAACTAAATATTTTCTCACCCAATCAACAGCCTCAATACTACTGATAATAGCCGTTATTATTAATCTCATATTCTCAGGTCAATGAACCGTAATAAAACTATTTAATCCAACGGCCTCTATGCTAATGACTATAGCCCTTGCTATAAAATTAGGGATAGCTCCATTCCACTTCTGAGTCCCAGAAGTAACACAAGGCATCCCCTTATCCTCCGGCCTAATCCTACTAACATGACAAAAACTAGCACCAATATCCGTACTTTACCAAATTTCTCCATCCATTAACCTAAACTTAATCCTAACCCTATCTATCCTGTCAATCATAATTGGAGGCTGAGGAGGACTAAACCAAACCCAGCTACGAAAAATCATAGCTTACTCATCAATTGCCCACATAGGCTGAATAACAGCAGTACTGCTCTACAACCCCACCATAACATTATTAAACTTAATCATTTATATTATCATAACCTCCACCATATTTATACTATTCATAGCCAACTCAACTACAACCACCCTATCACTATCACACACATGAAACAAAATACCCATCATAACAGTTCTAATCCTTGCTACTCTCCTATCGATAGGAGGACTTCCCCCACTATCAGGATTTATACCAAAATGAATAATTATTCAAGAGATAACAAAAAATGACAACATCATTCTACCGACCCTGATAGCAATTACAGCACTACTAAACCTATACTTCTACATACGACTCACATACTCCACAGCACTTACAATATTCCCCTCCACAAATAACATAAAAATGAAATGACAATTTTCCATTACAAAACAAATGACCCTCTTACCAACAATAGTCACACTATCTACTATATTACTACCACTTACACCAATCCTATCCATTCTAGAATAG--GAATTTAGGTTACA-CAGACCAAGAGCCTTCAAAGCCCTAAGCAAGTATAATTTACTTAATTCCTGATAAAGACTGCAAGATTTCATCTTACATCAACTGAACGCAAATCAGCCACTTTAATTAAGCTAAGTCCTCACTAGATTGGTGGGCTCCACCCCCACGAAGTTTTAGTTAACAGCTAAATACCCTAACACACTGGCTTCAATCTACTTCTCCCGCCGCAAGAAAAAAAAGGCGGGAGAAGCCCCGGCAGAATT-GAAGCTGCTTCTTTGAATTTGCAATTCAATATGTTAAT-----TCACCACGAGGCCTGGTAAAAAGAGGACTTAA--ACCCCTGTCTTTAGATTTACAGTCTAATGCTTTACTCAGCCATTTTACC-TATGTTCATCAACCGCTGATTATTTTCAACTAACCACAAGGATATTGGCACCCTATATCTCTTATTCGGTGCCTGAGCTGGCATAGTAGGAACCGCCTTAAGCTTACTTATCCGTGCCGAATTAGGTCAACCCGGAACTTTACTCGGAGATGATCAAATTTACAATGTAGTCGTGACCGCACATGCATTCGTAATAATTTTCTTTATAGTAATACCCATTATAATCGGAGGATTTGGTAATTGACTAGTCCCTCTAATAATTGGTGCTCCTGATATAGCATTTCCCCGAATAAACAATATAAGCTTCTGACTCCTCCCTCCCTCTTTTCTACTGCTCTTAGCATCTTCTATAGTTGAAGCAGGAGCAGGAACAGGCTGAACCGTGTACCCTCCCCTAGCAGGCAACCTAGCCCACGCAGGCGCCTCAGTAGATCTAACCATTTTCTCCCTCCACCTAGCAGGTGTCTCCTCAATCTTAGGCGCCATCAACTTTATTACAACAATCATTAATATAAAACCCCCTGCAATATCACAATACCAAACCCCTTTATTCGTATGATCTGTTCTAATTACTGCCGTACTTCTACTTCTTTCACTTCCTGTACTAGCTGCCGGTATTACAATACTTCTAACAGACCGAAACCTAAATACAACTTTTTTTGATCCAGCAGGAGGAGGAGATCCAATTCTATATCAACATCTATTCTGATTCTTCGGTCACCCTGAAGTGTATATTCTTATTTTACCCGGATTTGGAATAATTTCCCACATTGTTACCTACTATTCAGGAAAAAAGGAACCATTTGGGTACATGGGAATAGTATGAGCCATGATGTCCATCGGGTTTTTAGGATTTATTGTATGAGCTCACCACATATTTACAGTTGGAATAGACGTTGACACACGAGCCTATTTCACATCAGCTACCATAATTATTGCTATTCCAACTGGAGTGAAAGTCTTCAGCTGACTGGCCACGCTTCACGGAGGTAATATTAAATGATCACCCGCTATAATATGAGCACTAGGCTTTATTTTCCTTTTTACAGTCGGAGGCTTAACTGGAATTGTTCTAGCTAATTCCTCTCTTGATATTGTTCTCCACGATACGTATTATGTAGTTGCACATTTCCACTATGTCTTATCAATAGGAGCTGTATTTGCCATTATGGGAGGATTCGTACACTGATTTCCACTATTTTCAGGCTATACCCTTAATGATACATGAGCCAAAATTCACTTCGCAATTATATTTGTAGGTGTAAATATAACTTTCTTTCCACAACATTTCCTAGGACTGTCTGGAATGCCACGACGATATTCTGATTATCCTGATGCATATACAATATGAAATACTATCTCATCTATAGGCTCATTCATCTCACTAACAGCAGTCATGTTGATAATTTTCATCATTTGAGAAGCATTCGCATCCAAACGAGAAGTCCTAACCGTAGATCTCACCACAACAAACCTAGAGTGACTAAATGGATGTCCTCCCCCATACCACACATTTGAGGAACCCACATACGTCAACCTAAAATA----------------AGAAAGGAAGGAATCGAACCCCCT-ACTATTGGTTTCAAGCCAACACCATAACCGCTATGTCTTTCTTAATATAATAAGATGTTAGTAAAATATTACATAACCTTGTCAAGGTTAAATTACAGGTGAAAATCCCGTACATCTTGTATGGCATATCCCATACAACTAGGATTTCAAGACGCAACATCACCTATTATAGAGGAGCTACTACACTTTCATGACCACACTTTAATGATCGTTTTCCTAATTAGCTCCCTGGTACTTTATGTTATCTCGCTTATACTAACAACAAAATTAACGCACACTAGTACAATAGATGCACAAGAAGTAGAAACAATTTGAACAATTCTACCGGCCATTATCCTAATCCTAATCGCCCTCCCATCTCTACGCATCCTATACATAATAGATGAAATTAACAATCCATCTCTTACGGTAAAAACCATGGGGCATCAGTGATACTGAAGTTATGAGTACACAGACTACGAAGACCTAAGCTTCGACTCCTACATAATTCCAACATCAGAACTAAAACCAGGAGAACTACGACTACTAGAAGTAGACAACCGAGTTGTTCTACCCATAGAAATGACAATTCGAATACTTATTTCCTCCGAAGATGTACTTCACTCATGAGCCGTGCCTTCCCTAGGACTAAAGACAGATGCAATTCCAGGCCGCCTGAATCAAACAACTCTCATATCAACTCGACCAGGCCTGTATTATGGTCAATGTTCAGAAATCTGCGGATCAAACCACAGCTTTATGCCAATCGTTTTAGAAATAGTCCCACTGAAATACTTTGAAAAATGATCCGCATCAATACTATAAGATCATCAAGAAGCTAA-GCAAGCATTAACCTTTTAAGTTAAAGACTGAAGGTATGACGCCTTCCTTGATGATATGCCACAACTAGACACATCAACATGGCTTACAATAATCTTATCAATATTCCTAGTTCTCTTCATTATCTTTCAACTAAAAATCTCAAAACATAACTTCTACCACAACCCAGAACCAACACCTACAAAAACACTAAAACAAAATACCCCTTGAGAAACAAAATGAACGAAAATCTATTTGCCTCTTTCATTACCCCTATAATTCTAGGCCTCCCCCTCGTCACCCTTATTGTCCTATTTCCCAGCTTATTATTTCCAACATCAAACCGGCTAATAAACAATCGCCTTATCACTCTTCAACAATGAGCACTTCAACTTGTATCTAAACAAATAATGAGCATCCATAACCCTAAAGGACAAACATGAGCACTAATACTAATATCCCTAATTCTATTTATTGGGTCAACGAACTTATTAGGCCTACTACCCCACTCTTTTACACCAACCACACAATTGTCAATAAACCTAGGCATAGCCATTCCCCTATGAGCAGGAGCTGTAATTACGGGCTTCCGCAACAAAACCAAGGCATCACTCGCTCACTTTTTACCACAAGGAACACCCACTCCCCTAATCCCTATACTGGTAATTATCGAAACTATCAGTCTATTTATTCAACCAGTAGCCCTTGCAGTACGACTAACAGCCAACATTACAGCAGGACACCTATTAATTCACTTAATTGGAGGAGCCACGTTAGCACTAATAAATATTAGCACTACAACAGCTCTCATTACATTTATTATCTTAATCCTACTAACAATCCTTGAATTCGCAGTAGCCATAATTCAAGCTTACGTATTTACTCTTCTAGTTAGCCTATACTTACACGATAACACATAATGACACACCAAACCCACGCCTATCACATAGTAAACCCCAGCCCCTGACCTCTCACAGGAGCACTATCTGCCCTCCTAATAACATCCGGTCTAATTATATGATTCCATTTTAACTCAGTAGCCTTACTTATACTTGGTTTAACAACAAACACACTCACTATATACCAATGATGGCGAGACGTAATCCGAGAAAGCACATTCCAAGGTCACCACACCCCAAATGTTCAAAAAGGCCTACGCTATGGAATAATTCTTTTTATTATCTCAGAAGTTTTATTCTTTACCGGATTTTTCTGAGCATTTTATCACTCAAGCCTTGCCCCCACACCCGAATTAGGCGGCTGCTGACCCCCAACAGGTATCCACCCACTTAACCCGCTAGAAGTTCCACTACTCAATACCTCCGTCCTTTTAGCCTCAGGAGTCTCTATTACCTGAGCCCATCATAGTCTCATAGAAGGAGATCGCAACCACATACTTCAAGCCCTATTTATTACCATTGCACTAGGGGTGTACTTCACATTACTTCAAGCCTCAGAATACTATGAAGCACCTTTTACCATCTCAGATGGTGTCTATGGCTCAACCTTCTTTGTAGCAACAGGCTTCCACGGCCTCCATGTTATCATTGGATCAACCTTCCTAATCGTATGTTTTTTCCGACAACTAAAATTCCACTTCACCTCTAGTCACCATTTCGGCTTTGAAGCAGCTGCCTGATATTGACACTTCGTAGACGTCGTATGACTTTTCCTCTATGTTTCTATCTATTGATGAGGCTCATATTCTTTTAGTATTAACAAGTACAACTGACTTCCAATCAGTTAGTTTCGGTCTAATCCGAAAAAGAATAATAAACTTAATATTAGCCCTCCTAACCAATCTTACACTAGCCACACTACTTGTTATTATCGCATTTTGACTTCCCCAATTAAATGTATACTCAGAAAAAACAAGCCCATACGAATGCGGATTTGACCCTATAGGATCCGCCCGCCTTCCTTTTTCCATAAAATTTTTTTTAGTAGCTATTACATTCCTCCTATTTGACCTAGAAATTGCACTACTCCTACCATTACCATGAGCCTCACAAACAACAAACCTAAATACAATGCTTACTATAGCCCTCCTCCTAATTTTTCTGCTAGCCGTGAGCTTAGCCTATGAGTGAACCCAAAAAGGACTCGAATGAACTGAATATGGTATTTAGTTTAAAA-TAAAATAAATGATTTCGACTCATTAGATTATGATTTAACTCATAACTACCAAATGTCCCTCGTGTACATAAACATTATAGTAGCATTCGCAGTATCTCTTACAGGGCTACTAATATATCGATCTCATCTAATATCATCCCTCCTATGCCTAGAAGGAATAATATTATCACTATTCATCATAGCCACCTTAATAATTCTAAATTCACATTTTACCCTAGCTAGTATAATACCCATTATCCTATTAGTATTTGCAGCCTGTGAAGCAGCATTAGGCTTATCCTTATTAGTTATAGTATCAAACACATATGGAACCGACTACGTACAGAATCTCAACCTCCTACAATGCTAAAATATATTTTTTCCACAATAATACTTATACCCCTAACCTGGTTATCAAAGAGCAGCTTAATTTGAGTTAATTCCACAACACACAGCCTATTAATTAGCTTCACAAGCCTGCTCCTTATAAATCAATTCGGCGATAACAGCCTCAACTTCTCACTAATTTTCTTCTCAGACTCCCTATCTACACCTCTACTAATCCTAACTATATGACTTCTCCCTCTTATACTAATAGCTAGTCAACACCATCTATCAAAAGAAAACTTGACCCGAAAAAAACTATTTATTACTATACTGGTCCTACTACAAACATTCCTAATCATAACATTCACCGCCATAGAACTGATCTTCTTCTATATCCTATTTGAAGCAACACTAGTTCCAACACTTATTATTATTACCCGATGAGGAAACCAAACAGAACGTCTGAATGCCGGTCTCTACTTCCTATTCTACACACTAACAGGATCCCTACCCTTATTAGTAGCACTAACCTACGTCCAAAATACAGCAGGATCCCTAAACTTTCTAATCCTCCAATACTGAGTACAACCATTATCCAACTCTTGATCTAACGTCTTCACATGACTAGCATGCATAATGGCTTTTATAGTGAAAATACCACTATATGGTCTTCACCTCTGACTACCCAAAGCACACGTAGAAGCCCCCATTGCGGGCTCCATGGTTCTTGCAGCGATTCTACTAAAGTTAGGAGGATATGGAATGCTACGAATTACACTCCTCCTAAATCCAGTAACCGAATTCATAGCATACCCATTCATTATACTATCCCTATGAGGTATAATTATAACTAGCTCAATCTGCCTTCGTCAAACAGACCTAAAATCACTCATTGCATACTCCTCCGTAAGCCATATAGCACTTGTTATCGTAGCCATCCTTATCCAAACACCCTGAAGTTACATAGGGGCTACCGCCCTAATAATTGCTCATGGCCTCACATCCTCCATACTTTTCTGCCTAGCAAACTCTAATTACGAGCGAATTCACAGCCGAACAATAATTCTAGCTCGTGGCCTGCAAATATTCCTTCCACTAATAGCAACCTGATGACTCCTAGCAAGCTTAGCCAACCTAGCCTTACCCCCCACAATTAACCTAATTGGAGAATTATTTGTAGTAATATCAGCCTTCTCATGGTCCAATATTACAATTATCCTAATGGGATTAAATATAGTAATTACCGCCCTATACTCTCTCTATATACTAATCACAACACAACGAGGCAAGTATACTTATCATATCAACAACATCTTACCCTCCTTTACACGAGAAAATGCACTCATGTCCCTACATATCCTACCCCTACTACTCCTATCCCTAAACCCAAAAATCATCTTAGGCCCCCTATACTGTAAATATAGTTTAAAAAAAA-CATTAGATTGTGAATCTAACAACAGAAGCTCGTCATCTTCTTATTTACCGAAAAAGTATGCAAGAACTGCTAA-CTCTGTGCTCCCGTGTTTAACAACATGGCTTTTTTAAACTTTTAAAGGATAAGAGTT-ATCCGTT-GGCCTTAGGAGCCAAAAAATTGGTGCAACTCCAAATAAAAGTAATAAACATATTTTCCTCCTTTACACTAGTAACCTTACTCTTGTTAACCGTACCTATTATGATAACAAGTTCTGACACCTATAAAACCTCCAACTATCCACTCTACGTAAAAACAACTATCTCATGCGCTTTCCTCACTAGCATAATCCCCACAATAATATTTATTCATACAGGACAAGAAATAGTTATTTCAAACTGGCACTGACTAACCATTCAAACTCTTAAATTATCACTCAGCTTTAAAATAGACTATTTCTCAATAATATTTGTTCCAGTAGCACTATTCGTCACATGATCTATTATAGAGTTTTCCATATGATATATACATTCAGACCCTTACATCAACCAATTCTTTAAGTACCTACTTCTTTTCCTCATCACAATACTCATTCTTGTAACTGCAAACAACCTATTTCAACTATTTATTGGTTGAGAAGGAGTCGGAGTTATATCATTTCTACTTATTGGATGATGATACGGACGAGCAGACGCAAACACAGCAGCTCTACAGGCAATTCTATATAACCGTATTGGTGACATTGGATTTATCCTAGCAATAGCATGATTTCTAATAAATCTCAATACTTGAGATCTCCAACAAATTTTTATACTAAACCCCAGCAACTCTAACCTACCCCTAATTGGCCTCACACTAGCTGCAACTGGAAAATCCGCACAATTTGGCTTACACCCATGACTGCCCTCCGCAATGGAAGGCCCCACCCCTGTATCAGCACTACTCCACTCAAGCACAATAGTAGTAGCAGGCATTTTCCTATTAATTCGCTTCTACCCACTAACAGAAAATAACAAATTTGCCCAATCCATCATACTATGCCTAGGGGCCATCACCACTTTATTTACAGCAATGTGTGCCTTAACCCAAAATGATATCAAAAAAATTGTTGCCTTCTCTACATCCAGCCAACTAGGCCTCATAATAGTAACCATTGGCATTAACCAACCCTACCTAGCATTTCTTCACATCTGCACCCACGCCTTCTTCAAAGCCATATTATTCATATGCTCCGGCTCTATTATCCATAGCCTAAACGACGAACAAGACATCCGAAAAATGGGAGGCCTATTCAAAGCTATACCATTTACCACTACAGCCCTAATTATTGGCAGTCTTGCACTAACAGGAATGCCTTTCCTCACTGGATTTTATTCCAAAGACCTAATTATCGAAGCCGCCAACACGTCATATACCAACGCCTGAGCCCTCCTAATAACATTAATTGCTACCTCTTTCACAGCTATCTACAGCACCCGAATTATCTTCTTTGCGCTCCTAGGACAACCCCGTTTCCCAACCTTAATTATCATTAATGAGAATAACCCTTTCTTAATTAACTCAATTAAACGTTTACTAATCGGAAGCCTTTTCGCAGGATTCATTATCTCCAATAACATCCCTCCAATAACAGTTCCCCAAATAACTATGCCCTGCTACCTAAAAATAATAGCCCTGGCAGTCACCATCCTAGGCTTTATTCTGGCACTAGAAATTAGTAACACAACCTACAACCTAAAATTCAAATATCCATCAAACGCTTTTAAATTCTCTAACCTTCTAGGATATTACCCCACAATTATACACCGCCTAACCCCTTACGCAAACTTGACAATAAGCCAAAAATCAGCATCCTCTATCCTAGACCTAATCTGACTAGAAAACATCCTACCAAAAACCACCTCACTAATCCAAATAAAAATATCAACCGTAGTTACAAACCAAAAAGGCCTAATCAAACTGTACTTCCTCTCTTTCCTAATTACAATTCTTGTAAGCACAATTTTACTTAATTTCCACGAGTAATTTCTATAATTACCACAACACCAATCAATAAAGACCAACCAGTCACAATAACTAATCAAGTACCATAACTGTATAAAGCCGCAATCCCCATAGCTTCCTCACTAAAAAACCCAGAGTCCCCTGTATCATAAATTACTCAATCCCCTAAACCATTAAACTTAAATACAATCTCCACTTCTTTGTCCTTCAACACATAATAAACCATCAAAAATTCCATTAACAAGCCAATAATAAATGCCCCCAAAACAGTTTTATTAGAAACCCAAATCTCAGGGTATTGCTCAGTAGCTATAGCTGTTGTATAACCAAAAACCACTATTATACCCCCCAAATAAATTAAAAAAACCATTAAACCTAAAAAAGATCCACCAAAATTTAACACAATACCACAACCAACTCCACCACTTACAATTAACCCCAACCCCCCATAAATAGGAGAAGGCTTTGAAGAAAACCCCACAAAACCAACCACAAAAATAACACTTAAAATAAACACAATGTATGTTATCATTATTCTCGCATGGAATCTAACCACGACTAATGATATGAAAAACCATCGTTGTCATTCAACTACAAGAACACTAATGATCAATACCCGAAAAAGCCACCCACTTATAAAAATTGTAAACAACGCATTCATCGACCTCCCAGCCCCATCAAACATCTCATCATGATGAAACTTCGGCTCCCTTCTAGGCATCTGTTTAATTCTACAAATCCTAACAGGTCTATTCTTAGCAATACACTATACAGCCGACACAGCAACAGCATTCTCCTCCGTCACCCATATCTGCCGAGACGTTAACTATGGCTGAATTATCCGATACATACATGCAAATGGGGCATCCATATTCTTTATCTGCCTTTTCATGCATGTAGGGCGAGGCCTCTACTACGGATCATACACATTTCTAGAAACATGAAATGTCGGAGTAATTCTTCTATTCGCAACAATAGCCACAGCATTCATAGGATATGTCCTACCATGAGGACAAATATCTTTTTGAGGAGCAACAGTTATCACTAACCTCCTCTCAGCAATCCCATACATCGGTACAAACCTAGTAGAATGAATCTGAGGAGGGTTCTCAGTAGATAAGGCAACACTCACCCGATTCTTTGCCTTCCATTTTATCCTTCCATTCATCATTGCAGCCCTTGCCATAGTCCACCTATTATTTCTTCACGAAACAGGATCTAACAACCCCACAGGAATTTCATCAGATGCAGACAAAATTCCGTTCCATCCCTACTACACCATTAAAGACATCCTAGGAGCACTACTACTAATTCTAGCCCTCATACTCCTAGTTCTATTCACACCGGACCTGCTTGGAGACCCAGACAACTACACACCAGCAAACCCACTCAATACACCCCCACATATCAAACCTGAGTGATATTTCCTATTTGCATACGCAATCCTCCGATCAATTCCCAACAAGCTAGGAGGAGTCCTAGCCCTAGTCCTATCAATCTTAATCCTAGTCCTTATACCTTTACTTCATACATCTAAGCAACGAAGTATAATATTTCGACCACTCAGCCAATGTCTATTCTGACTCCTAGTAGCAGACCTGTTAACACNCACATGGATCGGAGGACAGCCAGTTGAACACCCATACATTATTATTGGACAACTAGCATCAATCACGTACTTCCTACTTATCCTAGTTCTGATACCAGTAGCTAGCACCATTGAAAATAAACTCCTAAAGTGAAGATAAGTCTTTGTAGTA--TATTAAATACACTGGTCTTGTAAACCAGAGAAGGAGAACAAACAATC-CCCCTAAGACTTCAAGGAAGAAGCCAACAGCCCCACTATCAACACCCAAAGCTGAAGTTCTATTTAAACTATTCCCTGAAAGA-CTATCAA-------------TATAGCTTCATAAATGTGGAGAAC-AATATCAGCATTA-AATTTACTAAAACTTTCAA-AAAT-TAACACAAACTTACTACTCTA--------------------------------------------------------------------------------------------------------------------------------------------------------------------------------------------------------------------------------------------------------------------------------------------------AGGCAT---CATAAAATTCTT---------ACACAATA----------ACTTTAGATG------TCCCTGA--------AAGGACATTATATTAATGTAA-TAAGGACATATTATGTATATAGTACATTAAATGATTGTCCACATGCATATAAGCACGTATATT-----CACGTTCAATGCATACCAAGCACAATGTGTTTA-AAGCACGCCTTCGGA-----CCTAGTCTTATAA---TGTAC----------TCAA------ACAGAACATGGTACT-CATTACAGTACATAGTACATGTGAATTAAGCAGGCGCTTGCTAACATG-------CATGCCCTAT-CCTTTAGATCGCGAGCTTAATCACCATGCCGCGTGAAATCAGCAACCCGCTCGGCAAGGATCCTACTTCTTGTCTTGAGCCCATTGATTGTGGGGGTAGCTATTGAATGAACTTTAAAAGACATCTGGTTCTTTCTT-CAGGGCCATCTCACCTAAAATCGCCCACTCATTCCTCTTAAATAAGACATCTCGATGGACTAATGACTAATCAGCCCATGCTCACACATAACTGTGCTGTCATACATTTGGTATCTTTTTATTTTGGGGG-TTGCTTGGACTCAGCTATGGCCGTCAAAGGCCCCGACCCGGAGCATAAATTGTAGCTGGACTTAACTGCACCTTGAGCACCAGCAT----------AATGGTAGGCATGGA------------CATTATAGTTAATAGAAGCATGGATATTATAGTCAATGGTAACAGGACATAAAATTAATATCTCCCCCTCCTTTTTT------------------------ACTCTCCCCCTATATACTTACCACCTTTTTTAACTCACTTTCCCCTAGATATTAAACTAAACTTACCATACTTCCAACACCTAAACAAGTACTCCGC-CCGAGGTTAATATATAGGGACCTGGTCCTCCTTCATG-CAGCTG--
>Muntiacus_reevesi_NC_004069
GTTAATGTAGCTTAAGCAATAAAGCAAGGCACTGAAAATGCCTAGATGAGTG-TACTAGCTCCATAAACATATAGGTTTGGTCCCAGCCTTCCTATTAACCCTTAATAGACTTACACATGCAAGCATCCACATCCCAGTGAA-AATGCCCTCTAAGTT-AATAAGACTAAGAGGAGCTGGTATCAAGCACAC-ATC-C-GTAGCTCACGACGCCTTGCTCAGCCACACCCCC-ACGGGAGACAGCAGTGATAAAAATTAAGCCATAAACGAAAGTTTGACTAAGCCATATTAATTAGGGTTGGTAAATTTCGTGCCAGCCACCGCGGTCATACGATTAACCCAAGTTAATAGGTATACGGCGTAAAGCGTGTTAAAGCACTATTTCCAAATAAAGCTAAATTTCAATTAAGCTGTAAAAAGCCATAATTGCAACAAAAATAAATAACGAAAGTAACTTTACAGTT-GCTGAAACACGATAGCTAGGACCCAAACTGGGATTAGATACCCCACTATGCCTAGCCCTAAACACAAATAGTTTCCACAAACAAAACTATTCGCCAGAGTACTACCGGCAATAGCTTAAAACTCAAAGGACTTGGCGGTGCTTTATACCCTTCTAGAGGAGCCTGTTCTATAATCGATAAACCCCGATAGACCTCACCATTCCTCGCTAATACAGTCTATATACCGCCATCTTCAGCAAACCCTAAAAA-GGAATAAAAGTAAGCGCAATCATAATACGTAAAAACGTTAGGTCAAGGTGTAACCTATGGGATGGGAAGAAATGGGCTACATTTTCT-AACTTAAGAATAATTCATATACGAAAGTTATTATGAAATTAATAACCAAAGGAGGATTTAGCAGTAAACTAAGAATAGAGTGCTTAGTTGAATTAGGCCATGAAGCACGCACACACCGCCCGTCACCCTCCTCAAGTAAGTACGATATGCTC-AAACTTATTTATATATATTAAT-CATATGAGAGGAGATAAGTCGTAACAAGGTAAGCATACTGGAAAGTGTGCTTGGATAAATCAAGATATAGCTTAA-ATAAAGTATCTAGTTTACACCTAGAAGATTTCACTATACCACGAATATCTTGAACCAATTCTAG-CCCATAAGCCA---ATTCACACTAAATTACCAATTTATTATAAA-TAAAACATTTACCTA-CCAT-TAAAAGTATAGGAGATAGAAATTTTAA-TATGGCGCTATAGAGATAGTACCGTAAGGGAACGATGAAAGAAAA--AAATCAAA-GTACAAAGAAGCAAAGATTACCCCTTGTACCTTTTGCATAATGAGTTAACTAGCA-AAAACTTAACAAAATGAATTTTAGCTAAGTACCCCGAAACCAGACGAGCTACTTATGAACAATTTATCGAGAACCAACTCATCTATGTAGCAAAATAGTGAGAAGATTTGTAAGTAGAGGTGAAACGCCTAACGAGCCTGGTGATAGCTGGTTGTCCAGAAAATGAATATTAGTTCAGCTTTAAAAATACCAAAAATATTAACAAATTATAATGTATTTTTAAAAGTTAGTCTAAAAAGGTACAGCCTTTTAGA-AACGGATACAACCTTAATTAGAGAGTAAAACTTAATACAAATCATAGTAGGCTTAAAAGCAGCCACCAATTAAGAAAGCGTTAAAGCTCAACAGTAA-AACAACCTTAATTCCAACAACAA-GT-AATCAACTCCTAACCC--AATACTGGACTAATCTATT-AAAAATAGAAGCAATAATGTTAATATGAGTAACAAGAAATA-TTTCTCCCTGCATGAGTTTAAGTCAGTATCTGATAATATTCTGACTATTAACAGCAAGATAAGAATAACCTACCCATAAATAATTTATTAATCATACTGTTAATCCAACACAGGAATGCACTTAA-GGAAAGATTAAAAGAAGTAAAAGGAACTCGGCAAACACTAAACCCCGCCTGTTTACCAAAAACATCACCTCTAGCATTACTAGTATTAGAGGCACTGCCTGCCCAGTGAC-AACCGTTAAACGGCCGCGGTATCCTGACCGTGCAAAGGTAGCATAATCACTTGTTCTCTAAATAAGGACTTGTATGAATGGCCACACGAGGGTTTTACTGTCTCTTACTTCCAATCAGTGAAATTGACCTTCCCGTGAAGAGGCGGGAATATATTAATAAGACGAGAAGACCCTATGGAGCTTTAACTACTTAGCCCAAAGA-AA-CAAAATT-TATTTCTAAGGAAACAACAACATTCTCT-ATGGGCTAACAGCTTTGGTTGGGGTGACCTCGGAGAACAAAAAATCCTCCGAGCGATTT-TAAAGACTAGACCCACAAGTCAAATCACATAATCGCTCATTGATCCAAATAA--TTGATCAACGGAACAAGTTACCCTAGGGATCCCAGCGCAATCCTATTCAAGAGTCCATATCGACAAT-AGGGTTTACGACCTCGATGTTGGATCAGGACATCCCGATGGTGCAACCGCTATCAAAGGTTCGTTTGT-CAACGATTAAAGTCCTACGTGATCTGAGTTCAGACCGGAGTAATCCAGGTCGGTTTCTATCTATT-ATGTATTTCTCCCAGTACGAAAGGACCAGAGAAATAAGGCCAACTTCAAAC-AAGCGCCTTAAATTAATTAATGATATTATCTTAATTAACTAT---ACAAACAGACCCTACCCTAGA-GAAGGGTTTTGTTAAGGTGGCAGAGCCCGGTAATTGCGTAAAACTTAAAACTTTATAATCAGAGATTCAAATCCTCTCCTTAACAAAA-TGTTTATAATTAATATTTTAATACTAATTATTCCTATCCTATTAGCCGTAGCATTCCTTACACTAGTAGAACGAAAGGTACTAGGGTATATGCAATTTCGAAAAGGCCCAAATGTTGTAGGCCCCTACGGCCTGCTCCAACCTATTGCAGATGCCATCAAACTCTTTATCAAAGAACCACTACGACCCGCTACATCTTCAATTTCAATATTCATTTTAGCCCCTATCCTAGCCCTAAGCTTAGCTCTAACCATATGAATCCCCCTACCCATACCATACCCTCTCATTAACATGAACCTAGGGGTCCTGTTCATACTAGCAATATCAAGCCTGGCCGTGTATTCCATTCTCTGATCAGGCTGAGCCTCCATTCTAAGTTATGCACTAATCGGAGCCCTACGGGCAGTAGCACAAACAATCTCATATGAAGTAACACTAGCTATCATCCTACTATCAGTCCTTCTAATAAATGGATCTTTTACACTCTCCACTTTAATCATTACACAAGAACAAGTATGACTTATTTTCCCAGCATGACCCTTAGCAATAATATGATTTATCTCAACATTAGCAGAAACAAACCGAGCCCCCTTTGATCTCACCGAAGGCGAATCAGAACTAGTCTCTGGCTTTAATGTAGAATATGCAGCAGGACCATTTGCCCTATTTTTCATAGCAGAATATGCAAACATCATTATAATGAATATTTTCACAACAATTTTATTCCTTGGAGCTTTTCACAACCCGATCTTACCAGAGCTCTACACAATCAACTTTACTATTAAATCCCTACTGTTAACAATTTCCTTCCTATGAATTCGAGCATCTTATCCTCGATTTCGCTATGACCAACTAATACATTTATTATGAAAAAATTTTTTACCCCTTACACTAGCCCTATGCATATGGCATGTATCACTACCCATCTTCCTATCAAGCATTCCCCCACAAACATAAGAAATATGTCTGACAAAAGAGTTACTTTGATAGAGTAAATAATAGAGGTTTAAGCCCTCTTATTTCTAGAACTATAGGAATTGAACCTACTCCCAAGAATCCAAAACTCTTTGTGCTCCCAATT-ACACCAAATTCTAATAGTAAGGTCAGCTAATT-AAGCTATCGGGCCCATACCCCGAAAATGTTGGTTTATATCCTTCCCGTACTAATAAACCCAATCATCTTTATTATTATCCTATCAACACTAATACTAGGCACTATTATTGTTATAATTAGCTCCCACTGACTACTTGTATGAATCGGATTTGAAATAAATATACTCGCTATCATCCCCATTATAATAAAGAAGCACAACCCACGAGCCACAGAAGCATCCACCAAATATTTTTTAACCCAATCTACAGCCTCAATATTACTAATAATAGCTGTCATTATTAATCTTATATTCTCAGGCCAATGAACTGTAATAAAATTATTTAACCCAATGGCATCTATACTTATAACAATAGCTCTCACCATAAAATTAGGAATAGCCCCATTTCACTTCTGAGTTCCAGAAGTAACACAAGGCATCCCCCTATCATCAGGCCTGATCCTACTCACATGACAAAAATTAGCACCCATATCAGTACTCTACCAAATTTTTCCATCCATTAATTTAAATATAATTCTAACTATTTCCATTTTATCAATTATAATTGGAGGCTGAGGGGGACTAAACCAAACACAACTACGAAAGATTATAGCATATTCGTCAATTGCTCACATAGGCTGAATAACAGCAGTCCTGCCGTATAATCCCACAATAACACTACTAAACCTGATCATTTATATTATCATAACCTCCACTATATTCTCACTATTTATAGCTAACTCAGCTACTACCACTTTATCACTATCACACACTTGAAATAAAATACCTGTAATAGCCACTCTAATCCTTGTGACCCTCCTATCAATAGGAGGACTTCCCCCACTATCGGGATTCATGCCGAAATGAATGATTATTCAAGAAATAACAAAAAATGATAGCCTCATCCTACCTACCCTCATGGCAATTACAGCACTCCTAAACTTGTATTTCTACATACGACTTACATATTCTACCGCACTAACAATATTTCCTTCCATAAATAATATAAAGATAAAATGACAATTCCCTACTACAAAACAAATAACTCTTCTACCCACAATAGTTATTTTATCCACCATACTACTACCACTCACACCAATCCTATCAGTACTAGAATAG--GAGTTTAGGTTAGCCTAGACCAAGAGCCTTCAAAGCCCTAAGCAAGTATAATATACTTAACTCCTGATAAGGACTGCAAGACCATATCTTACATCAATTGAATGCAAATCAACCACTTTAATTAAGCTAAATCCTCACTAGATTGGTGGGCTCCACCCCCACGAAACTTTAGTTAACAGCTAAATACCCTAATCAACTGGCTTCAATCTACTTCTCCCGCCGCAAAGAAAAAAAGGCGGGAGAAGCCCCGGCAGAGTTTGAAGCTGCTTCTTTGAATTTGCAATTCAACATGAAATT-----TCACCACAGGACCTGGTAAAAAGAGGATTATA-AACCTCTATCTTTAGATTTACAGTCTAATGCTTCACTCAGCCATCTTACC-TATGTTCATTAACCGCTGATTATTTTCAACCAATCACAAAGACATCGGCACCTTGTACTTACTATTTGGTGCCTGAGCAGGCATAGTAGGAACAGCCCTAAGCCTGTTAATTCGTGCTGAACTGGGTCAACCAGGGACCCTACTTGGGGATGACCAAATTTATAACGTAATTGTAACCGCACATGCATTCGTAATAATTTTCTTTATAGTAATACCCATCATAATTGGAGGATTCGGCAACTGACTAGTTCCTTTAATAATTGGTGCTCCAGACATAGCATTCCCTCGAATAAATAACATAAGCTTCTGGCTTCTCCCACCCTCTTTTCTACTACTTCTAGCATCATCTATAGTTGAAGCTGGCGCAGGAACAGGCTGAACCGTATATCCCCCTCTAGCTGGTAATCTAGCCCATGCAGGAGCTTCAGTAGATCTGACTATTTTTTCTTTACACTTAGCAGGTGTCTCTTCAATTTTAGGAGCCATTAACTTTATTACAACAATTATTAATATAAAACCCCCTGCCATATCACAATATCAAACCCCCCTGTTCGTGTGATCCGTACTAATTACTGCCGTACTTCTCCTTCTCTCACTTCCCGTACTAGCAGCCGGAATTACAATACTACTAACAGACCGAAACTTAAACACAACCTTCTTTGACCCAGCAGGAGGTGGAGACCCTATTCTGTATCAACACCTATTCTGATTCTTTGGGCACCCTGAAGTATATATTCTTATTTTACCTGGGTTTGGGATAATTTCTCACATCGTAACATATTACTCAGGAAAAAAAGAACCATTTGGGTATATGGGAATGGTCTGAGCCATAATATCAATTGGATTCTTAGGATTTATCGTATGAGCCCACCACATGTTCACAGTTGGAATAGACGTTGACACACGAGCCTACTTCACATCAGCTACCATGATTATTGCTATTCCAACTGGAGTAAAGGTCTTTAGCTGATTAGCTACGCTACATGGAGGCAATATCAAATGATCACCTGCTATAATATGAGCTCTAGGCTTTATTTTCCTCTTTACAGTTGGAGGCCTAACCGGAATTGTTCTTGCTAATTCTTCTCTTGATATTGTTCTCCACGACACATATTATGTAGTTGCACACTTTCACTACGTACTATCAATAGGAGCCGTGTTCGCTATTATAGGAGGATTTGTTCACTGATTTCCACTATTCTCGGGATATACCCTTAACAACACATGAGCTAAAATTCATTTCGTAATCATATTTGTAGGTGTAAATATGACTTTTTTCCCACAACATTTCCTAGGACTGTCCGGCATGCCACGACGCTACTCTGACTACCCAGATGCATATACAATATGAAATACCATCTCATCCATAGGCTCATTTATTTCTCTAACAGCAGTTATACTAATAATTTTTATTATCTGAGAGGCATTTGCATCTAAGCGAGAAGTTCTAACCGTAGAACTGACAACAACAAACCTAGAATGACTAAACGGATGTCCTCCACCATATCATACATTTGAAGAACCTACATACGTTAATTTAAAATA----------------AGAAAGGAAGGAATCGAACCCTCC-ATAACTGGTTTCAAGCCAACATCATAGCCACTATGTCTTTCTCAATT-AATGAGGTATTAGTAAAATATTACATAACTTTGTCAAAGTTAAGTTACAGGTGAAAATCCCGTATATCTCATATGGCTTACCCCATACAATTAGGCTTCCAAGATGCAACATCTCCTATTATAGAAGAATTATTACATTTTCATGATCACACATTAATAATTGTTTTTCTAATTAGCTCGTTAGTACTATATGTTATCTCATTAATGTTAACAACAAAATTAACTCACACTAGTACAATAGATGCCCAAGAAGTGGAGACAATCTGAACTATTCTACCAGCTATTATTCTGATCCTAATTGCCCTCCCCTCTTTGCGAATCTTGTACATAATAGACGAGATTAACAATCCATCTCTTACAGTAAAAACCATAGGACATCAATGATATTGAAGCTATGAATATACAGACTATGAAGACCTAAGCTTCGACTCCTATATGATTCCAACATCAGAATTAAAACCTGGAGAACTACGACTACTAGAAGTAGATAACCGAGTTGTTCTACCAATAGAAATAACAATCCGAATATTAGTCTCTTCTGAAGACGTACTACACTCCTGGGCCGTGCCCTCTCTAGGATTAAAGACAGATGCAATTCCAGGTCGCTTAAACCAAACAACCCTTATATCCACCCGACCAGGTTTATACTACGGACAATGCTCTGAGATCTGCGGATCAAATCACAGCTTCATACCCATTGTCCTTGAATTAGTTCCACTAAAACATTTTGAAAAATGATCTGCATCAATATTATAAATTCATTAAGAAGCTAA-AATAGCACTAGCCTTTTAAGCTAGAGACTGAGGGCACAATACCTTCCTTAATGAAATGCCACAACTAGATACATCCACATGATTCATTATAATTATATCAATATTCCTAGTTCTCTTCATTATCTTCCAATTAAAAATCTCAAAACACAGCTTCTACTTTAACCCAGAACCCATACTAACCAAAACACAAAAACAAAATATCCCTTGAGAAACGAAATGAACGAAAATTTATTTGCCTCTTTTATTACCCCAATAATTCTAGGCCTTCCGCTCACCACCCTTATTGTTATATTTCCTAGTCTATTATTTCCAACATCAAACCGTTTAGTAAATAACCGCCTTATTTCCCTCCAACAATGAGCACTCCAGCTTGTGTCAAAACAAATAATAGGTATCCATAATACTAAAGGGCAAACATGGACATTAATACTCATATCTCTAATCCTATTCATTGGATCCACAAATCTTCTAGGCCTATTACCTCATTCATTTACACCAACTACACAACTATCAATAAACCTAGGTATGGCCATCCCCCTATGAGCAGGAGCTGTAATCACTGGCTTCCGCAACAAGACTAAAGCATCGCTTGCCCATTTTCTTCCACAAGGAACACCAACCCCATTAATTCCTATACTAATTATTATTGAGACCATTAGTCTTTTTATTCAACCAATTGCCTTAGCTGTGCGACTAACGGCCAACATTACTGCAGGACACCTGCTAATTCACCTAATTGGAGGAGCCACACTTGCACTAATAAGCATCAGTACTACAACAGCCCTCATCACATTCATTATTCTAGTACTGCTTACAATTCTTGAGTTCGCAGTAGCCATAATTCAAGCCTACGTATTCACCCTTCTAGTCAGCCTTTATCTGCATGACAACACATAATGACACACCAAACCCATGCTTATCACATAGTTAATCCAAGTCCCTGACCCCTAACAGGAGCTCTATCAGCCCTACTGATAACTTCCGGCTTAATTATATGATTCCACTTTAACTCAATTATTCTACTGACACTAGGTCTAACAACGAACATACTTACAATATATCAATGATGACGAGACATTGTCCGAGAAAGTACTTTTCAAGGACACCACACCCCAACCGTCCAAAAAGGCCTCCGCTATGGAATAATCCTTTTTATTATTTCGGAGGTCTTATTTTTCACTGGATTCTTCTGGGCATTTTACCACTCAAGCCTTGCCCCAACACCTGAACTAGGCGGATGCTGACCTCCAACAGGCATTCACCCACTTAACCCCCTAGAAGTCCCATTACTTAATACCTCCGTCTTACTAGCTTCAGGAGTCTCTATTACCTGGGCACATCATAGTCTTATAGAAGGAAACCGCAACCATATACTGCAAGCTCTATTTATTACCATTGCACTTGGCGTCTACTTTACACTACTACAAGCCTCAGAATACTATGAAGCACCTTTCACCATCTCAGATGGAATTTATGGCTCAACTTTCTTTGTAGCCACAGGCTTTCACGGCCTCCACGTTATTATTGGATCTACCTTCCTAATTGTCTGCTTTTTCCGCCAATTAAAATTCCACTTTACTTCCAGCCACCATTTCGGCTTCGAAGCAGCTGCCTGATACTGACACTTCGTAGACGTAGTATGACTATTCCTCTACGTATCTATCTATTGATGAGGCTCATGTTCTTTTAGTATCAACCAGTACAACTGACTTCCAATCAGTTAGTTTCGGTGCAGCCCGAAAAAGAATAATAAACCTAATACTAGCCCTTCTAACTAACTTTACACTGGCCTCACTACTTGTTATTATCGCATTCTGACTCCCTCAACTGAACGTATATTCAGAAAAAACAAGCCCATACGAATGTGGGTTTGATCCTATAGGATCAGCTCGTCTACCCTTCTCCATAAAATTTTTCTTAGTAGCCATTACATTTCTTCTCTTCGACTTAGAAATTGCACTCCTTCTGCCACTGCCATGAGCCTCACAAACAAATAACCTAAACACAATACTTACCATAGCCCTTTTCCTAATCCTATTATTAGCTGTAAGTTTAGCTTACGAATGAACTCAAAAAGGACTAGAATGAACCGAATATGGTATTTAGTTTAAAG-TAAAATAAATGATTTCGACTCATTAGATTGTGATTAAGCTCATAACTACCAAATGTCTCTAGTATATATAAATATCATAACAGCATTTATAGTATCCCTTGCAGGACTATTAATATATCGATCCCACCTCATGTCCTCCCTCCTATGCTTAGAAGGTATGATGCTATCCCTATTTGTATTAGCTACCTTAACGATTTTAAACTCTCATTTCACCCTAGCAAGCATGATACCTATTATTTTACTAGTTTTCGCAGCTTGCGAAGCAGCACTAGGACTATCCCTGCTAGTAATAGTATCAAATACATACGGTACTGACTATGTCCAAAACCTCAATTTACTTCAATGCTAAAATATATTATTCCTACAATTATACTCATACCTCTGACCTGACTATCAAAAGGCACTATAATTTGAATTAACTCTACAACCCACAGCTTATTAATTAGCTTCACAAGCCTTCTCCTCATAAATCAATTCAGTGATAATAGTCTCAACTTTTCATTAACATTCTTTTCTGACTCCCTGTCAACACCACTATTGATTTTGACCATGTGACTTCTCCCCCTGATACTAACAGCCAGCCAACACCATTTATCAAAAGAAAGCCTTACCCGAAAAAAACTATATATTACCATGTTAATTCTACTACAACTATTCCTAATTATAACTTTTACCGCTGCAGAACTTATTCTCTTTTATATTTTATTTGAAGCAACACTAGTCCCCACACTCATTATTATCACCCGATGAGGAAATCAAACAGAACGCCTAAACGCCGGCCTTTACTTCCTATTTTACACACTAGTAGGCTCTCTCCCACTACTAGTTGCACTAGTCTACCTCCAAAACACCACTGGATCCCTAAACTTTTTGGTGCTCCAATACTGAGTACAACCCCTATCCAACTCCTGATCAAACGTCTTCATATGACTAGCATGTATAATAGCCTTTATAGTAAAAATACCATTATATGGTCTCCACCTTTGACTGCCCAAAGCCCACGTAGAGGCCCCTATTGCAGGCTCCATAGTTCTTGCAGCAATTCTACTAAAATTAGGAGGATATGGCATACTACGAATTACAACATTTCTAAATCCACTTACCGAATTTATAGCATATCCATTCATTATGTTATCTCTATGAGGCATAATTATAACTAGCTCAATCTGTCTCCGTCAAACAGACCTCAAATCACTAATTGCGTACTCCTCTGTCAGTCACATAGCACTCGTTATTGTAGCCATCCTTATTCAAACACCCTGAAGCTACATAGGAGCTACAGCCCTAATAATTGCCCACGGTCTTACCTCCTCTATACTCTTTTGCCTAGCAAATTCCAACTATGAACGAATTCACAGTCGAACAATAATTTTAGCCCGAGGCCTACAAACCCTCCTTCCACTAATAGCCACCTGATGACTCTTGGCGAGCCTAACTAACTTAGCTCTTCCCCCAACAATCAACCTAATTGGAGAATTATTCGTAGTCATATCCTCTTTCTCATGATCCAACATTACAATTATCTTAATGGGACTAAATATAGTAATCACCGCCCTATATTCTCTCTATATATTAATCATAACACAACGAGGTAAACATACTCACCATATTAATAACATCTCACCCTCCTTCACACGAGAAAATGCCCTCATATCACTACACATTTTACCCTTACTTCTACTATCGTTGAATCCAAAGGTTATTCTAGGAAGCTTGTACTGTAAATATAGTTTAAAAAAAA-CATTAGATTGTGAATCTAATAATAGAAACTTA-TACCTTCTTATTTACCGAAAAAGTACATAGGAACTGCTAATCCCTATAATCC-GTGTATAATAACACGGCTTTTTCGAACTTTTAGAGGATGACAGAT-ATCCGTT-GGTCTTAGGAATCAAAAAATTGGTGCAACTCCAAATAAAAGTAATAAACCTATTCTCTTCCTTTACACTAGTTACCCTACTACTATTAGCTATTCCCATTCTAACTATAAGCTCTGAGAACTACAAAACTTCTAATTTCCCATTCTACGTAAAAACAACCATCTCATGTGCCTTTCTCACCAGCATAATTCCCACAATAATATTTATCCACACAGGCCAAGAAATAATTATTTCAAACTGACACTGACTTACCATCCAAACCATTAAACTATCACTTAGCTTTAAAATAGATTATTTCTCAATAATATTCGTCCCAGTGGCGTTATTTGTCACATGATCCATCATGGAGTTTTCAATATGATACATACACTCAGACCCTAACATTAATCAATTCTTTAAATACCTTCTCCTATTCCTTATTACTATACTTATTCTCGTCACAGCAAACAACCTATTTCAACTATTCATCGGATGAGAAGGCGTAGGAATCATATCATTTCTACTCATTGGGTGATGACATGGACGAGCAGACGCAAACACAGCAGCCTTACAAGCAATCTTATATAACCGCATCGGTGACATTGGCTTTATTCTAGCAATAGCCTGATTCCTCACAAACCTTAACGCCTGAGACTTCCAACAAATTTTTATACTAAACCCAAGTAACTCTAACTTACCCCTAATAGGCCTCGCACTAGCCGCAACCGGAAAATCCGCCCAATTCGGTTTACACCCATGACTACCCTCTGCGATAGAAGGCCCAACCCCTGTCTCAGCACTACTCCACTCAAGCACAATAGTAGTAGCAGGTATTTTTCTACTAATCCGTTTTTATCCACTGACAGAAAATAATAAGTTTGCACAATCTATTCTATTATGCTTAGGGGCTATTACTACCCTATTTACAGCAATATGTGCCCTCACCCAAAATGATATCAAAAAGATTATCGCTTTTTCTACATCCAGCAAACTCGGCCTAATAATGGTAACAATTGGTATTAATCAACCCTACTTGGCATTCCTTCACATCTGCACCCATGCTTTCTTCAAAGCTATGCTATTTATATGCTCTGGCTCCATTATCCACAGCTTAAATGATGAACAAGACATTCGAAAAATAGGAGGCCTATTTAAAACTATACCATTTACCACAACAGCCGTAATTATTGGCAGCCTTGCATTAACAGGAATGCCTTTCCTTACTGGATTTTATTCTAAAGACCTAATTATTGAAGCCGCTAACACGTCGTACACCAACGCCTGAGCCCTTTTAATAACACTAATCGCCACCTCTTTCACAGCCATTTACAGTACTCGTATCATTTTCTTTGCACTCCTAGGACAACCTCGATTTCCAGCCCTAATTAATATCAACGAAAACAACCCTTTCCTAATAAACTCCATTAAACGCTTAATAATTGGAAGCCTATTTGCAGGATTTATTATCTCTAACAACATTCCCCCAATAACAGTCCCCCAAATAACAATACCCCATCACTTAAAAATAATAGCTTTAGCAGTAACAATCCTAGGCTTTATTCTAGCACTAGAAATTAGTAACATAACCCAAAACCTAAAACTTAACTACCCAACAAACATCTTTAAATTTTCTAATATACTAGGATATTTCCCCACAATTATACACCGCCTGGCCCCTTACATAAATCTAACAATAAGTCAAAAATCAGCATCCTCCCTCCTAGACCTAATTTGACTCGAAAATATTTTACCAAAAACAACTTCACTTGCTCAAACAAAAATATCAGCTATAATTACAAGCCAAAAAGGCTTAATCAAACTGTACTTTTTATCCTTCCTAGTCACAATCATTATCAGCATAATCCTATTTAATTTCCACGAGTAATTTCCATAATGACTACTACACCAATTAACAAAGACCATCCAGTCACAATAACCAACCAAGTACCATAACTGTATAAAGCCGCAATCCCTATAGCCTCCTCACTAAAAAATCCAGAATCCCCCGTATCATAAATAACTCAATCCCCAAGTCCGTTAAACTGAAATACAATTTCTACCTCCTCGTCCTTCAACACATAATAAACCATCGCAACCTCCATTAACAAACCAGTAATAAAAGCCCCTAAAACGGCCTTACTAGATAATCAAATCTCAGGATATTGCTCCGTAGCTATTGCCGTTGTATAGCCAAAAACCACTATCATTCCCCCCAAATAAATTAAAAACACTATTAAACCTAAAAAAGATCCACCAAAATTTAATACAATACCACAACCAACCCCACCACTCACAATTAAACCCAACCCCCCATAAATAGGCGAAGGTTTCGAAGAAAATCCTACAAAACCAAGCACAAAAATGATACTTAAAATAAATACAATGTATGTTATCATTATTCTCGCATGGAATCTAACCACGACTAATGATATGAAAAACCATCGTTGTCATTCAACTACAAGAACACCAATGACAAATATCCGAAAAACCCACCCACTAATAAAAATTGTAAACAACGCATTTATTGACCTCCCAGCCCCGTCAAATATTTCATCTTGATGAAACTTTGGCTCCCTACTAGGAATTTGCTTAATTCTACAAATCCTCACAGGCCTATTTCTAGCAATACACTATACATCCGATACAATAACAGCATTCTCCTCGGTTACCCATATCTGCCGAGACGTCAACTATGGCTGAATTATCCGATACATACACGCAAACGGAGCATCTATATTTTTTATTTGCCTATTTATCCACGTAGGACGAGGCCTATACTATGGATCATACACCTTTCTAGAAACATGAAATATTGGAGTAATTCTCCTATTTACAGTTATAGCCACAGCATTCGTAGGATATGTTCTACCATGAGGACAAATATCATTTTGAGGGGCAACAGTTATTACTAACCTCCTTTCAGCAATCCCATATATTGGCACAAATTTGGTCGAATGAATCTGAGGAGGCTTTTCAGTAGATAAAGCAACCCTAACCCGATTCTTCGCCTTCCACTTTATTCTCCCATTTATTATTGCAGCACTTGCTATAGTCCACCTACTTTTCCTCCACGAAACAGGATCTAACAATCCAACAGGAATCCCATCAGATGCAGACAAAATCCCTTTCCACCCCTACTATACCATCAAAGATATTCTGGGTGCCTTACTTCTAATTCTCTCTCTAATATTACTAGTATTATTCGCACCAGACCTGCTAGGAGACCCCGACAACTATACCCCAGCAAATCCACTCAATACACCTCCTCATATTAAACCCGAATGATATTTCCTATTTGCATATGCAATTCTACGATCAATCCCCAATAAACTAGGAGGAGTTCTAGCTCTAATCTCATCCATCCTAGTCCTAATCCTCATACCCCTCCTTCATACATCTAAACAACGCAGCATAATTTTTCGACCGCTCAGTCAATGCTTATTCTGAATTCTAGTAGCAGACCTGCTAACACTCACATGAATTGGAGGGCAGCCAGTTGAACACCCCTTCATTATTATTGGGCAACTAGCATCCATTTTATATTTCCTCATTATTCTTGTACTTATACCAATCATCAGCACAATTGAAAATAATCTCCTAAAATGAAGATAAGTCTTTGTAGTA--CATTTAATACACTGGTCTTGTAAACCAGAAAAGGAGGACAACCAATC-TCCCTAAGACT-CAAGGAAGAAGCCA-CAGCCCCACCGTCAACACCCAAAGCTGAAGTTCTATTTAAACTATTCCCTGACGCA--TATTAA-------------TATAGCTTCGCAAAAATCAAGAAC-CTTATTAGTATTA-AATTTCCAAAAACCTTTAGCTAATTTAACACAGCTTTTTCACTCAAC----------------------------------------------------------------------------------------------------------------------------------------------------------------------------------------------------------------------------------------------------------------------------------------------------------AGCCAA-TTTAA---------ACTTTACATAC--------AATTAACTA--------------------CACAAACCACATAATAATATG--TA--------------TGATTTAATTTTATGCCCT------------TATA-----GTACAT-------AAAATTAATGTAATA-GGACATACTATGTATAATAGTACATTACATTATATGCCCCATGCTTATAAGCACGTATATTC-TATTATTTACAGTACATAGTACATGTCCTTGCTTAACTGTACATAGCACATTTAAGTCAAATCAATCCTTGTCAACATG-------CGTATCCCGT-CCATTAGATCACGAGCTTAGTCACCATGCCGCGTGAAACCAGCAACCCGCTTGGCAGGGATCCTTGTTCTCGCTCCGGGCCCATGCATTGTGGGGGTAGCTACTCAATGAACTTTATCAGACATCTGGTTCTTTCTT-CAGGGCCATCTCATCTAGAATCGCCCATTCTTTCCTCTTAAATAAGACATCTCGATGGACTAATGACTAATCAGCCCATGCTCACACATAACTGTGGTGTCATACATTTGGTATTTTTAATTTTTGGGGGGATGCTTGGACTCAGCTATGGCCGTCTGAGGCCCCGACCCGGAGCATGAATTGTAGCTGGACTTAACTGCATCTTGAGCATCCCCAT----------AATGGTAGGCGCAGG-----------GCATTACAGTCAATGGTCACA-GGACATAGTCAT-TATTTCAAGATTCAACTTTACAAT-----CCTTTCCCCCCCCC------------------------------CCCTTATATAGTTACCATCTTTTTTAACACGCTTTTCCCTAGATAATATTTTAAATTTATCGCATTTTCAATACTCAAATTAGCACTCCAGGGGGAGGTAACTATATAAGCGCCAA-TCCTCCATCAATCGCACCACA
>Boselaphus_tragocamelus_NC_020614
GTTAATGTAGCTTAAAGTCCAAAGCAAGGCACTGAAAATGCCTAGATGAGTA-CACCAACTCCATAAACACATAGGTTTGGTCCCAGCCTTCCTGTTAACTTTTAATAAATTTACACATGCAAGCATCTGCATCCCGGTGAG-AATGCCCTCTGAGTT-TATAAAACCAAGAGGAGCTGGTATCAAGCTCAC-ATC-T-GTAGCTAACGACACCTTGCTTAACCACACCCCC-ACGGGAGACAGCAGTGATAAAAATTAAGCTATAAACGAAAGTTTGACTAAGTTATATTAATTAGGGTTGGTAAATCTCGTGCCAGCCACCGCGGTCATACGATTAACCCAAGCTAACAGGAATACGGCGTAAAATGTGTTTAAGCACTTACCCCAAATAGAGTTAAATTCTAGCTAAGCTGTAAAAAGCCATAGCTACTATAAAAATAAACGACGAAAGTAACTCTACAACA-GCTGACACACTATAGCTAAGACCCAAACTGGGATTAGATACCCCACTATGCTTAGCCCTAAACACAGATAATTAT-ACAAACAAGATTATTCGCCAGAGTACTACCGGCAACAGCTTAAAACTCAAAGGACTTGGCGGTGCTTTATATCCCTCTAGAGGAGCCTGTTCTATAATCGATAAACCCCGATAAACCTCACCAATTCTTGCTAATTCAGTCTATATACCGCCATCTTCAGCAAACCCTAAAAA-GGAATAAAAGTAAGCACAATAATAACACATAAAAACGTTAGGTCAAGGTGTAACCTATGAAATGGAAAGAAATGGGCTACATTTTCT-ATATTAAGAA-AATCTT-ACACGAAAGTTATTATGAAACTAACAACCAAAGGAGGATTTAGCAGTAAACTAGGAATAGAGTGCTTAGTTGAACTAGGCCATGAAGCACGCACACACCGCCCGTCACCCTCCTCAAATAAACATGATGCACTT-AAACTTATTCTAAAGCACTAAT-CATATAAGAGGAGACAAGTCGTAACAAGGTAAGCATACTGGAAAGTGTGCTTGGATAAATCAAGATATAGCTTAA-ACAAAGCATCTAGTTTACACCTAGAAGATTTCAC-ATACTATGAATGTCTTGAACCAAACCTAGCCCAAACACCCC---ACTCCAATTAAACTTACCAGAACAAATAAAATAAAACATTCACCTTATAAATTAAAAGTATAGGAGATAGAAATTTAAAGTATGGCGCTATAGAAAAAGTACCGTAAGGGAACGATGAAAGAAA---AAATCAAA-GTATAAAAAAGCAAAGATTATCCCTTATACCTTTTGCATAATGAATTAACTAGCACAGAACTTAACAAAACGAATTTTAGCTAAATAACCCGAAACCAGACGAGCTACTCACAAACAGTTTATAAAGAACCAACTCATCTATGTGGCAAAATAGTGAGAAGATTTGTAAGTAGAGGTGACATGCCTAACGAGCCTGGTGATAGCTGGTTGTCCAGAAAATGAATCTCAGTTCAGCTTTAAAGATACCAAAAATCCAAATAAATTTTACTGTATCCTTAAAAGTTAGTCTATAAAGGTACAGCCTTTTAGA-AATGGATACAACCTAAACTAGAGAGTAAGATCTAATA-CCACCATAGTAGGCCTAAAAGCAGCCACCAATTAAGAAAGCGTTAAAGCTCAACAATAAAAATAACATAAATCCCAAGAACAA-AC-AACCAACTCCCAGCCCCTTACACTGGACTAATCTATTACAAAATAGAAGCAATAATGTTAATATGAGTAACAAGAAAAATTTTCTCCCTGCATGAGTTTAAGTCAGTATCTGATAATATCCTGACTATTAACAGCCA-ATAAAAATAACCCAACAATAAACAACTTATCAAACATACTGTTAATCCAACACAGGAATGCACTCAG-GGAAAGATTAAAAGAAGTAAAAGGAACTCGGCAAACAT-AAACCCCGCCTGTTTACCAAAAACATCACCTCCAGCATCACCAGTATTGGAGGCACTGCCTGCCCAGTGAC-AATCGTTAAACGGCCGCGGTATCCTGACCGTGCAAAGGTAGCATAATCATTTGTTCTCTAAATAGGGACTTGTATGAATGGCCACACGAGGGTTTTACTGTCTCTTACTTCCAATCAGTGAAATTGACCTTCCCGTGAAGAGGCGGGGATGAACCAATAAGACGAGAAGACCCTATGGAGCTTCAACTAACTAGCCCAAAGA-AAACAAATAC-AACCACCCAAGGAATAA-AAAACTCTCTATGGGCATAGCAGTTTCGGTTGGGGTGACCTCGGAGAACAAAAAATCCTCCGAGCGATTT-TAAAGATTAGACCTACAAGCCAAATCACTCTATCGCTTATTGATCCAAAAA--CTTGATCAACGGAATAAGTTACCCTAGGGATAACAGCGCAATCCTATTCAAGAGTCCATATCGACAATTAGGGTTTACGACCTCGATGTTGGATCAGGACACCCAGATGGTGCAACCGCTATCAAAGGTTCGTTTGTTCAACGATTAAAGTCCTACGTGATCTGAGTTCAGACCGGAGCAATCCAGGTCGGTTTCTATCTATT-ATGAATTTCTCCCAGTACGAAAGGACAAGAGAAATAAGGCCAACTCAAAAC-AAGCGCCTTAAAACAATTAATGATTTTGTCTCAATTAACAAC---ACAAA-A--CCCTGCCCTAGA-AAAGGGCTAAGTTAAGGTGGCAGAGCCCGGTAATTGCGTAAAACTTAAACTTTTATATCCAGAGATTCAAATCCTCTCCTTAACAAAA-TGTTCATAATCAACATTCTAACACTAATTATTCCTATTCTATTAGCTGTAGCATTCCTAACACTAGTCGAACGAAAAGTCCTAGGATATATACAACTCCGAAAAGGCCCAAACATTGTAGGCCCATACGGACTACTCCAACCTATTGCTGACGCAATTAAACTCTTTATTAAAGAGCCACTGCGCCCCGCCACATCCTCAATTTCAATATTTATCCTAGCACCCATCCTAGCCCTAAGCCTAGCCCTAACCATGTGAATCCCCCTACCTATACCTTATCCCCTCATTAACATAAACCTGGGAGTTCTATTCATACTAGCTATATCAAGCCTAGCCGTATACTCAATCCTATGATCAGGATGAGCTTCCAATTCAAAATATGCACTAATCGGAGCCCTGCGAGCAGTAGCACAAACAATCTCATACGAAGTAACACTAGCAATCATCTTACTATCAGTACTCCTAATAAACGGATCCTTCACTCTATCTACACTAATTATTACACAAGAACAAGTATGACTAATTTTCCCAGCATGACCCCTAGCAATAATATGATTCATCTCAACTCTAGCAGAAACCAATCGGGCCCCATTCGACCTCACCGAAGGAGAATCCGAACTAGTCTCGGGCTTCAATGTAGAATATGCAGCAGGACCATTCGCCCTATTCTTCATAGCAGAATACGCAAACATTATCATAATAAATATCTTTACAACAACCCTATTCCTAGGAGCATTCCACAACCCATACATACCAGAACTCTATACAATCAACTTTACCATTAAAGCCCTACTACTCACAATCTCTTTTCTATGAATCCGAGCATCATACCCCCGATTTCGTTATGACCAACTAATACACCTACTATGAAAAAGCTTCCTCCCTCTAACACTAGCCCTGTGTATATGACATGTATCACTACCTATCTTTCTATCAAGCATCCCGCCACAAACGTAAGAAATATGTCTGATAAAAGAGTTACTTTGATAGAGTAAATAATAGAGGTTTAAGCCCTCTTATTTCTAGAACTATAGGAATTGAACCTACTCCTAAGAACTCAAAACTCTTCGTGCTCCCAATTTACACCAAATTCTAATAGTAAGGTCAGCTAATT-AAGCTATCGGGCCCATACCCCGAAAATGTTGGTTTATACCCTTCCCGTACTAATAAACCCAATTATCTTTATTATCATCCTATCAACTATTATACTAGGTACCATTATTGTTATAATTAGTTCTCACTGACTACTCATCTGAATCGGATTCGAAATAAACATACTCGCCATCATCCCAATCATAATAAAAAAATATAACCCACGAGCCACAGAAGCATCCACCAAGTACTTCCTAACTCAATCAACAGCCTCAATGTTATTAATAATAGCCGTAATTATTAACCTGATATTCTCAGGCCAATGAACTGTAATAAAACTATTCAACCCAATAGCCTCAATACTCATAACAATGGCCCTCACAATAAAACTAGGAATAGCCCCATTCCACTTCTGAGTCCCAGAAGTAACACAAGGAATTTCCTTATCCTCTGGCCTAATCTTACTCACATGACAAAAACTAGCACCCATGTCCGTGCTCTACCAAATCTCCCCATCAATTAACTTAAACCTCATACTAACCTTATCAACCCTATCTATCATAATTGGAGGTTGAGGGGGGCTAAACCAGACACAACTCCGAAAAATCATAGCCTATTCATCAATCGCCCATATAGGCTGAATAACAGCAGTACTACTATATAACCCTACTATAATACTACTAAACCTAGTCATCTATATTATTATAACTTCCACTATATTCATACTATTCATAGCCAACTCAACTACCACTACCCTAGCACTATCGCACACATGAAACAAAGCACCTGTCATAACTGTCTTAGTCCTCATTACCCTCCTATCAATAGGAGGCCTCCCTCCACTATCAGGATTTATACCAAAATGAATAATCATTCAAGAAATAACAAAAAATGATAACATTATTCTACCCACTTTAATAGCAATCACCGCACTATTAAATCTATACTTTTACATACGACTCACATACTCCACAGCTTTAACAATATTTCCCTCCACAAACAACATAAAAATAAAATGACAATTCTCTTCTACAAAACACATAACTCTCCTACCAACAATAGCTGTTCTATCTACCATGCTCCTACCTCTCACACCAATACTATCAGTGCTAGAATAG--GAATTTAGGTTAAA-TAGACCAAGAGCCTTCAAAGCCCTAAGCAAGTATAATTTACTTAATTCCTGATAAGGATTGCAAGACTGTATCTTACATCAATTGAATGCAAATCAACCACTTTAATTAAGCTAAATCCTCACTAGATTGGTGGGATCCACCCCCACGAAACTTTAGTTAACAGCTAAATACCCTAATCAACTGGCTTCAATCTACTTCTCCCGCCGCGAGGAAAAAAAGGCGGGAGAAGCCCCGGCAGAATT-GAAGCTGCTTCTCTGAATTTGCAATTCAACGTGAAATT-----TCACCACAAGGCTTGGTAAAAAGAGGAATCAA--ACCTCTGTCCTTAGATTTACAGTCTAATGCCTAACTCAGCCATTTTACC-TATGTTCATTAATCGCTGATTATTCTCAACCAACCATAAAGATATTGGCACCCTGTATCTACTATTTGGTGCCTGAGCCGGAATAGTAGGAACAGCCTTAAGTCTGCTAATTCGTGCTGAATTAGGTCAACCTGGAACCCTACTTGGAGATGACCAAATTTACAACGTCGTCGTAACTGCACATGCCTTTGTAATAATTTTCTTTATAGTAATACCTATTATAATTGGAGGGTTTGGTAACTGACTTGTCCCTTTAATAATTGGCGCCCCCGATATAGCATTTCCTCGAATAAATAATATAAGCTTCTGACTCCTCCCACCTTCCTTTTTACTGCTTCTAGCATCATCTATAGTCGAAGCCGGAGCGGGAACAGGTTGAACTGTGTATCCTCCCCTAGCAGGTAATCTAGCCCATGCAGGAGCCTCAGTAGACTTAACTATTTTTTCTCTCCATCTAGCAGGTGTCTCCTCAATTTTAGGGGCCATCAATTTCATTACAACAATTATCAACATAAAACCCCCTGCAATATCACAATACCAAACACCCTTATTCGTGTGATCTGTAATGATTACTGCCGTCCTACTACTCCTTTCACTCCCCGTACTAGCAGCCGGTATTACAATACTACTAACAGATCGAAATCTAAATACAACTTTCTTCGACCCAGCAGGAGGAGGAGACCCAATCCTATATCAACACTTGTTCTGATTCTTCGGACACCCTGAAGTCTATATTCTTATTTTACCTGGATTCGGAATAATTTCCCACATCGTAACCTATTACTCAGGAAAAAAAGAACCATTCGGGTACATAGGAATAGTCTGAGCTATAATATCAATCGGATTCTTAGGGTTTATCGTATGAGCCCACCACATATTTACAGTCGGAATAGACGTCGACACACGAGCCTATTTTACATCAGCCACTATGATTATTGCTATTCCAACTGGAGTAAAAGTATTTAGTTGATTAGCAACACTCCACGGAGGCAATATTAAATGATCCCCTGCTATAATATGAGCTCTAGGCTTCATCTTCCTATTTACAGTAGGAGGCTTGACCGGGATTGTCTTAGCCAACTCTTCTCTTGACATCGTCCTTCACGACACATATTACGTTGTTGCACACTTTCACTACGTACTATCAATAGGGGCAGTATTTGCCATTATAGGGGGATTCGTACACTGATTCCCACTATTTTCAGGCTACACCCTTAACGAAACATGAGCCAAAATTCATTTTGCAATTATATTTGTAGGCGTTAATATAACTTTCTTCCCACAACACTTCCTAGGACTATCTGGCATACCACGACGATACTCTGACTACCCAGATGCGTACACAATATGAAACACCATTTCATCAATAGGCTCATTCATCTCTCTAACAGCAGTCATACTAATAGTATTTATTATCTGAGAAGCATTCGCATCCAAACGAGAAGTACTAACTGTAGATTTAACCACAACAAACCTAGAATGGTTAAACGGATGTCCCCCACCATACCACACATTCGAAGAACCTACATATGTTAACCTAAAATA----------------AGAAAGGAAGGAATCGAACCCCCT-ACTATTGGTTTCAAGCCAACATCATAACCACTATGTCTCTCTCAATT-AATGAGATGTTAGTAAAATATTATATAACTTTGTCGAAGTTAAGTTACAAGTGAAAACCCTGTACATCTCATATGGCATACCCTATACAATTAGGTTTTCAAGACGCAACATCACCAATTATAGAAGAGCTGTTACACTTCCATGACCACACATTAATAATCGTTTTCTTAATTAGCTCACTAGTACTCTACATCATCTCACTAATACTAACAACAAAACTAACCCACACTAGCACAATAGACGCTCAAGAAGTAGAAACGATCTGAACTATTCTACCCGCTATTATTCTAATCCTAATTGCCCTTCCCTCCCTACGAATCTTGTACATAATAGATGAAATCAATAACCCGTCTCTCACAGTTAAAACTATAGGACACCAGTGATACTGAAGCTATGAATACACAGACTATGAAGACTTAAGCTTTGACTCCTATATAATTCCAACATCAGAATTAAAACCAGGAGAACTACGACTACTAGAAGTTGATAACCGAGTTGTTCTGCCCATAGAAATAACAATTCGAATATTAATTTCCTCTGAAGACGTACTGCACTCATGGACCGTGCCCTCCCTAGGACTTAAAACAGATGCAATCCCAGGCCGCTTAAACCAAACAACCCTTATATCAACTCGACCAGGACTATACTACGGCCAATGTTCAGAAATCTGCGGGTCAAATCACAGCTTTATGCCCATTGTCCTCGAGTTAGTCCCACTAAAATATTTCGAAAAATGGTCCGCATCAATACTATAAGATCACCAAGAAGCTAC-ATTAGCACTAACCTTTTAAGTTAGAGATTGAGAGCACCAAACTCTCCTCGGTGACATGCCACAACTAGATACATCAACATGACTGACTATAATCTTATCAATATTCCTAACCCTCTTTATTATATTTCAACTAAAAATCTCAAAACACAACTTCTATCACAACCCAGAGTTATCACTAACAAAAACACCAAAACAAACCACCCCTTGAGAAACAAAATGAACGAAAATCTATTTGCCTCTTTCATTGCCCCTATAATTTTAGGCCTCCCCCTTGTAACCCTAATTGTCCTATTTCCCAGCCTATTATTTCCTACCTCCAATCGACTGACAAACAACCGCCTAATCTCTCTTCAACAATGAATCCTACAACTTATTTCGAAACAAATAATAAGCATCCATAATACTAAAGGACAAACATGAACACTAATACTAATATCCTTAATCCTGTTCATCGGGTCAACAAACCTATTAGGCCTTCTACCCCATTCCTTCACACCAACCACTCAACTATCAATAAATCTAGGCATAGCTATCCCCCTGTGAGCAGGAGCTGTAATCACAGGCTTTCGCAACAAAACTAAAGCTTCACTAGCCCACTTCCTACCACAAGGAACACCAACCCCACTAATCCCGATACTAGTCATTATTGAAACTATTAGCCTTTTCATCCAACCAATTGCCCTCGCCGTACGACTAACAGCCAACATTACTGCAGGTCACCTATTAATTCACCTAATCGGAGGAGCCACACTCGCACTTATAAGTATTAGTACTACAACAGCTCTCATTACATTTATTATCCTAGTCCTATTAACAATTCTCGAGTTCGCAGTAGCCATAATTCAAGCCTACGTATTCACACTTTTAGTCAGCCTATACTTGCATGACAACACATAATGACACACCAAACCCATGCTTATCACATAGTAAACCCAAGCCCTTGACCCCTCACAGGAGCTTTATCTGCCCTATTAATAACATCTGGCTTAATCATATGATTCCACTTCAACTCCACAGTCTTACTAATACTCGGCCTGACTACTAATATACTAACAATATACCAATGATGACGAGACATTATTCGAGAAAGCACCTTCCAAGGACACCACACCCCACCTGTACAAAAAGGCCTTCGCTACGGAATGATTCTCTTTATTATTTCTGAAGTTTTATTCTTTACTGGGTTTTTCTGAGCATTCTACCACTCTAGCCTTGCCCCTACGCCCGAACTAGGTGGTTGCTGGCCCCCAACAGGAATTAACCCACTCAACCCCTTAGAAGTTCCACTACTAAACACCTCTGTCCTATTGGCTTCAGGGGTCTCCATTACCTGAGCTCACCATAGTCTCATAGAAGGAAACCGCAATCACATACTACAAGCACTATTTATTACTATCGCACTAGGAGTGTACTTCACACTGCTACAAGCCTCAGAATATTACGAAGCACCCTTCACTATCTCAGACGGAGTGTACGGCTCAACCTTTTTCGTGGCCACAGGCTTCCACGGCCTCCATGTTATCATTGGATCAACCTTTCTAATTGTCTGCTTTTTCCGACAACTAAAATTTCACTTCACTTCTAACCACCACTTTGGCTTTGAAGCAGCCGCCTGATACTGACACTTCGTAGATGTTGTATGACTCTTCCTCTATGTATCTATCTATTGATGAGGCTCATATTCTTTTAGTATCAATCAGTACAACTGACTTCCAATCAGTTAGTTTCGGTCTAACCCGAAAAAGAATAATAAACCTAATATTAGCCCTCCTAACCAACTTTTCACTATCCACACTACTTGTCATCATTGCATTCTGACTCCCTCAGCTAAACGCATATTCAGAAAAAACAAGCCCATACGAATGCGGATTCGACCCTATAGGATCAGCCCGCCTCCCCTTCTCTATAAAATTCTTCCTAGTAGCCATCACATTCCTCCTATTTGATCTAGAAATTGCACTCCTTCTTCCATTACCATGAGCCTCGCAAACAACCAACTTGAACATAATACTCACAATAGCCCTCTTATTAATCCTCCTATTAGCTGCAAGCTTAGCCTATGAATGAACTCAAAAAGGACTAGAATGAACAGAATATGGTATTTAGTTTAAAA-CAAAATAAATGATTTCGACTCATTAGATTATGATTAAACTCATAATTACCAAATGTCCCTAGTATACATAAACATTATAATAGCATTTACAGTATCCCTCGTAGGACTTTTAATATATCGATCCCATCTAATATCTTCCCTCCTGTGCCTAGAAGGAATAATACTATCCCTATTTGTTATAGCTACCCTAATAATTCTAAACTCACACTTTACCCTAGCTAGCATAATACCTATCATCCTATTAGTCTTCGCAGCATGTGAAGCAGCACTAGGGCTATCCCTGCTAGTAATAGTATCAAACACGTACGGCACTGACTATGTACAAAACCTTAATTTGCTCCAATGTTAAAATATATTATCCCCACAATAATACTTATACCCCTAACTTGACTATCAAAAAACAACATAATCTGAATCAACTCCACAATACATAGCCTACTAATTAGCTTCACAAGTCTACTTCTCATAAACCAGTTTGGTGATAACAGCCTCAACTTCTCACCAACATTCTTTTCCGACTCTTTATCTACTCCATTACTAATCTTAACCATATGACTTCTACCCTTAATATTAATAGCCAGTCAATCCCACCTGTCAAAAGAAAACTTGACCCGAAAAAAACTATTTATTACCATACTAATTCTACTACAACTATTCCTAATTATAACCTTTACAGCCATAGAGCTTATCCTATTCTATATCCTATTTGAAGCAACATTAGTCCCAACACTTATTATCATTACCCGATGAGGAAACCAAACAGAGCGCCTAAATGCCGGACTTTATTTCCTGTTTTATACCCTAGTAGGCTCTTTACCCCTATTGGTCGCACTAGTCCACATCCAAAATACAATAGGATCTCTAAACTTTCTTATACTCCAATACTGAGTACAACCCATACCCAACTCCTGATCCAATGTTTTCATATGACTAGCATGTATAATAGCCTTTATAGTAAAAATACCACTATACGGTCTCCACCTTTGACTCCCTAAAGCCCATGTAGAAGCCCCTATTGCAGGCTCTATAGTCCTCGCGGCAATTCTACTAAAATTAGGAGGATACGGCATATTACGAATTACATTACTCCTGAATCCAGTAACCGAATTCATAGCATACCCATTTATCATGCTATCCCTATGAGGCATAATTATGACCAGCTCAATCTGTCTGCGCCAAACAGACCTAAAATCACTAATTGCATACTCTTCCGTAAGCCACATAGCACTTGTCATCGTAGCCATCCTCATTCAAACTCCCTGAAGCTACATAGGAGCCACAGCTCTGATAATCGCCCATGGCCTAACATCCTCCGTACTTTTCTGTCTAGCAAACTCCAACTACGAACGAATCCACAGCCGAACTATGATCCTAGCCCGAGGCCTACAAACACTCCTCCCACTAATAGCTGCTTGATGACTATTAGCAAGCCTAACTAATCTAGCCCTACCCCCAACAATTAACCTAATCGGAGAGCTGTTTGTAGTAATATCAACTTTCTCATGATCCAACATCACAATTATCTTAATAGGAACAAATATAGTAATTACTGCCTTATATTCCCTATATATACTAATTATAACTCAACGAGGGAAGTACACCCACCATATCAACAACATCTCACCCTCCTTTACACGAGAAAATGCACTCATGTCACTACACATTCTACCCCTACTACTCCTGTCTCTAAACCCAAAAATCATCCTAGGGCCTCTTTACTGTAAATATAGTTTAAAAAAAA-CATTAGATTGTGAATCTAATAATAGAGGCTTATTACCCTCTTACTTACCGAAAAAGTATGCAAGAACTGCTAA-CTCTATGCCCCCATGCCTAACAACATGGCTTTTTCAAACTTTTAAAGGATGGAAGTT-ATCCGTT-GGTCTTAGGAACCAAAAAATTGGTGCAACTCCAAATAAAAGTAATAAACATATTTTCTTCCTTTACGCTAACAACCCTACTCTTACTAATAATGCCCATCATAATAACAAGTTCCAGTACCTACAAAACTTCTAACTACCCACTTTACGTTAAAACAGCTATCTCATGCGCCTTCATCACTAGCATAATTCCCACAATAATATTTATTCACACAGGCCAAGAGATAATCATCTCAAACTGGCACTGACTAACCATCCAGACCCTTAAACTATCCCTTAGCTTTAAAATAGACTACTTCTCAATAATATTTGTCCCAGTAGCACTATTCGTCACATGGTCCATCATAGAATTTTCAATATGATACATACACTCCGACCCCAATATCAACCAGTTTTTCAAATACCTACTCCTATTCCTCATCACAATACTTATTCTAGTCACCGCAAATAACCTCTTTCAATTATTCATTGGTTGGGAAGGAGTCGGAATTATATCATTCCTACTTATTGGATGGTGATACGGACGAGCAGATGCAAACACAGCAGCTCTACAGGCAATTCTATACAACCGTATCGGAGATATCGGATTTATCCTAGCAATAGCCTGATTCTTAACTAACCTCAACACCTGAGACCTACAACAGATCTTCATACTTAACCCAGATAACTCTAACCTACCCCTAATAGGCCTAGTACTAGCCGCAACCGGAAAATCCGCCCAATTCGGACTACACCCATGACTCCCCTCAGCAATAGAAGGCCCAACCCCTGTCTCAGCACTACTCCACTCAAGCACAATAGTAGTAGCGGGCATTTTTCTACTAATCCGCTTCTACCCATTAACAGAAAACAATAAATTTATCCAATCCATTATACTATGCCTAGGAGCTATTACCACACTATTTACAGCAATATGTGCCCTCACTCAAAACGATATCAAAAAGATTGTTGCCTTCTCCACATCCAGCCAATTAGGCCTTATAATAGTAACAGTAGGAATTAACCAACCTTACCTAGCATTCCTCCATATTTGCACCCATGCCTTCTTTAAAGCTATATTATTCATATGCTCTGGCTCCATCATCCACAGCCTAAATGATGAACAAGATATTCGAAAAATAGGAGGCTTATTTAAAGCCATGCCATTCACCACAACAGCCCTTATCATTGGCAGCCTTGCACTAACAGGCATACCCTTCCTCACAGGATTCTACTCCAAAGACCTCATTATCGAAGCCGCCAATACGTCATATACCAACGCCTGAGCCCTCCTAATAACATTAATCGCCACTTCCTTTACAGCCATCTACAGCACACGCATCATCTTCTTTGCACTTTTAGGACAACCCCGATTCCCGACCCTAATTATAATCAATGAAAACAACCCCCTTCTAATTAACTCCATCAAACGCCTACTAATCGGAAGCCTTTTCGCAGGATTTATCATCTCCAACAACATCCCACCCACAACAGTACCCCAAATAACCATACCTCCCCACTTAAAAATAATAGCCCTAACAGTCACAATTCTAGGTTTTATCTTAGCCCTAGAAGTCAGCAACATAACCCAAAACCTAAAATTCCACCATCCCTCAAACACCTTTAAATTCTCCAACTTACTAGGCTATTTCCCCACAATCATACACCGTCTAACCCCCTACATAAACCTAACAATAAGCCAAAAATCAGCATCATCCCTCCTAGATATAATCTGACTAGAAAATATCCTACCAAAAACCACCTCACTAATCCAAATAAAAACCTCTACTATGATCACAAGCCAAAAAGGCCTAATCAAACTATACTTTATATCTTTCCTAATTACAATCATAATTAGCATGATCCTATTTAATTTCCACGAGTAATCTCTATAATAACCACTACACCAATTAATAAAGACCATCCAGTCACAATAACTAGTCAAGTACCATAACTATACAAAGCTGCAATCCCTATAGCCTCCTCACTAAAAAATCCAGAATCCCCTGTATCATAAATCACCCAATCCCCCAGACCATTAAACTTAAATACAATCTCTACCTCCTCATCCTTCAACACATAATAAACTATAAAAAACTCTATTAACAAGCCAGTAATAAAAGACCCCAACACAACCTTATTAGAAACCCAAATCTCAGGGTACTGCTCTGTAGCCATAGCAGTTGTATAACCAAAAACTACCATCATACCCCCCAAATAAATTAAAAAAACCATTAAACCTAAAAAAGATCCACCAAAATTCAATACAATACCACAACCAACTCCACCACTCACAATTAAACCTAACCCCCCATAAATAGGCGAAGGTTTTGAAGAAAACCCTACAAAACCAATCACAAAAATAATACTTATAATAAATACAATGTATGTTATCATTATTCTTGCATGGAATTTAACCATGACTAATGATATGAAAAACCATCGTTGTCATTCAACTACAAGAACACTAATGACTAACATCCGAAAATCCCACCCATTAATAAAAATTGTAAACAATGCATTCATTGACCTCCCAGCCCCATCGAATATCTCATCATGATGAAACTTTGGCTCCCTACTAGGGATCTGCCTAATCCTACAAATTCTCACAGGCCTATTTTTAGCTATACACTACACATCCGACACAATAACAGCATTTGCTTCTGTCACCCACATTTGCCGAGACGTTAACTATGGCTGAATTATCCGATACATACACGCAAATGGAGCTTCAATATTCTTTATTTGCCTGTACATACATGTAGGACGAGGACTATATTATGGATCATACACATTCCTAGAGACATGAAACATCGGAGTAATTCTCCTATTCACAGTAATAGCCACAGCATTCATAGGCTACGTACTACCATGAGGACAAATATCATTTTGAGGAGCAACAGTTATTACCAATCTATTATCAGCAATCCCATACATCGGCACAAACCTAGTTGAATGAATCTGAGGCGGGTTCTCAGTAGACAAAGCAACCCTAACCCGATTCTTCGCTTTCCACTTTATCCTCCCATTCATCATTGCAGCCCTCGCAATAATCCATCTACTCTTCCTCCATGAAACAGGGTCTAACAATCCAACAGGAATTTCATCAGACGCAGATAAAATCCCATTTCACCCCTACTACACTATTAAAGACATTCTAGGAGCCCTACTACTTATTCTAGCCCTAATAATACTAGTACTATTCGCACCCGACCTCCTCGGAGACCCAGACAACTACACCCCAGCAAACCCACTTAGTACACCTCCCCATATTAAGCCCGAATGGTATTTCCTGTTCGCATACGCAATTCTACGATCAATCCCCAACAAACTAGGAGGAGTTATAGCCCTAGTCCTCTCCATCCTAATCCTCATTCTCATACCCCTTCTACACACATCAAAGCAACGAAGCATAATATTCCGACCACTCAGCCAATGCATATTCTGAATTCTAGTAGCAAACCTACTAACGCTCACATGAATCGGAGGACAACCAGTCGAACACCCATACATCATTATTGGACAGCTAGCATCTATTATATACTTCCTCCTCATCCTGGTACTAATACCAACAGCCAGCATAATCGAAAATAATCTCCTAAAATGAAGAAAGGTCTTTGTAGTA--TACTAAATACACTGGTCTTGTAAACCAGAAAAGGAGAACAACCAACC-TCCCCAAGACTTCAAGGAAGAAGCCA-TAGCTCCACCATCAACACCCAAAGCTGAAGTTCTATTTAAACTATTCCCTGAACAC--TATTAA-------------TATAGTCCTACAAACGCAAAGAGC-CCCCCCAGTATTA-AATTTGCTAAAACTTTCAA-CAATCTAACACAAATTCCGCACTCCAGC---------------------------------------------------------------------------------------------------------------------------------------------------------------------------------------------------------------------------------------------------------------------------------------------CCAATATTACAAATCACCCTCAACCG--------CA-----------------ATAAACGTCCGC----------------------------------------------------------------------------------------TTA---TGTACATA-------TAACTAATGTAATAAACACATATTATGTATA-TAGTACATTATATTAAATGCCCCATGCGTATAAGCAAGTCCATATAATCCTT-GATAGTACATAGTACATGTAGTTATTAATC-GTACATAGTACATTTAGGTCAAATCAGTCCTTGAGAACATG-------CATATCCTGT-CCCTTAGATCACGAGCTTAACCACCATGCCGCGTGAAACCAGCAACCCGCTTGGCAGGGATCCCTCTTCTCGCTCCGGGCCCATATACCGTGGGGGTCGCTATTTAATGAACTTTATCAGACATCTGGTTCTTTCTT-CAGGGCCATCTCATCTAAAATCGCCCACTCTTTCCTCTTAAATAAGACATCTCGATGGACTAATGACTAATCAGCCCATGCTCACACATAACTGTGCTGTCATACATTTGGTATTTTTTTATTTTCGGGG-ATGCTTGGACTCAGCTATGGCCGTCAAAGGCCCCGACCCGGAGCATAAATTGTAGCTGGACTTAACTGCATCTTGAGCACCAGCAT----------AATGGTAGGCATGGG------------CATTACAGTCAATGGTTACA-GGACATAA-------TTATATTCATGCATGCCCACTAT----CTTTCCTCCCCCTCC------------------TAAAATTTCCCCCCTTAAATACCTACCACCACTTTTAACACACTTTTTCCTAGTTACTTAATTAAATTTTTCACATTTTCAATACTCAAATTGGCACTCCAA-TCGAAGTAAATATATAAGTGCCTGGGTCGGGGACCACTCG------
>Tragelaphus_imberbis_NC_020619
GTTGATGTAGCTTAAAA-CCAAAGCAAGGCGCTGAAAATGCCTAGATGAGTA-TATGAACTCCATAAACACATAGGCTTGGTCCTGGCCTTCCTGTTGTCTGTTAACAAACTTACACATGCAAGCATCCACATCCCAGTGAG-AATGCCCTCCAGGTC-AACACGACCAAAAGGAGCTGGTATCAAGCACAC-ACC-C-GTAGCTCATGACACCTTGCTTAACCACACCCCC-ACGGGAAACAGCAGTGATAAAAATTAAGCCATAAACGAAAGTTCGACTTAGTTATGTTAATTAGGGTTGGTAAATTTCGTGCCAGCCACCGCGGCCATACGATTAACCCAAGCTAACAGGAGTACGGCGTAAAATGTGTTAAAGCG-TCACACTAAATAGAGCTAAATCTTAATTAAGCTGTAAAAAGCCATAATTATTATAAAA-TAAATAACGAAGGTAGCTCTACAACA-GCTGACACACTATAGCTAAGACCCAAACTGGGATTAGATACCCCACTATGCTTAGCCCTAAACATAGATAATTAT-ATAAACAAAATTATTCGCCAGAGTACTACTAGCAACAGCTTAAAACTCAAAGGACTTGGCGGTGCTTCATACCCCCCTAGAGGAGCCTGTTCTATAATCGATAAACCCCGATAAACCTCACCAATTCTTGCTAATACAGTCTATATACCGCCATCTTCAGCAAACCCTAAAAA-GGAACAAAAGTAAGCGTAATCATAGTACATAAAAACGTTAGGTCAAGGTGTAACCTATGAAATGGGAAGAAATGGGCTACATTTTCTTAGATCAAGAA-AACTAATATACGAAAGTTATTATGAAATTAATAACTAAAGGAGGATTTAGCAGTAAACTAAGAACAGAGTGCTTAGTTGAACCAGGCCATGAAGCACGCACACACCGCCCGTCACCCTCCTCAAATAAATATAATGTCCCA-AAACCTATTCACATGCATTAAC-AATATGAGAGGAGACAAGTCGTAACAAGGTAAGCATACTGGAAAGTGTGCTTGGATAAATCAAGATATAGCTTAA-ACAAAGCATCTAGTTTACACCTAGAAGATTTCAC-ACACCATGAATATCTTGAACTAAATCTAGCCCGAAGAT-TA---AACTCACC---ATAACCAAAGAAAAATAAAACAAAACATTTACCTC-TCAATCTAAAGTATAGGAGATAGAAATTTTAAATACGGCGCTATAGAGAAAGTACCGTAAGGGAATGATGAAAGAAAG-AAATTTAAA-GTACAAAAAAGCAAAGATTACCCCTTGTACCTTTTGCATAATGAATTAACTAGCACAAAACTTAACAAAACGAATTTTAGCTAAGTAACCCGAAACCAGACGAGCTACTCACAAACAGTTTACCAAGAACTAACTCATCTATGTGGCAAAATAGTGAGAAGATTTATGAGTAGAGGTGACATGCCTAACGAGCCTGGTGATAGCTGGTTGTCCAGAAAATGAATCTCAGTTCAGCTTTAAAAATACCAAAAATTTAAATAAATTCCACTGTATTTTTAAAAGTTAATCTAAAAAGGTACAGCCTTTTAGATAAAGGATACAACCTTAAATAGAGAGTAAGATCTAAAA-ACACCATAGTAGGCCTAAAAGCAGCCACCAATTAAGAAAGCGTTAAAGCTCAACAATAAAACTGATAAAAATTTCAAAAACAA-GA-AGCCAACTCCTAGCCC-TAATACTGGACTAATCTATTAAAAAATAGAAGCAATAATGTTAATATGAGTAACAAGAAATATTTTCTCCCTGCATGAGCTTAAATCAGTAACTGATAATACCCTGATTATTAACAGTTA-ATAAAAATAACCCAATAATTAACAATTTATTAGCTATACTGTTAACCCAACACAGGAGTGCACTTAA-GGAAAGATTAAAAGAAGTAAAAGGAACTCGGCAAACAC-AAACCCCGCCTGTTTACCAAAAACATCACCTCCAGCATCACCAGTATTGGAGGCACTGCCTGCCCAGTGAC-AATAGTTTAACGGCCGCGGTATCCTGACCGTGCAAAGGTAGCATAATCATTTGTTCTCTAAATAAGGACTTGTATGAATGGCCACACGAGGGTTTTACTGTCTCTTACTTCCAATCAGTGAAATTGACTTTCCCGTGAAGAGGCGGGAATAAACTAATAAGACGAGAAGACCCTATGGAGCTTCAACTAATCAGTCCAAAGA-AAATAAACTAATATTGCTCAGGAAATAACAATATTTTCCTATGGCCTGACAGTTTCGGTTGGGGCGACCTCGGAGAATAAAAAATCCTCCGAACGATTA-TAAAGACTAGACCTACAAGTCAAATCACTCAATCGCTTATTGATCCAAAAA--CTTGATCAACGGAACAAGTTACCCTAGGGATAACAGCGCAATCCTATTCAAGAGTCCATATCGACAAT-AGGGTTTACGACCTCGATGTTGGATCAGGACATCCAGATGGTGCAACCGCTATCAAAGGTTCGTTTGTTCAACGATTAAAGTCCTACGTGATCTGAGTTCAGACCGGAGCAATCCAGGTCGGTTTCTATCTATTTATGTATTTCTCCCAGTACGAAAGGACAAGAGAAATTAGGCCAACTTAAAAT-AAGCGCCTCAAAGTAACTAATGATCCCGTCTCAATTAGCAAT---ACAAA-AACTCCAGCCCTAGAGACAGGGCTCAGTTAAGGTGGCAGAGCCCGGTAATTGCATAAAACTTAAACTTTTATATCCAGAGATTCAAATCCTCTCCTTAACAAAA-TGTTTATAATCAATACTCTAATACTTATTATTCCTATTTTACTAGCCGTAGCATTCCTCACACTAGTAGAACGAAAAGTCTTAGGCTACATACAATTCCGAAAAGGCCCTAATGTTGTAGGCCCATACGGTCTACTCCAGCCCATCGCCGACGCAATTAAACTTTTCACCAAAGAACCGCTACGCCCTGCTACATCCTCAACATCAATATTTATTTTAGCACCTATTCTAGCTTTAAGCCTAGCCCTCACAATATGAATCCCTCTACCCATACCTTATCCTCTAATCAATATAAACCTAGGAGTCCTATTTATATTAGCTATATCAAGTTTAGCTGTATATTCCATCCTTTGATCAGGATGGGCTTCCAACTCAAAATATGCACTAATTGGAGCCCTACGAGCAGTAGCACAAACAATCTCGTATGAAGTGACACTGGCAATCATCTTATTATCAGTACTCTTAATAAATGGGTCCTTCACTCTATCCACACTAATTATTACACAAGAACAAGTATGACTAATCTTCCCTGCATGACCTCTAGCAATAATATGATTTATCTCAACACTGGCAGAAACAAACCGAGCTCCCTTTGACCTCACTGAAGGGGAATCAGAACTAGTATCAGGCTTTAATGTAGAATACGCAGCAGGACCCTTCGCCCTATTCTTCATAGCAGAGTACGCAAACATTATTATAATAAATATCTTCACAACAACCCTATTCCTAGGGGCATTCCACAGCCCATATATGCCAGAACTATACACAATTAACTTCACCATTAAATCCTTGCTACTAACAATCTCCTTCCTGTGAATCCGAGCTTCCTATCCTCGATTCCGCTATGACCAACTAATACACCTTCTGTGAAAAAATTTCCTACCCCTAACACTAGCCCTATGTATATGACATGTGTCAATGCCCATTCTCCTATCAGGCATCCCACCACAAACATAAGAAATATGTCTGACAAAAGAGTTACTTTGATAGAGTAAATAATAGAGGTTTAAACCCTCTTATTTCTAGAATAATAGGAATTGAACCTACACCTAAGAACCCAAAATTCTTCGTGCTACCAAAT-ACACCAAACTCTAATAGTAAGGTCAGCTAATT-AAGCTATCGGGCCCATACCCCGAAAATGTTGGTTTATATCCTTCCCATACTAATAAACCCAATCATCTCCATTATTATTCTTTCAACAGTCATACTAGGAACCATTATCGTTATAATTAGCTCCCACTGGTTATTCATCTGAATCGGATTTGAAATAAATATACTTGCCATCATCCCCATTATAATAAAAAATCATAACCCACGGGCCACAGAAGCATCAACCAAATATTTTCTAGCCCAATCAACAGCCTCAATACTACTAATGATAGCAGTCATTATTAACTTGATATTCTCAGGTCAATGAACCGTAATAAAACTATTTAACCCAGTAGCCTCTATAGTTATAACAATGGCACTCGCCATAAAACTAGGAATAGCCCCATTCCACTTCTGAGTGCCAGAAGTAACACAAGGTATCCCCCTGTCCTCCGGCCTGATTCTACTGACATGACAAAAACTAGCACCCATGTCTGTACTATATCAAATCTCCCCATCAATCAACCTCAACCTGATCCTAACCCTGTCAATTCTATCAATCATAATTGGAGGCTGAGGAGGACTGAACCAAACACAACTTCGAAAAATCATAGCCTACTCATCAATTGCTCACATAGGATGAATAACAGCAGTACTCCTTTACAACCCCACTATAATACTACTGAACCTCATCATTTATATCATTATAACCTCTACCATGTTTATACTATTTATAGCTAACTCGACTACCACCACCCTATCACTATCAAGCACATGAAATAAAACACCTGTCATGACAGTCCTGGTTCTAGTAACCCTCCTATCAATAGGAGGGCTCCCTCCCCTATCAGGATTTATCCCAAAATGAATAATTATCCAAGAAATAACAAAAAACGATAGCGTCATCCTACCAACCCTCATAGCAATAACAGCCCTACTAAACCTATACTTCTACATACGACTCACATATACCACTACACTAACAATATTCCCATCCACAAACAACATAAAAATGAAATGACAATTCTCAACCACAAAACGAATAACCCTCCTGCCAACAATAATTGTTTTATCAACAATACTATTACCACTAACCCCAATACTGGTAATCCTAGAATAG--GAATTTAGGTTAAAACAGACCAAGAGCCTTCAAAGCCCTAAGCAAGTACCAACTACTTAATTCCTGATAAGGATTGCAAGATCACATCTTACATCAATTGAACGCAAATCAACCACTTTAATTAAGCTAAATCCTCACTAGACTGGTGGGCTCTACCCCCACGAAACTTTAGTTAACAGCTAAAAACCCTAAATAACTGGCTTCAATCTACTTCTCCCGCCGCGAGAAAAAAAAGGCGGGAGAAGCCCCGGCAGAATT-AAAGCTGCTTCTCTGAATTTGCAATTCAACGTGTAAAT-----TCACCACGGAGCCTGGTAAAAAGAGGAAATAA---CCCCTGTCTTTAGATTTACAGTCTAATGCTT-ACTCAGCCATTTTACC-CATGTTCATTAACCGCTGATTATTTTCAACTAACCATAAAGACATTGGCACCCTGTATTTACTATTTGGTGCTTGAGCTGGCATGGTAGGAACTGCTCTGAGCCTGCTAATCCGTGCTGAGTTAGGTCAACCCGGAACACTACTCGGAGATGATCAAATCTATAATGTAATTGTAACCGCACACGCATTTGTAATAATCTTCTTTATAGTAATACCTATCATAATTGGGGGCTTCGGTAACTGACTTGTCCCATTAATAATTGGAGCCCCTGATATAGCGTTCCCCCGAATAAATAATATAAGCTTCTGACTTCTCCCCCCTTCCTTTCTCCTGCTCTTGGCCTCATCAATAGTCGAAGCTGGAGCGGGGACTGGTTGAACCGTATATCCCCCTCTGGCAGGTAATCTAGCACACGCAGGAGCCTCAGTAGACTTAACCATCTTTTCCCTACACTTAGCAGGTGTTTCTTCAATCCTAGGGGCTATTAACTTTATTACAACGATCATTAACATAAAACCCCCTGCAGTATCACAATATCAAACACCCTTATTCGTGTGATCTGTAATAATCACCGCTGTACTACTACTTCTCTCACTCCCTGTGCTAGCAGCTGGCATCACAATACTCCTGACAGACCGAAATCTAAACACAACTTTCTTTGACCCGGCAGGAGGAGGAGACCCTATCTTATACCAACACCTATTCTGATTCTTTGGACACCCAGAAGTTTACATTCTTATTCTACCCGGGTTTGGAATAATTTCTCATATTGTAACTTACTACTCAGGAAAAAAAGAGCCATTCGGATATATAGGAATAGTTTGAGCTATGATATCAATCGGATTCTTAGGATTTATTGTATGGGCCCACCACATATTCACAGTTGGAATAGACGTTGACACACGAGCCTACTTCACATCAGCTACTATGATTATTGCCATCCCAACAGGAGTAAAAGTTTTCAGTTGACTAGCAACACTTCATGGAGGCAATATCAAATGATCACCAGCTATAATGTGAGCCCTAGGCTTCATTTTCCTCTTTACAGTAGGAGGCTTGACCGGAATCGTCCTAGCTAACTCCTCCCTGGATATTGTTCTCCACGATACATATTATGTAGTCGCACATTTCCATTACGTACTGTCAATAGGAGCCGTGTTTGCCATTATAGGGGGATTCGTACATTGATTCCCACTGTTTTCGGGCTACACTCTCAATGACACATGAGCCAAAATCCACTTTGTAATTATATTCGTAGGGGTTAACATGACTTTCTTCCCACAACATTTCCTAGGACTGTCAGGCATGCCACGACGATACTCTGACTACCCGGACGCATACACAATATGAAATACCATCTCATCAATAGGCTCATTTATTTCCCTAACAGCTGTAATACTAATAGTCTTTATTATCTGGGAAGCATTCGCATCTAAACGAGAAGTCCTGACCGTAGACCTAACTTCAACAAACCTAGAGTGGTTAAATGGATGTCCCCCACCATATCATACATTTGAAGAACCCACATACGTCAACCTAAAATA----------------AGAGAGGAAGGAATCGAACCCCCT-ACTATTGGTTTCAAGCCAACATCATAGCCAATATGTCTCTCTTAATT-TATGAGATGTTAGTAAAACATTATATAACTTTGTCAAAGTTAAGTTACAAGTGAAAACCCTGTACATCTCATATGGCGTACCCCATGCAACTAGGCTTCCAAGACGCAACATCTCCAATTATAGAAGAACTTCTACACTTCCATGATCACACACTAATAATCGTGTTCCTAATTAGCTCACTAGTACTCTACATCATTTCACTAATACTAACAACCAAGTTAACACATACTAGTACAATAGACGCACAGGAAGTGGAGACAGTCTGAACCATCTTGCCTGCCGTCATCTTAATCATAATTGCTCTTCCATCTCTACGAATCCTGTATATAATGGATGAAATCAATAACCCATCTCTTACAGTAAAAACAATAGGACATCAGTGATACTGAAGCTATGAGTACACAGACTATGAAGACTTAAGTTTCGACTCCTATATAATCCCAACATCAGAACTAAAACCCGGGGAACTACGACTACTAGAAGTCGATAACCGAGTCGTACTACCTATAGAAATAACAATCCGAGTACTAGTATCCTCTGAAGACGTACTGCACTCATGGGCTGTACCCTCCCTAGGGCTAAAAACGGATGCAATTCCAGGTCGCTTGAACCAAACAACTCTTATATCGTCCCGACCGGGCCTATATTATGGCCAGTGCTCAGAGATCTGTGGGTCAAACCATAGCTTTATACCTATTGTCCTTGAGCTAGTCCCACTAAAACACTTTGAAAAATGATCCGCATCAATACTATAAAATCACTAAGAAGCTGT-ACCAGCATTAACCTTTTAAGTTAAAGACTGAGAGCATCAAACTCTCCTTAGTGGTATGCCACAACTAGACACATCAACATGACTGACAACAATTGTGTCAATATTCTTAACCCTCTTTATTATTTTTCAACTAAAAATTTCAAAACACAACTTCTGCCACAATCCAGAACTAACA---GTAAAAACACCAAAACTAAATGCTCCCTGAAAAACAAAATGAACGAAAATCTATTTGCCTCTTTCATTACCCCTATAATTTTAGGCCTCCCTCTTGCAACTCTCATCATCATATTCCCTAGCCTGTTGTTCCCAACATCAAATCGACTAGTAAACAATCGCCTCATCTCCCTTCAACAATGAGCACTCCAACTTGTGTCAAAACAAATAATAACCATACACAACACCAAAGGACAAACATGGACACTAATGTTGATGTCCCTGATTTTATTTATCGGATCAACAAACCTACTAGGTCTCCTACCTCACTCATTCACACCAACCACACAGCTGTCAATGAACCTAGGCATAGCTATCCCCCTGTGAGCAGGAGCTGTCATCACAGGATTCCGCAACAAAACCAAGACATCACTCGCTCACTTCCTACCACAAGGAACGCCAACCCCACTAATCCCTATACTAGTTATTATCGAAACCATCAGCCTATTTATCCAACCAGTGGCCCTTGCCGTACGACTAACAGCCAACATCACTGCAGGTCACCTGTTGATTCACCTAATTGGAGGAGCCACACTCGCACTAATAAACATTAGCACTGCAACAGCTTTTATCACATTCATTATCCTAATCCTACTAACAATCCTAGAATTTGCAGTAGCTATAATCCAAGCCTACGTATTTACCCTCTTAGTCAGCCTGTATCTACATGACAACACATAATGACACACCAAACACATGCTTACCACATAGTAAACCCAAGCCCTTGACCCCTTACAGGAGCCCTATCCGCCCTACTAATAACATCAGGCCTAACCATGTGATTCCACTACAACTCAACAATTCTCCTAATGCTCGGCCTAACAACTAATATACTGACAATATATCAATGATGACGAGATATTATCCGAGAAAGCACCTTTCAAGGACATCACACTCCAGCCGTCCAAAAAGGCCTTCGCTACGGAATAATCCTCTTTATCATCTCTGAAGTCCTATTCTTCACCGGCTTCTTCTGAGCATTCTACCACTCAAGCCTTGCCCCCACACCAGAATTAGGAGGCTGCTGACCCCCAACAGGCATTCACCCTCTCAACCCCATAGAAGTCCCGCTACTCAACACCTCTGTTTTACTGGCTTCAGGAGTCTCTATTACTTGAGCTCACCATAGCCTAATAGAAGGAGACCGCAACCACATACTACAAGCCCTATTTATCACTATCGCACTAGGGATCTATTTTACACTACTACAGGCCTCAGAATATTATGAAGCACCCTTTACCATCTCAGACGGGGTATATGGATCAACCTTTTTCGTAGCTACAGGCTTCCATGGCCTCCACGTCATTATTGGATCTACATTCCTAATCGTATGCTTTTTCCGCCAACTAAAGTTTCATTTTACCTCTAGCCACCACTTTGGCTTTGAAGCCGCTGCCTGATACTGACACTTCGTAGACGTAGTGTGACTTTTCTTATACGTATCTATTTATTGATGAGGCTCATATTCTTTTAGTATTAACGAGTACAACTGACTTCCAATCAGTTAGCTTTGGTCCAACCCAAAAAAGAATAATAAATCTTATACTAGCCCTACTAACTAACTTTTCACTAGCCTCGCTACTTGTCATTATCGCATTCTGACTACCCCAACTAAATTCATACTCAGAAAAAACAAGCCCATACGAATGCGGATTTGACCCTATGGGATCAGCCCGTCTTCCTTTCTCCATGAAATTTTTCCTAGTGGCTATCACATTCCTCCTATTCGATCTAGAGATTGCACTCCTACTTCCACTGCCATGAGCCTCACAAACAACCAAACTAAACACAATACTTACCATAGCCTTACTCCTAATCACCCTACTAGCTGCAAGCCTAGCTTATGAGTGAACCCAAAAAGGACTAGAGTGAACTGAATATGGTACTTAGTTTAAAA-TAAAATAAATGATTTCGACTCATTAGATTATGAATAAACTCATAATTACCAAATGTCTCTAGTATATATAAATATTATAATAGCATTCACGGTATCTCTCACAGGACTGCTAATATATCGGTCTCACCTAATATCCTCTCTCCTATGTCTGGAAGGAATAATATTATCCTTGTTCGTCATAGCCGCCCTAACAACTCTAAACCTACATTTCACTCTAGCCAACATGATACCCATAATCCTGTTAGTCTTTGCAGCCTGTGAAGCAGCACTAGGACTATCTCTGCTAGTAATAGTGTCAAATACATACGGCACTGATTATGTTCAAAACCTCAACCTACTTCAATGCTAAAATATATTATTCCCACGGCAATACTCATACCCTTAACCTGACTGTCAAAAAACAACATAATCTGAATTAACCCTACAATATACAGTCTACTAATTAGCCTCACTAGCCTACTACTCATAAATCAATTTGGCGATAATAGCCTTAACTTCTCACCAATGTTCTTTTCCGACTCCTTATCCACCCCACTACTAATTTTAACCATATGACTCCTTCCCCTAATATTAATGGCCAGCCAACATCACCTATCGAAGGAGAACTTGACTCGAAAAAAACTGTTTATCACCATACTAATCCTACTACAACTATTCCTAATCATAACTTTTACTGCCATAGAACTAATCCTATTTTATGTTCTATTCGAAGCAACACTCCTCCCCACACTCATTATTATCACTCGATGAGGAAACCAAACAGAACGCTTGAATGCCGGACTCTACTTTCTGTTTTATACACTAGCAGGCTCCCTACCCCTACTAGTTGCTCTACTTTATATTCAAAACACAGTAGGGTCTCTAAACTTCCTAGTACTGCAGTACTGGGCACAGCCTATGTCTAACTCTTGGTCAAATGTTTTTATATGACTAGCATGCATAATAGCCTTCATAGTAAAGATGCCACTCTATGGTCTCCACCTCTGACTACCCAAAGCCCACGTAGAAGCCCCCATCGCAGGCTCAATGGTCCTTGCAGCAATCCTACTAAAACTAGGAGGATATGGAATACTACGAATTACTTTACTCCTAAACCCAACAACCGAATTTATAGCATACCCATTCATCATATTATCCCTATGAGGCATGATCATAACTAGCTCAATTTGCCTTCGCCAAACAGACCTGAAATCACTTATCGCATACTCTTCCGTAAGCCACATAGCACTTGTCATCGTAGCAATCCTTATTCAAACACCCTTAAGCTACATGGGGGCTACCGCCCTAATAATTGCCCATGGTCTTACATCCTCTATGCTCTTCTGTTTAGCTAATTCCAACTACGAACGAATCCACAGTCGAACCATGATCCTAGCCCGAGGCCTCCAGACACTCCTCCCATTAATAGCCACTTGGTGACTTATAGCAAGCCTAACTAATCTAGCCCTACCCCCAACAATTAACCTAATTGGGGAACTTTTTGTAGTTATATCAACTTTCTCATGATCCAACATGACAATTATCCTTATAGGGATTAATATAGTAATCACCGCCCTATACTCCCTATATATACTAATTACAACTCAACGGGGAAAACACACCCATCATATCAACAACATCTCACCCTCCTTCACACGAGAAAATGCACTCATGTCGCTACACATCATCCCCTTACTACTTCTATCCTTGAATCCCAAAATCATTTTAGGTCCCCTATACTGTAAATATAGTTTAAAGAAAA-CATTAGATTGTGAATCTAATAATAGAAACTCACCACCTTCTTATTTACCGAAAAAGTACGCAAGAACTGCTAA-CTCTATGCTCC-ATGCTTAATAACATGGCTTTTTCAAACTTTTAAAGGATGGTAGCT-ATCCGTT-GGTCTTAGGAACCAAAAAATTGGTGCAACTCCAAATAAAAGTAATAAATATATTCTCTTCCTTTACACTAATTACCCTCCTCCTACTAACCATGCCTGTAATAGTAACAAGCTTCAACATTCACAAAACCCTTAACTACCCTCTATATGTAAAAACAACCATCGCATATGCTTTCATTACCAGCACCATTCCCATAATAATATTTATTCACACAGGACAAGACATAGTCATCTCAAACTGACACTGACTAACCATCCAAACCCTTAAACTATCTCTAAGCTTTAAAATAGACTACTTCTCAATAATATTCGTTCCGGTGGCACTATTCGTCACATGGTCCATCATAGAATTTTCAATATGATATATGCACTCAGACCCCAACATTAACAAATTTTTCAAATATTTACTCATTTTTCTCATCACAATGCTAATCCTTGTCACCGCAAACAACCTCTTCCAATTATTTATCGGGTGAGAAGGTGTCGGGATCATATCTTTTCTACTCATTGGATGGTGATACGGACGAACAGACGCAAACACAGCAGCCCTACAAGCCATTTTATATAACCGCATTGGAGATGTAGGATTTATCCTGGCTATAGCATGATTCTTAGCTAACCTTAACACCTGAGACCTTCAACAAATTTTTATACTTAATCCAGACAACTCCAACATTCCCCTGCTAGGTCTAGTATTAGCTGCAACCGGAAAATCCGCCCAGTTCGGCCTACACCCGTGACTTCCTTCTGCAATAGAAGGCCCAACTCCTGTATCAGCATTACTTCACTCAAGCACAATAGTAGTAGCGGGAATTTTCCTATTAATCCGCTTTCACCCTCTGACAGAAAACAACAAGCTTGCCCAATCCATCATACTATGTCTAGGAGCCATTACTACACTATTTACAGCGATATGCGCCCTAACCCAAAACGACATCAAAAAAATTATTGCCTTTTCCACATCAAGTCAGCTAGGCCTAATAATAGTAACAATTGGTATTAACCAACCCTACCTAGCATTTCTTCACATTTGTACCCACGCATTCTTTAAAGCCATACTATTCATGTGCTCCGGCTCCATTATCCACAGCCTAAACAACGAGCAAGACATCCGAAAAATAGGCGGCCTATTTAAAGCCATACCATTCACTACAACAGCCCTTATTATTGGCAGCCTGGCACTGACAGGGGTGCCCTTCCTCACAGGATTCTATTCCAAAGACCTAATTATCGAAGCCGCCAACACGTCATATACCAACGCCTGAGCCCTCTTACTAACACTAATTGCCACCTCTTTCACAGCTGTCTACAGCGCCCGAATTATTTTCTCTGCACTCTTAGGACAACCTCGTTTTCCAGCCCTAGTAACAATTAATGAAAACAACCCCCTTCTAATAAACTCCATTAAACGCCTCCTAATCGGGAGCCTTTTCGCAGGGTTTATTATCTCTAATAGCATCCCACCAATAACAGTCCCCCAAATAACCATACCCTACTACCTAAAAACAGCAGCCCTAGCAGTAACAATCTTAGGCTTTATCTCAGCTCTAGAAATTAATAACATAACTCAAAACTTAAAACTTTATCACCCCTCAAACAGCTTTAAATTCTCCAACATGCTAGGGTACTTTCCCACAATCATACACCGCCTGATTCCATATGCAAATCTATCAATAAGCCAAAAATCCGCATCCACCCTCCTTGACCTAATCTGACTAGAAAATATTTTACCAAAAACAACTTCACTTGTCCAAATAAAAATATCGATCATAGTAACAAACCAGAAAGGCCTAATCAAACTATACTTCCTCTCTTTCCTAGTTACAATCCTTGTCAGCATAATCCTATTTAATTTCCACGAGTAATCTCTATAATAACCACGACCCCAATTAATAAAGACCAGCCGGTTACAACAACTAACCAAGTCCCATAACTATATAGAGCCGCAATTCCCATAGCTTCCTCACTAAAAAACCCAGAATCCCCCGTATCATAAATAACCCAATCACCTAACCCATTGAACTCAAACACAATCTCCAACTCCTTATCCTTCAATACATAATAAACCATAACAAACTCTATCAAAAGACCAGTAATAAATGCCCCCAAGACAACCTTATTAGAAACCCAAACCTCAGGATACTGCTCCGTAGCCATAGCTGTTGTATAACCAAAAACCACCATCATACCACCTAAATAAATTAAAAATACCATTAAACCTAAGAAAGATCCACCAAAATTTAATACAATTCCACAACCAACCCCTCCACTCACAATCAGTCCTAATCCCCCATAAATAGGTGAAGGTTTCGAAGAGAACCCCACAAAACCTATCACAAAAATGACACTTAAAATAAACACAATGTATGTTATCATTATTCTCACATGGAATCTAACCATGACTAATGATATGAAAAACCATCGTTGTCATTCAACTATAAGAACACTAATGATTAACATTCGAAAATCTCACCCGTTAATAAAAATCGTAAACAACGCATTCATTGACCTCCCAACCCCACCAAACATCTCATCATGATGAAATTTCGGATCACTTCTAGGGATCTGCCTAGTTCTGCAAATCCTTACAGGTTTATTTCTAGCAATACACTACACATCAGACACAATAACAGCATTTTCCTCCGTCACCCACATCTGTCGAGACGTAAACTACGGCTGAATCATCCGGTATATGCATGCAAATGGAGCTTCAATATTTTTCATTTGCTTATATATGCACGTAGGACGAGGACTGTACTACGGGTCATACACTTTCCTAGAAACATGAAATATCGGAGTAATTCTTCTATTCACAGTAATAGCCACAGCGTTCATAGGATACGTACTACCATGAGGGCAAATGTCATTCTGAGGAGCAACAGTTATCACGAACCTCCTATCAGCAATCCCATACATTGGCACCAACCTAGTCGAATGAATCTGAGGAGGGTTTTCAGTGGACAAAGCAACCCTAACCCGATTTTTCGCCTTCCACTTCATCCTTCCATTTATTATCGCAGCACTAGCCCTTGTCCACCTTCTATTCCTCCACGAAACAGGATCCAACAACCCAACAGGAATCTCGTCAGACACAGACAAAATCCCATTCCACCCCTACTATACAATTAAAGACATTCTAGGTGCCCTATTACTAATTCTAGCTCTAATACTTCTAGTGCTGTTTGCACCTGATCTCCTTGGAGACCCCGACAACTATACCCCAGCAAACCCACTCAACACACCCCCTCACATTAAACCCGAATGGTACTTCCTATTCGCATACGCAATTCTGCGATCAATCCCAAATAAACTAGGAGGGGTCCTAGCCCTAGTACTCTCAATCCTAATCCTTATCTTAATACCTCTACTGCATGCATCCAAACAACGAAGCATAATATTCCGACCATTGAGCCAATGCCTATTCTGAATCTTAGTAGCAGACCTACTCACACTCACATGAATTGGAGGGCAACCAGTCGAACACCCATATATCATCATCGGACAACTAGCATCTATTATATACTTCCTCCTTATTTTAGTATTAATGCCAGCAATTAGCATAATCGAAAATAATTTATTAAAGTGAAGATAGGTCTTTGTAGTA--CATTAAATACACTGGTCTTGTAAACCAGAAAAGGAGAACTACCAACC-TCCCTAAGACT-CAAGGAAGAAGCCA-TTGCCTCACCATCAACACCCAAAGCTGAAGTTCTATTTAAACTATTCCCTGAACAC--TATTAA-------------TATAGCACCACAAACGTCAAGAGC-CTTACCAGTATTA-AATTTACCAAAATTTTTAG-TAATTTAACACAAACTTTGCACCCAAGC---------------------------------------------------------------------------------------------------------------------------------------------------------------------------------------------------------------------------------------------------------------------------------------------CCAAAATTATAAACCAATACTAACTAGCC----ACACAAGGCGTGCAGTACACATAAATGTCAGACGTAAATTTTAATGTATTACCACATCACGCGGATGTGGTGGAGGACATAACATGTATATAGTACATTATACTATGTAATAAGAACATATAA---TGTACGTAGTACATTATATTAATGTAATAAAGACATAATATGTATA-TAGTACATTATATTATATGCCCCATGCGTATAAGCAAGTACATAAATTCTATTGATAGTACATAGTACATGTTGTTATTAATC-GTACATAGCACATTTAAGTCAAATCAGTCCTTGTCAACATG-------CGTATCCCTT-CCACTAGATCACGAGCTTGATCACCATGCCGCGTGAAACCAGCAACCCGCTTGGCAGGGATCCCTCTTCTCGCTCCGGGCCCATAACTTGTGGGGGTAGCTATTTAATGAATTTTATCAGACATCTGGTTCTTTCTT-CAGGGCCATCTCACCTAAAATCGCCCACTCTTTCCCCTTAAATAAGACATCTCGATGGACTAATGACTAATCAGCCCATGCTCACACATAACTGTGGTGTCATACATTTGGTATTTTTTTATTTTGGGGG-ATGCTTGGACTCAGCTATGGCCGTCTGAGGCCCTGACCCGGAGCATTGATTGTAGCTGGACTTAACTGCATCTTGAGCACCAGCAT----------AATGGTAGGCATGGG------------CATGGCAGTCAATGGTAGCA-GGACATAA------ATTATATT-ATATAT------------------TCCCCCCCC----------------------------CCCTCTTATATACTCATCATCATTTTTAACACGTTTTTCCCTAGTTCAATATTTAAATTTATCACATTTTCAATACTCAAATTGGCACTCAAA-CCAAGGTAGGTATATAAATGCCGTTCCTAACTATAA----------
>Bos_taurus_EU177832
GTTGATGTAGCTTAAC--CCAAAGCAAGGCACTGAAAATGCCTAGATGAGTC-TCCCAACTCCATAAACACATAGGTTTGGTCCCAGCCTTCCTGTTAACTCTTAATAAACTTACACATGCAAGCATCTACACCCCAGTGAG-AATGCCCTCTAGGTT-ATTAAAACTAAGAGGAGCTGGCATCAAGCACAC-ACC-CTGTAGCTCACGACGCCTTGCTTAACCACACCCCC-ACGGGAAACAGCAGTGACAAAAATTAAGCCATAAACGAAAGTTTGACTAAGTTATATTAATTAGGGTTGGTAAATCTCGTGCCAGCCACCGCGGTCATACGATTAACCCAAGCTAACAGGAGTACGGCGTAAAACGTGTTAAAGCA-CCATACCAAATAGGGTTAAATTCTAACTAAGCTGTAAAAAGCCATGATTAAAATAAAAATAAATGACGAAAGTGACCCTACAATA-GCCGACGCACTATAGCTAAGACCCAAACTGGGATTAGATACCCCACTATGCTTAGCCCTAAACACAGATAATTAC-ATAAACAAAATTATTCGCCAGAGTACTACTAGCAACAGCTTAAAACTCAAAGGACTTGGCGGTGCTTTATATCCTTCTAGAGGAGCCTGTTCTATAATCGATAAACCCCGATAAACCTCACCAATTCTTGCTAATACAGTCTATATACCGCCATCTTCAGCAAACCCTAAAAA-GGAAAAAAAGTAAGCGTAATTATGATACATAAAAACGTTAGGTCAAGGTGTAACCTATGAAATGGGAAGAAATGGGCTACATTCTCT-ACACCAAGAG-AATCAA-GCACGAAAGTTATTATGAAACCAATAACCAAAGGAGGATTTAGCAGTAAACTAAGAATAGAGTGCTTAGTTGAATTAGGCCATGAAGCACGCACACACCGCCCGTCACCCTCCTCAAATAGATTCAGTGCATCT-AACCCTATTTAAACGCACTAGC-TACATGAGAGGAGACAAGTCGTAACAAGGTAAGCATACTGGAAAGTGTGCTTGGATAAATCAAGATATAGCTTAA-ACAAAGCATCCAGTTTACACCTAGAAGACTTCAT-TCATTATGAATATCTTGAACTAGACCTAGCCCAAAGATACC---CTCTCGACTAAACAACCAAGATAGAATAAAACAAAACATTTAA-TC-CCAATTTAAAGTATAGGAGATAGAAATCT-AAGTACGGCGCTATAGAGAAAGTACCGCAAGGGAACGATGAAAGAAA--AAACTAAAA-GTATAAAAAAGCAAAGATTACCCCTTGTACCTTTTGCATAATGAATTAACTAGTATAAGACTTAACAAAATGAATTTTAGCTAAGCAGCCCGAAACCAGACGAGCTACTCACAAACAGTTTACCAAGAACTAACTCATCTATGTGGCAAAATAGTGAGAAGATTTGTAAGTAGAGGTGACATGCCTAACGAGCCTGGTGATAGCTGGTTGTCCAGAAAATGAATCTAAGTTCAGCTTTAAAGATACCAAAAATTCAAATAAACCCCACTGTAGCTTTAAAAGTTAGTCTAAAAAGGTACAGCCTTTTAGA-AACGGATACAACCTTGACTAGAGAGTAAAATTTAACA-CTACCATAGTAGGCCTAAAAGCAGCCATCAATTAAGAAAGCGTTAAAGCTCAACAACAAAAATTAAATAGATTCCAACAACAA-AT-GATTAACTCCTAGCCC-CAATACTGGACTAATCTATTATAGAATAGAAGCAATAATGTTAATATGAGTAACAAGAAAAATTTTCTCCTTGCATAAGTCTAAGTCAGTGCCTGATAATACTCTGACCACTAACAGTCA-ATAAAAATAATCCAACAATAAACAATTTATTGATTATACTGTTAACCCAACACAGGAGTGCATCTAA-GGAAAGATTAAAAGAAGTAAAAGGAACTCGGCAAACAC-AAACCCCGCCTGTTTACCAAAAACATCACCTCCAGCATTCCCAGTATTGGAGGCATTGCCTGCCCAGTGAC-AACTGTTTAACGGCCGCGGTATCCTGACCGTGCAAAGGTAGCATAATCATTTGTTCTCTAAATAAGGACTTGTATGAATGGCCGCACGAGGGTTTTACTGTCTCTTACTTCCAATCAGTGAAATTGACCTTCCCGTGAAGAGGCGGGAATGCACAAATAAGACGAGAAGACCCTATGGAGCTTTAACTAACCAACCCAAAGA-GAATAGATT--TAACCATTAAGGAATAACAACAATCTCC-ATGAGTTGGTAGTTTCGGTTGGGGTGACCTCGGAGAATAAAAAATCCTCCGAGCGATTT-TAAAGACTAGACCCACAAGTCAAATCACTCTATCGCTCATTGATCCAAAAA--CTTGATCAACGGAACAAGTTACCCTAGGGATAACAGCGCAATCCTATTCAAGAGTCCATATCGACAAT-AGGGTTTACGACCTCGATGTTGGATCAGGACATCCTGATGGTGCAACCGCTATCAAAGGTTCGTTTGTTCAACGATTAAAGTCCTACGTGATCTGAGTTCAGACCGGAGTAATCCAGGTCGGTTTCTATCTATT-ACGTATTTCTCCCAGTACGAAAGGACAAGAGAAATAAGGCCAACTTTAAATCAAGCGCCTTAAGACAACCAATGATAACATCTCAACTGACAAC---ACAAA-A--CCCTGCCCTAGA-ACAGGGCTTAGTTAAGGTGGCAGAGCCCGGTAATTGCATAAAACTTAAACTTTTATATCCAGAGATTCAAATCCTCTCCTTAACAAAA-TGTTCATAATTAACATCTTAATACTAATTATTCCCATCCTATTGGCCGTAGCATTCCTTACGTTAGTGGAACGAAAAGTTCTAGGCTATATACAACTCCGAAAAGGTCCAAATGTCGTAGGTCCATATGGCCTACTTCAACCCATCGCCGATGCAATCAAACTTTTCATTAAAGAACCACTACGACCCGCTACATCTTCAGCCTCAATATTTATCCTAGCACCTATCATAGCTTTAGGCCTAGCCTTAACCATGTGAATTCCCCTACCAATACCCTATCCTCTTATCAACATAAACCTAGGAGTCCTATTTATACTAGCCATATCAAGCCTAGCCGTATACTCCATTCTCTGATCAGGCTGAGCTTCCAACTCAAAATACGCACTAATCGGAGCCCTACGAGCAGTAGCACAAACAATCTCATACGAAGTAACGCTAGCAATTATCCTGTTATCAGTACTCCTAATAAGTGGGTCCTTTACCCTCTCCACATTAATTACTACACAAGAACAAATATGGTTAATCCTCCCAGCATGGCCTCTAGCAATAATATGATTTATCTCAACACTAGCAGAAACAAACCGAGCTCCATTTGATTTAACTGAAGGAGAATCAGAGCTAGTCTCGGGCTTCAACGTAGAATATGCAGCAGGACCATTTGCCCTCTTCTTCATAGCAGAGTACGCAAATATTATCATAATAAATATCTTTACAGCAATTTTATTCCTAGGAACATCCCACAATCCACACATACCAGAACTCTACACAATCAATTTTACCATTAAATCCCTACTGCTCACAATATCCTTCCTATGAATCCGAGCATCCTACCCTCGATTTCGCTATGACCAACTAATACACTTACTATGAAAAAATTTTCTACCTCTGACACTAGCCCTGTGCATGTGACACGTATCCCTACCCATCCTTACATCAGGCATCCCACCACAAACATAAGAAATATGTCTGACAAAAGAGTTACTTTGATAGAGTAAATAATAGAGGTTCAAACCCTCTTATTTCTAGAACTATAGGAATCGAACCTACTCCTAAGAATCCAAAACTCTTCGTGCTCCCAATT-ACACCAAATTCTATTAGTAAGGTCAGCTAATT-AAGCTATCGGGCCCATACCCCGAAAATGTTGGTTTATATCCTTCCCGTACTAATAAACCCAATTATCTTTATTATTATTCTACTAACCATTATACTAGGAACTATTATTGTCATAATCAGTTCTCACTGACTACTTGTCTGAATCGGGTTTGAAATAAATATACTCGCCATCATCCCCATCATAATAAAAAATCACAACCCACGAGCTACAGAAGCATCAACTAAATATTTTTTGACTCAATCAACAGCCTCAATACTACTAATAATAGCCGTCATCATTAACCTAATATTCTCAGGCCAATGAACCGTAATAAAACTATTTAACCCAATAGCCTCAATACTTATAACGATAGCCCTAGCTATAAAACTAGGAATAGCCCCATTTCACTTCTGAGTCCCAGAAGTAACACAGGGCATCCCCCTATCCTCAGGCCTTATCCTACTGACATGACAAAAACTAGCACCTATATCTGTACTTTACCAAATCTTCCCATCAATTAACCTAAACTTAATTCTAACCCTATCAGTTTTATCAATCCTAATTGGAGGCTGAGGGGGACTAAACCAAACACAACTCCGAAAAATCATAGCCTACTCATCAATCGCTCATATAGGCTGAATAACAGCAGTACTACCATATAACCCCACCATAACATTGCTAAACTTAATTATCTATATCATTATAACTTCCACCATATTTACCATATTTATAGCCAATTCCACCACCACTACCCTGTCATTATCACACACATGAAATAAAACACCCATTATAACCGTCCTAATTCTTGCCACTCTCCTATCCATAGGAGGACTCCCTCCCCTATCTGGGTTTATACCAAAATGAATAATCATCCAAGAGATAACAAAAAATAACAGCATCATTCTACCCACTTTCATAGCAATCACAGCTCTACTAAACTTATATTTTTATATACGACTCACGTATTCTACCACACTAACAATATTTCCCTCCACAAACAACATAAAAATAAAATGACAATTTCCCCTTATGAAAAAAATAACTTTTCTACCAACAATAGTCGTATTATCTACCATAATACTACCACTCACGCCAATACTATCAGTGTTAGAATAG--GAATTTAGGTTAAA-CAGACCAAGAGCCTTCAAAGCCCTAAGCAAGTACAATTTACTTAATTCCTGATAAGGATTGCAAGACTACACCTTACATCAATTGAATGCAAATCAACCACTTTAATTAAGCTAAATCCTCACTAGACTGGTGGGCTCCACCCCCACGAAACTTTAGTTAACAGCTAAACACCCTAGCTAACTGGCTTCAATCTACTTCTCCCGCCGCAAGAAAAAAAAGGCGGGAGAAGCCCCGGCAGAATT-GAAGCTGCTTCTCTGAATTTGCAATTCAACGTGTAAAT-----TCACCACAGGGCTTGGTAAAAAGAGGAGTCAA--ACCTCTATCTTTAGATTTACAGTCTAATGCTTTGCTCAGCCATTTTACC-CATGTTCATTAACCGCTGACTATTCTCAACCAACCATAAAGATATTGGTACCCTTTATCTACTATTTGGTGCTTGGGCCGGTATAGTAGGAACAGCTCTAAGCCTTCTAATTCGCGCTGAATTAGGCCAACCCGGAACTCTGCTCGGAGACGACCAAATCTACAACGTAGTTGTAACCGCACACGCATTTGTAATAATCTTCTTCATAGTAATACCAATCATAATTGGAGGATTCGGTAACTGACTTGTTCCCCTAATAATTGGTGCTCCCGATATAGCATTTCCCCGAATAAATAATATAAGCTTCTGACTCCTCCCTCCCTCATTCCTACTACTCCTCGCATCCTCTATAGTTGAAGCTGGGGCAGGAACAGGCTGAACCGTGTACCCTCCCTTAGCAGGCAACCTAGCCCATGCAGGAGCTTCAGTAGATCTAACCATTTTCTCTTTACACTTAGCAGGAGTTTCCTCAATTTTAGGAGCCATCAACTTCATTACAACAATTATCAACATAAAGCCCCCCGCAATGTCACAATACCAAACCCCTCTGTTCGTATGATCCGTAATAATTACCGCCGTACTACTACTACTCTCGCTCCCTGTATTAGCAGCCGGCATCACAATGCTATTAACAGACCGGAACCTAAATACAACCTTCTTCGACCCGGCAGGAGGAGGAGACCCTATTCTATATCAACACTTATTCTGATTCTTTGGACACCCCGAAGTCTATATTTTAATCTTACCTGGGTTTGGAATAATCTCTCATATCGTGACCTACTACTCAGGAAAAAAAGAACCATTCGGATATATGGGAATAGTTTGGGCTATAATGTCAATCGGATTTCTAGGTTTCATCGTATGAGCCCACCATATATTCACTGTCGGAATAGACGTCGACACACGAGCCTACTTCACATCAGCCACTATAATTATTGCTATTCCAACCGGGGTAAAAGTCTTCAGCTGATTGGCAACACTTCATGGAGGTAATATCAAATGGTCTCCTGCTATAATGTGAGCCCTAGGCTTTATTTTCTTATTTACAGTAGGGGGTTTAACTGGAATTGTCTTAGCCAACTCTTCCCTCGATATTGTTCTTCACGACACATACTACGTTGTCGCACATTTCCACTATGTTTTATCAATAGGAGCTGTATTTGCTATTATAGGGGGATTTGTTCATTGATTCCCACTATTCTCAGGTTATACTCTCAACGATACATGAGCCAAAATCCACTTCGCAATTATATTTGTAGGCGTCAATATAACCTTCTTCCCACAACACTTTCTAGGACTATCTGGCATGCCTCGACGATACTCCGACTACCCAGATGCATACACAATATGAAATACTATCTCATCAATAGGCTCATTCATTTCCCTAACAGCAGTTATACTAATAGTTTTCATCATCTGAGAAGCATTTGCATCTAAACGAGAAGTCTTGACTGTAGACTTAACCACGACAAATCTAGAATGATTAAACGGATGCCCTCCACCATATCACACATTTGAAGAACCCACCTATGTTAACCTAAAATA----------------AGAAAGGAAGGAATCGAACCCCCT-ACTATTGGTTTCAAGCCAACATCATAACCTCTATGTCTCTCTCAATA-AACGAGGTGTTAGTAAAACATTATATAATTTTGTCAAAGTTAAGTTACAAGTGAAAGTCCTGTACACCTCATATGGCATATCCCATACAACTAGGATTCCAAGATGCAACATCACCAATCATAGAAGAACTACTTCACTTTCATGACCACACGCTAATAATTGTCTTCTTAATTAGCTCATTAGTACTTTACATTATTTCACTAATACTAACGACAAAGCTGACCCATACAAGCACGATAGATGCACAAGAAGTAGAGACAATCTGAACCATTCTGCCCGCCATCATCTTAATTCTAATTGCTCTTCCTTCTTTACGAATTCTATACATAATAGATGAAATCAATAACCCATCTCTTACAGTAAAAACCATAGGACATCAGTGATACTGAAGCTATGAGTATACAGATTATGAGGACTTAAGCTTCGACTCCTACATAATTCCAACATCAGAATTAAAGCCAGGGGAGCTACGACTATTAGAAGTCGATAATCGAGTTGTACTACCAATAGAAATAACAATCCGAATGTTAGTCTCCTCTGAAGACGTATTACACTCATGAGCTGTGCCCTCTCTAGGACTAAAAACAGACGCAATCCCAGGCCGTCTAAACCAAACAACCCTTATATCGTCCCGTCCAGGCTTATATTACGGTCAATGCTCAGAAATTTGCGGGTCAAACCACAGTTTCATACCCATTGTCCTTGAGTTAGTCCCACTAAAGTACTTTGAAAAATGATCTGCGTCAATATTATAAAATCACTAAGAAGCTAT-AT-AGCACTAACCTTTTAAGTTAGAGATTGAGAGCCATATACTCTCCTTGGTGACATGCCGCAACTAGACACGTCAACATGACTGACAATGATCTTATCAATATTCTTGACCCTTTTTATCATCTTTCAACTAAAAGTTTCAAAACACAACTTTTATCACAATCCAGAACTGACACCAACAAAAATATTAAAACAAAACACCCCTTGAGAAACAAAATGAACGAAAATTTATTTACCTCTTTTATTACCCCTGTAATTTTAGGTCTCCCTCTCGTAACCCTTATCGTACTATTCCCAAGCCTACTATTCCCAACATCAAACCGACTAGTAAGCAATCGCTTTGTAACCCTCCAACAATGAATACTTCAACTTGTATCAAAACAAATAATGAGTATCCACAATTCTAAAGGACAAACATGAACATTAATATTAATATCTCTGATCCTATTTATTGGATCAACAAACCTACTAGGCCTATTACCCCATTCATTCACACCAACAACACAACTATCAATAAACCTAGGCATAGCCATCCCCCTGTGAGCAGGAGCCGTAATTACAGGATTCCGCAATAAAACTAAAGCATCACTTGCCCATTTCTTACCACAAGGAACACCCACTCCACTAATCCCAATACTAGTAATTATTGAAACTATCAGCCTTTTTATTCAACCTATAGCCCTCGCCGTGCGGTTAACAGCTAACATCACTGCAGGACACCTATTAATTCACCTAATCGGAGGAGCTACACTTGCACTAATAAGCATTAGCACTACAACAGCTCTAATTACATTCACCATTCTAATCCTACTAACAATTCTAGAGTTTGCAGTAGCTATAATCCAAGCCTATGTATTCACTCTCCTAGTCAGCCTATATCTGCATGACAACACATAATGACACACCAAACTCATGCTTATCATATAGTAAACCCAAGCCCTTGACCTCTTACAGGAGCTTTGTCTGCCCTCTTAATAACATCCGGCCTAACCATGTGATTTCACTTTAACTCAATGACCCTGCTAATAATTGGCCTAACAACAAATATACTAACAATATACCAATGATGACGAGATGTTATCCGAGAAAGCACCTTCCAAGGGCACCATACCCCAGCTGTCCAAAAAGGCCTCCGTTATGGAATAATTCTTTTTATTATCTCCGAAGTACTATTCTTTACCGGATTTTTCTGAGCTTTCTACCACTCAAGCCTCGCCCCCACCCCTGAACTAGGCGGCTGCTGACCCCCAACAGGCATTCACCCACTAAACCCCCTAGAAGTCCCACTGCTCAACACCTCTGTCCTATTGGCTTCCGGAGTTTCTATTACCTGAGCCCATCATAGTTTAATAGAAGGGGACCGAAAGCATATATTACAAGCCCTATTTATCACCATCACATTAGGAGTCTACTTCACACTACTACAAGCCTCAGAATACTATGAAGCACCTTTTACTATCTCCGACGGAGTTTACGGCTCAACTTTTTTTGTAGCCACAGGCTTCCACGGCCTCCACGTCATCATTGGGTCCACCTTCTTAATTGTCTGCTTCTTCCGCCAATTAAAATTTCATTTTACTTCTAACCACCACTTCGGCTTTGAAGCCGCTGCCTGATACTGACATTTCGTAGACGTAGTCTGACTTTTCCTCTATGTTTCTATCTATTGATGAGGCTCCTATTCTTTTAGTATTAACTAGTACAGCTGACTTCCAATCAGCTAGTTTCGGTCTAGTCCGAAAAAGAATAATAAATTTAATACTAGCCCTCCTGACCAATTTTACACTAGCCACCCTACTCGTCATCATCGCATTCTGACTTCCCCAACTAAATGTATACTCTGAGAAAACAAGCCCATACGAATGTGGATTTGACCCCATAGGATCAGCCCGCCTTCCCTTCTCTATAAAATTCTTTCTGGTAGCCATCACATTCCTCTTATTTGACCTAGAAATTGCACTCCTCCTACCACTGCCATGAGCCTCACAAACAGCAAATCTAAACACAATGCTTACCATAGCCCTCTTCCTAATTATCCTCCTAGCTGTAAGCCTAGCCTATGAGTGAACTCAAAAAGGACTAGAATGAACCGAATATGGTACTTAGTTTAAAA-TAAAATAAATGATTTCGACTCATTAGATTATGATTTAATTCATAATTACCAAATGTCTATAGTATACATAAACATTATAATAGCATTCACAGTATCTCTTGTAGGACTACTAATATACCGATCCCACCTAATATCCTCCCTTCTATGCTTAGAAGGAATAATGCTATCCCTATTCGTTATAGCAGCCCTAACAATCCTCAACTCACATTTTACATTAGCTAGCATAATACCTATTATCCTACTAGTCTTCGCAGCCTGTGAAGCAGCCCTAGGTCTATCTCTACTAGTAATAGTATCAAATACATATGGTACTGATTATGTACAAAACCTCAACTTACTCCAATGCTAAAATACATTATTCCAACAATTATACTTATACCCCTAACCTGGTTATCAAAAAATAATATAATTTGGGTTAACTCCACAGCACACAGCCTTCTAATTAGCTTTACAAGCCTCCTCCTCATAAACCAGTTTGGCGACAACAGCCTTAATTTTTCACTACTATTTTTCTCCGACTCCCTATCCACTCCACTACTAATTTTAACCATATGGCTCCTCCCTCTAATACTAATAGCTAGCCAACATCATCTATCAAAAGAAAACCTAACCCGAAAAAAACTATTTATTACTATGCTGATCTCACTACAACTATTCCTAATTATAACCTTTACCGCCATGGAACTAATCTTATTTTATATTCTATTTGAAGCAACACTAGTCCCAACACTCATTATTATTACCCGATGAGGAAACCAAACAGAACGCCTAAACGCCGGACTCTATTTCCTATTCTATACACTAGCTGGCTCCCTACCCCTATTAGTCGCACTAATTTATATCCAAAACACAGTAGGATCCCTAAATTTCCTAATATTACAGTACTGAGTACAACCTGTTCATAACTCTTGATCTAATGTCTTCATATGACTAGCATGTATAATAGCTTTCATAGTAAAAATACCACTATATGGCCTCCACCTTTGACTACCTAAAGCTCACGTAGAAGCCCCCATCGCAGGCTCCATAGTCCTTGCAGCAGTTCTACTAAAACTAGGGGGGTACGGTATGCTACGAATCACACTAATTCTAAACCCTATGACCGACTTTATAGCATACCCATTCATTATACTCTCCCTATGAGGCATAATTATAACCAGCTCAATCTGCCTCCGTCAAACGGACCTAAAATCACTCATCGCATACTCCTCTGTAAGCCACATAGCACTCGTTATCGTAGCCATCCTTATCCAGACACCTTGAAGCTACATAGGAGCAACCGCCCTTATGATTGCCCACGGCCTCACATCCTCCATACTTTTCTGTCTAGCAAACTCAAACTACGAACGAATCCACAGCCGAACCATAATTCTAGCTCGAGGCCTACAAACGCTCCTTCCACTAATAGCCACCTGATGACTACTAGCAAGTCTAACCAACTTAGCTCTACCCCCAACAATCAACTTAATTGGAGAACTATTTGTAGTAATGTCAACCTTTTCATGATCTAACATTACAATTATTCTAATAGGAGTAAATATAGTAATCACCGCCCTATATTCTCTATACATGCTAATTATAACCCAACGAGGAAAATATACCTACCACATTAATAATATCTCGCCTTCCTTTACACGGGAAAATGCACTCATATCATTACACATCCTACCCCTACTACTCCTAACCCTAAACCCAAAAATTATTCTAGGACCTCTATACTGTAAATATAGTTTAACAAAAA-CATTAGATTGTGAATCTAACAATAGAAACTCATTACCTTCTTATTTACCGAAAAAGTATGCAAGAACTGCTAA-TTCTATGCTCCCATATCTAATAGTATGGCTTTTTCGAACTTTTAAAGGATAGTAGTTTATCCGTT-GGTCTTAGGAACCAAAAAATTGGTGCAACTCCAAATAAAAGTAATAAACATATTCTCCTCACTCTCACTAGTTACTTTACTCTTACTAACTATACCCATTATAATAATAAGCTTTAACACCTACAAACCTTCCAACTACCCACTCTACGTAAAAACAGCTATCTCATACGCCTTCATTACCAGCATAATTCCCACAATAATATTTATCCACTCAGGCCAAGAACTAATTATTTCAAACTGACACTGACTAACCATCCAAACTCTTAAATTATCCCTCAGCTTTAAAATAGACTATTTCTCAATAATATTTATCCCAGTAGCACTATTCGTCACATGATCTATTATAGAATTCTCAATATGATATATATACTCAGACCCCAATATTAACAAATTCTTCAAATATCTACTCCTATTCCTCATTACTATGCTCATCCTTGTAACCGCAAACAACCTCTTCCAGCTATTCATTGGCTGAGAAGGCGTCGGAATCATATCATTTCTACTCATCGGATGATGATACGGACGAGCAGATGCAAACACAGCAGCCCTACAAGCAATCTTATATAACCGCATCGGCGACATTGGTTTCATTTTAGCAATAGCATGGTTCCTAACAAATCTCAATACCTGAGACCTCCAACAGATCTTCATACTAAACCCAAGCGACTCAAACATACCCTTGATTGGACTAGCATTAGCTGCAACCGGAAAATCCGCCCAATTTGGCCTCCACCCGTGACTTCCCTCTGCAATAGAAGGCCCAACTCCCGTCTCAGCACTACTCCATTCAAGCACAATAGTGGTAGCAGGTATCTTCCTACTAATCCGTTTCTATCCCCTCACAGAAAACAATAAATACATCCAATCTATTACATTATGCTTAGGAGCCATTACCACACTATTTACAGCAATATGCGCCCTCACCCAAAATGACATTAAAAAAATCATCGCCTTCTCCACATCCAGTCAACTGGGCCTTATAATAGTAACTATTGGCATTAACCAACCTTACCTAGCTTTCCTCCACATCTGTACCCACGCCTTTTTCAAAGCTATACTATTCATATGCTCCGGTTCCATTATTCACAGCCTAAACGACGAACAAGATATTCGAAAAATAGGAGGCCTATTTAAAGCCATGCCATTCACCACAACAGCCCTCATTGTTGGCAGTCTCGCACTAACAGGAATACCCTTCCTCACAGGATTCTACTCCAAAGACCTAATCATCGAAGCCGCCAACACGTCTTATACCAACGCCTGAGCCCTTCTAATAACATTAATTGCCACCTCTTTCACAGCTATTTACAGCACCCGTATTATTTTTTTCGCACTTCTAGGACAACCCCGATTCCCTACCCTAGTTAATATTAACGAAAACAACCCCCTTCTGATCAACTCTATCAAACGCTTACTAATTGGAAGCCTCTTCGCAGGATACATCATTTCCAACAATATTCCTCCAACAACAATTCCCCAAATAACTATGCCCTACTACCTAAAAACAACAGCCCTAATTGTTACAATCCTAGGCTTCATCTTAGCCCTAGAAATCAGTAATATAACTAAAAATCTAAAATATCACTACCCCTCAAACGCCTTCAAGTTCTCAACCTTGCTAGGGTATTTCCCCACAATTATACATCGCCTAGCTCCATACATAAATTTATCAATAAGCCAAAAATCAGCATCCTCCCTTCTAGACCTAATCTGACTAGAAGCCATCCTACCAAAAACCATCTCACTCGCCCAAATAAAAGCATCTACCCTGGTCACAAACCAAAAAGGCCTGATCAAACTATATTTCCTCTCCTTCTTAATCACAATCCTTATCAGCATAATCTTATTTAATTTCCACGAGTAATTTCTATAATAACCACAACACCAATTAATAAAGACCACCCAGTTACAATAACTAATCAGGTACCATAACTGTATAAAGCCGCAATCCCTATGGCCTCTTCACTAAAGAACCCAGAATCCCCTGTATCATAAATCACCCAATCCCCTAAACCATTAAACTCAAACACAACCTCAACTTCTTTATCCTTTAATACATAATAGACCATAAAGAACTCCATCAACAAGCCAGTAACAAATGCCCCTAAAACAGCCTTATTAGAAAGCCAAATTTCAGGATACTGTTCTGTAGCCATAGCCGTTGTATAACCAAAAACTACCATCATACCTCCCAAATAAATTAAAAAGACCATCAACCCCAAAAAGGATCCACCAAAATTCAATACAATTCCACAGCCAACCCCACCACTCACAATTAACCCTAACCCCCCATAAATAGGTGAAGGTTTCGAAGAAAACCCCACAAAACCTATCACGAAAATAACGCTTAGAATAAATACAATGTATAGTATCATTATTCTTACATGGAATCTAACCATGACTAATGATATGAAAAACCATCGTTGTCATTCAACTACAAGAACACTAATGACTAACATTCGAAAGTCCCACCCACTAATAAAAATTGTAAACAATGCATTCATCGACCTTCCAGCCCCATCAAACATTTCATCATGATGAAATTTCGGTTCCCTCCTGGGAATCTGCCTAATCCTACAAATCCTCACAGGCCTATTCCTAGCAATACACTACACATCCGACACAACAACAGCATTCTCCTCTGTTACCCATATCTGCCGAGACGTGAACTACGGCTGAATCATCCGATACATACACGCAAACGGAGCTTCAATGTTTTTTATCTGCTTATATATGCACGTAGGACGAGGCTTATATTACGGGTCTTACACTTTTCTAGAAACATGAAATATTGGAGTAATCCTTCTGCTCACAGTAATAGCCACAGCATTTATAGGATACGTCCTACCATGAGGACAAATATCATTCTGAGGAGCAACAGTCATCACCAACCTCTTATCAGCAATCCCATACATCGGCACAAATTTAGTCGAATGAATCTGAGGCGGATTCTCAGTAGACAAAGCAACCCTTACCCGATTCTTCGCTTTCCATTTTATCCTTCCATTTATCATCATAGCAATTGCCATAGTCCACCTACTATTCCTCCACGAAACAGGCTCCAACAACCCAACAGGAATTTCCTCAGACGTAGACAAAATCCCATTCCACCCCTACTATACCATTAAGGACATCTTAGGGGCCCTCTTACTAATTCTAGCTCTAATACTACTAGTACTATTCGCACCCGACCTCCTCGGAGACCCAGATAACTACACCCCAGCCAATCCACTCAACACACCCCCTCACATCAAACCCGAGTGATACTTCTTATTTGCATACGCAATCTTACGATCAATCCCCAACAAACTAGGAGGAGTACTAGCCCTAGCCTTCTCTATCCTAATTCTTGCTCTAATCCCCCTACTACACACCTCCAAACAACGAAGCATAATATTCCGACCACTCAGCCAATGCCTATTCTGAGCCCTAGTAGCAGACCTACTGACACTCACATGAATTGGAGGACAACCAGTCGAACACCCATATATCACCATCGGACAACTAGCATCTGTCCTATACTTTCTCCTCATCCTAGTGCTAATACCAACGGCCGGCACAATCGAAAACAAATTACTAAAATGAAGACAGGTCTTTGTAGTA--CATCTAATATACTGGTCTTGTAAACCAGAGAAGGAGAACAACTAACC-TCCCTAAGACT-CAAGGAAGAAACTG-CAGTCTCACCATCAACCCCCAAAGCTGAAGTTCTATTTAAACTATTCCCTGAACAC--TATTAA-------------TATAGTTCCATAAATACAAAGAGC-CTTATCAGTATTA-AATTTATCAAAAATCCCAA-TAACTCAACACAGAATTTGCACCCTAAC---------------------------------------------------------------------------------------------------------------------------------------------------------------------------------------------------------------------------------------------------------------------------------------------CAAATATTACAAAC-ACCACTAGCTA-------ACATAACACGCCC---ATACACAGACCACAGA-----------ATGAATTACC--------------------------------------------------TACGCAAGGGG------TAA---TGTACATA-------ACATTAATGTAATAAAGACATAATATGTATA-TAGTACATTAAATTATATGCCCCATGCATATAAGCAAGTACATGACCTCTAT-AGCAGTACATAATACATATAATTATTGACT-GTACATAGTACATT-ATGTCAAATTCATTCTTGATAGTATATCTATTACATATTCCTTACCATTAGATCACGAGCTTAATTACCATGCCGCGTGAAACCAGCAACCCGCTAGGCAGGGATCCCTCTTCTCGCTCCGGGCCCATAAACCGTGGGGGTCGCTATCCAATGAATTTTACCAGGCATCTGGTTCTTTCTT-CAGGGCCATCTCATCTAAAACGGTCCATTCTTTCCTCTTAAATAAGACATCTCGATGGACTAATGGCTAATCAGCCCATGCTCACACATAACTGTGCTGTCATACATTTGGTATTTTTTTATTTTGGGGG-ATGCTTGGACTCAGCTATGGCCGTCAAAGGCCCTGACCCGGAGCATCTATTGTAGCTGGACTTAACTGCATCTTGAGCACCAGCAT----------AATGATAAGCGTGGA------------CATTACAGTCAATGGTCACA-GGACATAA------ATTATATT-ATATAT------------------CCCCCCTTCA------------------TAAAAATTTCCCCCTTAAATATCTACCACCACTTTTAACAGACTTTTCCCTAGATACTTATTTAAATTTTTCACGCTTTCAATACTCAATTTAGCACTCCAA-ACAAAGTCAATATATAAACGCAGGCCCCCCCCCCCC----------
>Pseudois_nayaur_FJ207537
GTTAATGTAGCTTAAAC-TTAAAGCAAGGCACTGAAAATGCCTAGATGAGCA-TATCAGCTCCATAAACACATAGGTTTGGTCCCAGCCTTCCTGTTGACTTTCAATAGACTTACACATGCAAGCATCCACGCCCCGGTGAGTAACGCCCTCCAAATCA-ACAAGACTAAGAGGAGCAGGTATCAAGTACGC-ATCATCGCAGCTCATAACGCCTTGCTTAACCACACCCCC-ACGGGAGACAGCAGTGACAAAAATTAAGCCATAAACGAAAGTTCGACTAAGCCATATTGATTAGGGTTGGTAAATCTCGTGCCAGCCACCGCGGTCATACGATTAACCCGAGTTAACAGGAACACGGCGTAAAACGTGTTAAAGCACTTCACC-AAATAGAGTTAAATTCTAATTAAACTGTAAAAAGCCCTAATTGCAACAAAAATAAGTGACGAAAGTAACCCTACAGCA-GCTGACACACTATAGCTAAGACCCAAACTGGGATTAGATACCCCACTATGCCTAGCCCTAAACACAAATAATTAC-AAAAACAAAATTATTCGCCAGAGTACTACCGGCAACAGCCCGAAACTCAAAGGACTTGGCGGTGCTTTATACCCTTCTAGAGGAGCCTGTTCTATAATCGATAAACCCCGATAAACCTCACCAATCCTTGCTAATACAGTCTATATACCGCCATCTTCAGCAAACCCTAAAAA-GGAACAAAAGTAAGCTCAATCACAACACATAAAGACGTTAGGTCAAGGTGTAACCCATGGACTGGGAAGAAATGGGCTACATTTTCT-ACCTCAAGAA-AATTTA-ACACGAAAGTCATTATGAAATTAATGACCAAAGGAGGATTTAGCAGTAAACTAAGAGTAGAGTGCTTAGTTGAATTAGGCCATGAAGCACGCACACACCGCCCGTCACCCTCCTCAAGTAGATATGCTGCACTC-AAACCTATTTATATGCACCAAT-TAAATGAGAGGAGACAAGTCGTAACAAGGTAAGCATACTGGAAAGTGTGCTTGGACAAACCAAGATGTAGCTTAA-CTAAAGCATCTAGTTTACACCTAGAAGATTTCAC-ACGTTATGAATATCTTGAACTATACCTAGCCCAACACACCC--CCCCCCATCTAAACTATCAAAACAAACTAAAACAAAACATTTACCCT---AA-TTAAAGTATAGGAGATAGAAATTCTAATTATGGCGCTATAGAGAAAGTACCGTAAGGGAACGATGAAAGAGAAGAAAATCAAA-GTACAGAAAAGCAAAGATTAACCCTTGTACCTTTTGCATAATGAATTAACGAGCAAAAAACTTAACAAAACGAATTTTAGCTAAGTAACCCGAAACCAGACGAGCTACTTATGGACAGTTTATTA-GAACCAACTCATCTATGTAGCAAAATAGTGAGAAGATCTATAAGTAGAGGTGACATGCCTAGCGAGCCTGGTGATAGCTGGTTGTCCAGGAAATGAATTTTAGTTCAGCTTTAAAGATATCAAAAATACAAATAAATCTCACTATATCTTTAAAAGTTAGTCTAAAAAGGTACAGCCTTTTAGA-AATGGGTACAACCTTTACTAGAGAGTAAGACTTTACA-ACACCATAGTAGGCCTAAAAGCAGCCATCAATTAAGAAAGCGTTAAAGCTCAACAATAAAAATAAAATTAATCCCAACAATAGTAC-AACTAACTCCTAGACC-TAATACTGGACTATTCTATTATTAAATAGAAGCAATAATGTTAATATGAGTAACAAGAAACATTTTCTCCTTGCACAAGTTTAAGTCAGTATCTAATAATACTCTGACCGTTAACAGCAA-ATAAAAATAACTCAACAATAAACGATTTATTAATTGTACTGTTAACCCAACACAGGAGTGCACTCG--GGAAAGATTAAAAGAAGTAAAAGGAACTCGGCAAACAC-AAACCCCGCCTGTTTACCAAAAACATCACCTCCAGCATTTCCAGTATTGGAGGCACTGCCTGCCCAGTGACTAAACGTTAAACGGCCGCGGTATCCTGACCGTGCAAAGGTAGCATAATCATTTGTTCTCTAAATAAGGACTTGTATGAATGGCCACACGAGGGTTTTACTGTCTCTTACTTCCAATCAGTGAAATTGACCTCCCCGTGAAGAGGCGGGGATGAACCAACAAGACGAGAAGACCCTATGGAGCTTTAACTAACTAGCCCAAAGA-AAACAGATTT-AATCACCAAGAGA-TAACAATACTCTTT-ATGGACTAGCAGTTTTGGTTGGGGTGACCTCGGAGAACAAAAAATCCTCCGAGCGATTT-TAAAGACTAGACTTACAAGTCAAACCAATCCATCGCTTATTGATCCAAAAAA-CTTGATCAACGGAACAAGTTACCCTAGGGATAACAGCGCAATCCTATTCAAGAGTCCATATCGACAAT-AGGGTTTACGACCTCGATGTTGGATCAGGACACCCCGATGGTGCAACCGCTATCAAAGGTTCGTTTGTTCAACGATTAAAGTCCTACGTGATCTGAGTTCAGACCGGAGCAATCCAGGTCGGTTTCTATCTGTT-GTGTATTTCTCCCAGTACGAAAGGACAAGAGAAATAAGGCCAACTTTAACA-AAGCGCCTTAAATCAATTAATGACCTTATCTTAATTAATTCC---ACAAACAAAACCTGCCCTAGA-AAAGGGCCTAGTTAAGGTGGCAGAGCCCGGTAATTGCATAAGACTTAAACCCTTATACTCAGAGATTCAAATTCTCTCCTTAACAACA-TGTTCATAATTAATGTTCTAACACTCATTATCCCCATCCTTCTAGCCGTAGCTTTCCTTACATTAGTCGAACGAAAAGTCCTAGGCTATATACAACTCCGAAAAGGCCCAAATGTTGTAGGACCATATGGCCTACTTCAACCCATCGCTGACGCAATCAAACTCTTCATTAAAGAACCCCTACGACCTGCCACATCCTCAATCTCAATATTTATTCTAGCCCCAATTCTAGCCTTAACCCTGGCCCTAACCATATGAATTCCCCTACCCATACCTTACCCTCTCATCAACATAAATTTAGGAGTGCTCTTCATATTAGCTATATCAAGCCTAGCCGTATACTCAATCCTCTGATCAGGCTGAGCCTCCAACTCAAAATACGCTCTCATTGGAGCCCTACGAGCAGTAGCACAGACAATCTCATATGAAGTCACGCTAGCAATTATCCTATTATCAATCTTACTGATAAACGGGTCCTTTAACCTTTCCACATTAATTATTACACAAGAACAAGTCTGATTAATCTTTCCTGCATGACCCTTAGCAATAATATGATTCATTTCAACATTAGCAGAAACAAACCGAGCACCATTTGACCTTACCGAAGGAGAATCCGAACTAGTATCAGGCTTCAATGTAGAATACGCCGCAGGACCATTCGCCCTATTCTTCATAGCGGAATATGCAAATATCATCATAATAAATATCTTCACAACAACCCTTTTCCTAGGGGCATTCCACAGCCCATATATACCAGAGCTCTACACAATTAACTTTATCATCAAGTCACTACTACTCACAATCACCTTCCTATGAATCCGAGCATCCTACCCCCGATTCCGCTATGACCAACTTATACACTTATTATGAAAAAGCTTCCTACCCCTAACACTAGCCCTATGCATATGACACGTATCACTACCCATTCTCCTATCAAGCATCCCCCCACAAACATAAGAAATATGTCTGACAAAAGAGTTACTTTGATAGAGTAAATAATAGAGGTTTAAATCCTCTTATTTCTAGAACTATAGGAATTGAACCTACTCCTAAGAACCCAAAACTCTTCGTGCTCCCGATT-ACACCAAATTCTAATAGTAAGGTCAGCTAATT-AAGCTATCGGGCCCATACCCCGAAAATGTTGGTTTATACCCTTCCCGTACTAATAAACCCAATCATTTTTATCATTATCCTAACAACCGTTATACTTGGAACCGCCATCGTCATAATTAGCTCTCACTGACTGCTCGTCTGAATTGGATTTGAAATAAATATACTCGCCATTATCCCCATTATAATAAAAAAACACAACCCACGAGCCACAGAAGCATCAACCAAATATTTCCTAACCCAATCAACAGCCTCAATACTACTAATAATAGCTATCATTATCAATTTAATATTCTCAGGCCAATGAACCGTAATAAAACTATTTAACCCAACAGCCTCTATACTCATAACAATAGCTCTCACTATAAAACTAGGAATAGCCCCATTCCACTTCTGAGTTCCAGAAGTAACACAAGGCATTCCCCTATCCTCAGGCCTAATCCTACTCACATGACAAAAATTAGCACCCATATCAGTGCTTTACCAAATCCTTCCATCCATCAACCTAAACTTAATCTTAACCCTATCAATTCTATCCATTATAATCGGAGGCTGAGGAGGATTAAACCAAACCCAACTACGAAAAATCATAGCCTACTCATCAATCGCCCACATAGGCTGAATAACAGCAATCTTACCATATAATCCCACCATAACACTGCTTAACCTAATCATTTATATTATTATAACCTCCACTATATTCACACTATTCATAGCCAACTCAACCACAACCACCTTATCATTATCACACACATGAAACAAAGCACCCATCATAACAGTCCTAGTTCTCATTACCCTCCTATCAATAGGAGGACTCCCCCCACTATCAGGGTTTATACCAAAATGAATAATTATTCAAGAAATAACAAAAAATAACAGCATCATCTTACCCACCTTTATAGCAATTACAGCACTATTAAATCTATACTTCTACATACGACTAACATACTCTACCGCACTCACAATATTCCCCTCCACAAACAATACAAAAATAAAATGACAATTCTCGACTACAAAACGAATAAGCCTCCTACCAACAATAACTGTACTATCCACTATACTACTTCCACTCACACCAATTCTCTCAATCCTGGAGTAG--GAATTTAGGTTAAA-CAGACCAAGAGCCTTCAAAGCCCTAAGCAAGTATTATCTACTTAATTCCTGATAAGGACTGCAAGATCTTATCTTACATCAATTGAATGCAAATCAACCACTTTAATTAAGCTAAATCCTCACTAGACTGGTGGGCTCCACCCCCACGAAAATTTAGTTAACAGCTAAATACCCAAAATAACTGGCTTCAATCTACTTCTCCCGCCGCAAAGAAAAAAAGGCGGGAGAAGCCCCGGCAGAGTTTGAAGCTGCTTCTTTGAATTTGCAATTCAATATGTTAAT-----TCACTACAGGACTTGGTAAAAAGAGGAATCAA--ACCTCCGTACTTAGATTTACAGTCTATTGCTTTACTCAGCCATTTTACC-CATGTTCATCAACCGCTGATTATTTTCAACCAACCATAAAGACATCGGCACCCTCTACCTCCTATTTGGTGCCTGGGCCGGTATGGTAGGAACTGCCTTAAGCTTATTAATTCGCGCTGAACTAGGCCAGCCCGGAACTCTACTTGGAGATGACCAAATCTACAATGTAGTTGTAACTGCACATGCATTCGTAATAATTTTCTTTATAGTAATGCCTATTATGATTGGAGGATTCGGCAACTGGCTAGTTCCTCTAATAATTGGAGCCCCTGACATAGCATTCCCTCGGATAAACAATATAAGCTTTTGACTCCTTCCCCCTTCTTTCCTGCTACTCCTAGCATCCTCTATAGTTGAAGCTGGAGCAGGAACAGGTTGAACTGTATATCCCCCTCTAGCAGGTAACCTAGCCCATGCTGGGGCCTCAGTAGACCTGACCATTTTCTCCCTACACCTAGCAGGCGTTTCCTCAATCCTAGGGGCCATTAATTTTATCACAACTATTATTAACATGAAACCCCCTGCAATATCACAATATCAAACTCCCCTATTCGTGTGATCTGTATTGATTACTGCCGTACTACTTCTCCTCTCACTTCCTGTATTAGCAGCTGGCATCACAATATTACTAACAGACCGAAACCTAAACACAACCTTCTTTGACCCAGCAGGAGGAGGAGACCCTATCCTATATCAACATCTATTCTGATTCTTTGGACACCCTGAAGTATACATTCTTATTCTACCTGGATTTGGAATAATCTCCCATATTGTAACCTACTACTCAGGGAAAAAAGAACCATTTGGGTACATAGGAATAGTGTGGGCCATAATATCAATTGGATTTCTAGGATTTATTGTATGAGCCCACCACATATTTACAGTCGGAATAGACGTCGATACACGGGCTTACTTCACATCAGCTACCATGATCATCGCCATCCCAACCGGAGTAAAAGTCTTTAGTTGGCTAGCAACACTCCACGGAGGCAACATCAAATGATCCCCCGCTATAATATGAGCCCTAGGCTTCATCTTCCTTTTTACAGTGGGAGGCCTAACCGGAATTGTTTTAGCTAACTCCTCCCTTGATATTGTTCTCCACGACACATATTACGTAGTAGCACACTTTCACTACGTACTGTCAATAGGAGCTGTATTCGCCATCATAGGAGGGTTTGTACATTGATTTCCCCTATTCTCAGGCTACACTCTTAATGATACATGAGCCAAAATCCACTTCGCAATCATATTTGTGGGCGTTAACATAACCTTCTTCCCACAACATTTCCTAGGATTATCTGGCATACCACGACGATACTCCGATTACCCAGACGCATATACAATATGAAATACTATTTCATCTATAGGCTCATTTATCTCATTAACAGCAGTAATACTAATAATTTTTATCATCTGAGAAGCATTCGCATCCAAACGAGAAGTCTCAACTGTAGACCTAACCACAACAAATCTAGAGTGGCTGAACGGATGTCCTCCACCTTACCACACATTTGAAGAACCTACATATGTTAACCTAAAATA----------------AGAAAGGAAGGAATCGAACCCCCT-ATTATTGGTTTCAAGCCAACACCATAGCCACTATGTCTCTCTCAATA-AACGAGATGTTAGTAAAACATTACATAACCTTGTCAAGATTAAATTATAGGTGAAAATCCTGTACATCTCATATGGCATACCCTATACAGCTAGGCTTTCAAGACGCAACATCGCCCATCATAGAAGAACTGCTACATTTTCATGATCATACACTAATAATCGTTTTTCTAATTAGCTCACTAGTACTTTATATTATTTCACTAATATTAACAACAAAACTAACCCACACCAGCACCATAGACGCACAAGAAGTAGAGACAATCTGGACCATTTTACCAGCCATAATTTTGATTATAATTGCCCTCCCGTCCTTACGAATTCTATACATGATAGATGAAATCAACAACCCCTCTCTTACAGTAAAAACCATAGGGCATCAATGATACTGAAGCTATGAATACACGGATTATGAAGATTTAAGCTTCGACTCCTATATGATTCCAACACCAGAATTAAAACCAGGAGAACTACGACTACTAGAGGTAGACAACCGAGTCGTACTACCCATAGAAATAACAATTCGGATGTTAATCTCCTCCGAAGACGTCCTACACTCATGAGCGGTCCCTTCTCTAGGATTAAAAACAGACGCAATCCCAGGTCGTTTAAATCAAACAACCCTCATGTCAACTCGTCCAGGCCTATTTTACGGCCAATGCTCAGAGATCTGCGGATCAAATCACAGTTTTATACCAATTGTTCTCGAGCTGGTTCCACTAAAATATTTCGAAAAATGATCTGCATCAATATTATAAAATCATTAAGAAGCTATATTCAGCGTTAACCTTTTAAGTTAAAGATTGAGAGCACAACACTCTCCTTGATGACATGCCACAACTAGATACATCAACGTGACTTACAGTAATTCTATCAATATTTCTAGCTCTCTTTATTGTTTTTCAACTAAAAATCTCAAAACACAACTTCTACCACAACCCAGAATTAACAACAACAGAAATATCAAAACAAAACGCCCCCTGAGAAACAAAATGAACGAAAATCTATTTACCTCTTTCATTACCCCTATAATGTTAGGCCTCCCCCTTGTTACACTCATTATTTTGTTTCCTAGCTTATTATTCCCTACGCCAAACCGACTAATCAACAACCGCCTCATCTCTCTCCAACAATGAGCACTTCAACTCGTATCAAAACAAATAATAAGTATTCACAACACCAAAGGACAATCATGAACATTAATATTAATATCCTTAATCCTATTCATTGGATCCACAAACTTATTAGGCCTTTTACCCCACTCATTTACACCAACTACACAACTATCAATAAATCTAGGCATGGCTATCCCCTTATGAGCAGGAGCCGTAATCACAGGCTTTCGTAACAAAACTAAAGTATCACTTGCCCATTTCCTACCACAAGGCACACCCACCCCACTAATCCCAATACTAGTAATTATTGAAACTATTAGCCTCTTCATCCAACCAATAGCCCTTGCCGTACGGCTAACAGCTAACATCACAGCAGGACACCTATTAATTCATTTAATCGGAGGGGCCACTCTTGCACTAACAAACATCAGCACCACAACAGCGCTCATCACATTTGTTATTTTAATTTTACTAACAATTCTTGAATTCGCAGTAGCCATAATCCAAGCCTACGTATTCACCCTCCTAGTTAGCCTATACCTGCATGATAACACATAATGACACACCAAACCCATGCCTACCACATAGTGAATCCGAGCCCCTGACCCCTCACAGGAGCACTATCCGCCCTCCTAATAACATCTGGTCTCATCATATGATTTCACTTCAACTCAACCACTCTACTAGTCCTGGGCCTAACAACAAATATACTTACAATATACCAATGATGACGAGATGTAATTCGAGAAAGTACCTTTCAAGGCCACCACACCCCAGCCGTCCAAAAAGGCCTTCGATACGGAATAATCCTCTTCATTATTTCCGAAGTCCTATTCTTTACTGGATTCTTCTGAGCTTTCTATCACTCGAGCCTTGCCCCCACACCCGAACTAGGCGGCTGCTGACCCCCAACGGGCATTCACCCACTTAATCCCCTGGAAGTCCCACTACTCAATACCTCTGTCCTTCTAGCCTCAGGGGTCTCCATTACCTGAGCTCATCATAGCCTCATAGAAGGGGACCGCAATCACATGTTACAGGCCCTATTTATTACCATTGCACTAGGCGTGTACTTTACATTGCTACAAGCATCAGAGTATTATGAAGCACCATTCACAATCTCGGACGGAGTTTACGGTTCAACCTTCTTTGTAGCCACAGGATTCCATGGCCTTCATGTCATCATTGGATCTACCTTTTTAATCGTCTGCTTCTTCCGCCAACTAAAATTTCATTTTACCTCTAGCCACCATTTCGGTTTCGAAGCCGCTGCCTGATATTGACATTTCGTAGACGTAGTATGGCTTTTCCTCTACGTATCCATCTATTGATGAGGCTCATGTCCTTTTAGTATTAATCAGTACAGCTGACTTCCAATCAGTTAGTTTCGGTCCAGTCCGAAAAAGAACAATAAACCTTATAATTACTCTCCTGACTAATTTCTCACTAGCTACGTTACTCGTAACTATCGCATTCTGACTCCCCCAGTTAAACGTCTACTCAGAAAAAACAAGCCCATATGAATGCGGATTTGACCCCATAGGATCCGCTCGCCTTCCTTTCTCTATAAAATTTTTTCTAGTGGCCATCACATTCCTCCTTTTCGACCTAGAAATCGCACTACTCCTCCCTCTACCATGAGCCTCACAAACAACTAACCTAAACACAATGCTTACCATAGCCCTTCTCCTAATTTTCCTACTAGCCGTAAGCCTAGCCTACGAATGAACCCAAAAAGGACTAGAATGAACTGAATATGGTATTTAGTTTAAAA-CAAAATAAATGATTTCGACTCATTAGATTATGAATAAACTCATAATTACCAAATGTCCCTCGTATACATAAATATTATAACAGCATTCGCAGTATCTCTCACAGGACTATTGATATATCGATCCCACCTAATATCCTCCCTCCTATGCTTAGAAGGAATAATACTATCCCTATTTGTCATGGCCACCCTAACAATTCTAAACTCACACTTCACCCTGGCCAGCATAATGCCTATCATCTTACTAGTTTTCGCAGCCTGCGAAGCAGCACTAGGCCTATCCTTATTAGTAATGGTATCAAATACATACGGTACCGATTACGTACAAAACCTTAATTTACTACAATGCTAAAATATATTATTCCCACAATAATACTCATACCCCTAACCTGACTGTCAAAAAATAACATAATCTGAATTAACTCCACGCTCCACAGCTTATTAATCAGCCTTACAAGCCTACTCCTTATGAACCAATTCGGCGACAACAGCCTTAACTTCTCATTAACTTTTTTCTCCGACTCCCTATCTACACCACTACTAATCCTAACCATATGACTCCTCCCTTTGATGCTTATAGCTAGCCAACATCATCTATCAAAAGAAAACCTAGCCCGAAAAAAACTTTTCATCTCAATATTAATCCTACTACAACTATTCTTAATCATAACATTTACCGCTACAGAACTAATTTTTTTCTATATTATATTTGAAGCAACACTAGTCCCTACACTCATTATCATTACCCGATGAGGAAACCAAACAGAACGCCTAAACGCCGGCCTCTACTTCTTGTTTTATACCCTGACAGGATCCCTGCCATTACTAGTCGCACTAGTTTATATCCAAAACACAATAGGATCCCTAAATTTTCTGGTTCTTCAATACTGAGTTCAACCAATACCCAACTCCTGATCCAATGTCTTCATATGGCTAGCGTGCATAATAGCCTTTATAGTAAAAATACCACTATACGGACTTCACCTTTGATTACCCAAAGCCCACGTAGAAGCCCCAATCGCAGGCTCTATAGTTCTTGCAGCAATCCTACTAAAACTAGGAGGATATGGCATAATACGGATCACCCTACTCCTCAACCCAACCACCGACTCTATAGCATATCCATTTATTATACTGTCATTATGGGGCATAATCATAACTAGCTCAATCTGCCTCCGCCAAACGGACCTGAAATCACTCATCGCATACTCTTCCGTTAGTCATATAGCACTTGTTATCGTCGCCATCCTCATCCAAACACCCTGAAGCTACATAGGAGCCACCGCCCTAATAATCGCCCACGGCCTCACATCCTCCATACTCTTCTGCCTAGCAAACTCCAATTATGAGCGAATCCACAGCCGTACAATAATTTTAGCCCGCGGCCTACAAACACTCCTTCCACTAATAGCCACCTGATGACTCCTAGCAAGCCTAACTAACCTGGCCCTACCCCCAACAATCAACCTGGTTGGAGAATTATTCGTAGTCATATCAACTTTCTCATGATCCAACATCACAATTATTCTAATAGGACTTAACATGGTAATCACTGCCCTATACTCCCTCTATATACTAATCATGACACAACGGGGTAAATATACCCACCACATCAACAACATCCCACCCTCTTTCACACGAGAAAACGCGCTCATATCACTTCACATACTACCACTACTACTTCTATCCCTAAACCCAAAAATTATTTTAGGCCCCCTATACTGTAAATATAGTTTAAAAAAA--CATTAGATTGTGAATCTAACAATAGAAGCTCACCACCTTCTTATTTACCGAAAAAGTATGCAAGAACTGCTAA-CTCCATGCTTCCATGTCTAACAACATGGCTTTTTCAAACTTTTAAAGGATGGTAGTT-ATCCATT-GGCCTTAGGAACCAAAAAATTGGTGCAACTCCAAATAAAAGTAATAAACCTGTTCTCCTCCCTCGCACTAACCACCCTAATTCTATTAACCGCACCCATCATAACAACCAACCTCAACATCCACAAACCTACCAATTACCCACTTTACGTAAAAACAACCGTTTCATGCGCCTTCATCACTAGCATAATTCCTACAATAATATTCATTCACACCGGACAAGAAATAATTATTTCAAACTGACATTGACTATCCATCCAAACCCTTAAACTATCACTCAGCTTCAAAATAGACTACTTCTCAATAATATTCATTCCAGTAGCACTATTCGTCACATGATCTATCATAGAATTCTCAATATGATATATACATTCAGACCCCAATATCAACCAATTCTTCAAGTATTTACTCCTATTTCTCATCACAATACTAATCCTCGTCACCGCAAATAACCTCTTCCAGCTATTTATTGGCTGAGAAGGAGTCGGAATTATATCATTTTTGCTGATCGGGTGATGATACGGACGAACAGACGCAAACACAGCAGCCCTACAAGCAATTCTATACAACCGCATTGGCGATATCGGATTTATCCTAGCAATAGCATGGTTCTTAACCAACCTTAATACCTGGGACTTTCAACAAATTTTCATACTAAAACCAGAAAACTCAAATCTACCCCTAATAGGACTAACTTTAGCCGCAACCGGAAAATCCGCACAATTCGGCCTACACCCATGACTACCCTCCGCAATAGAAGGCCCAACACCCGTCTCAGCATTACTCCACTCAAGTACAATAGTAGTAGCGGGCATTTTTCTATTAATTCGCTTTTATCCACTAGCAGAAAACAACAAACTCGCCCAATCTATCATACTATGCCTAGGAGCTATCACCACAATATTTACAGCAATATGCGCTCTCACCCAAAATGATATTAAAAAAATCATTGCCTTCTCCACATCCAGCCAACTCGGCCTTATAATAGTAACAATCGGAATTAACCAACCCTACTTAGCATTTCTCCACATTTGCACCCATGCCTTCTTCAAAGCCATGCTATTCATGTGCTCCGGCTCTATTATCCACAACCTAAACAACGAACAAGACATTCGAAAAATAGGAGGCCTATTTAAAGCAATACCATTTACCACAACAGCCCTCATTATTGGCAGCCTCGCACTAACAGGAATACCCTTCCTCACCGGATTCTATTCCAAAGACCTAATCATTGAATCTGCCAACACGTCATATACCAACGCCTGAGCCCTCTTAATAACACTAGTCGCCACCTCCTTCACAGCCATCTACAGCACCCGTATCATTTTCTTCGCACTCCTAGGACAACCCCGATTCCCAACCCTCATCAACATTAATGAAAATAACCCATTCCTAACTAACTCTATCAAGCGCTTACTAATCGGAAGCCTCTTTGCGGGATTTATCATTTCCAACAGCATCCCCCCAACAACAATTCCCCAAATAACTATACCCCACCACCTGAAAATAACCGCCCTAACAATTACAATTCTAGGCTTTATTCTAGCACTAGAAATCAGCAACATAACCCACTACCTAAAATTCAACTACCCATCAAACGCATTCAAATTCTCCAACCTGCTAGGATACTACCCCACAATTATGCACCGCCTAACCCCCTACATAAATCTAACAATAAGCCAAAAATCAGCATCCTCCCTCCTAGACTTAATCTGACTAGAAACCATTCTACCAAAAACCATCTCACTAACTCAAATAAAAATATCTACCATAATCACAAGCCAAAAAGGCCTAATTAAACTATATTTCCTCTCCTTCCTAATTACAATTCTCGTAAGCACAGTTCTACTTAATTTCCACGAGTAATCTCCATAATCACCACAACACCAATTAATAAGGACCAGCCAGTAACAATAACTAATCAAGTACCATAACTGTACAAAGCAGCAATCCCTATGGCCTCTTCACTAAAAAATCCAGAATCCCCTGTATCATAAATTACCCAGTCCCCCATACCATTAAACTTAAACACAATTTCTACCTCCTTGTCTTTCAACACGTAATAAACCATAAGAAACTCCATTAACAAACCAGTAACAAATGCCCCCAAAACAACCTTACTAGAAACCCAAACCTCAGGATACTGCTCAGTAGCCATAGCCGTCGTGTAGCCAAAAACTACCATTATACCCCCCAAATAAATTAAAAAAACCATTAAACCTAAAAAAGACCCACCAAAATTTAATACAATACCACATCCAACCCCACCACTCACAATCAACCCTAATCCCCCATAAATAGGCGAAGGCTTTGAAGAAAACCCCACAAAACCTATCACAAAAATAACACTTAGAATAAATACAATGTATATTATCATTATTCCCGCATGGAATTTAACCATGACCAATGATATGAAAAACCATCGTTGTCATTCAACTACAAGAACACTAATGACCAACATCCGAAAGACCCACCCACTAATAAAAATTGTAAACAACGCATTCATTGACCTCCCAGCTCCATCAAACATCTCATCATGATGAAACTTTGGATCCCTCCTAGGCATCTGCTTAACTCTACAAATCCTAACGGGCCTATTCCTAGCAATACACTATACATCCGACACAATAACAGCATTCTCCTCTGTGACTCACATCTGCCGGGATGTCAACTATGGCTGAATTATCCGATACATACACGCAAACGGAGCATCAATATTTTTCATCTGCCTATTCATACATGTAGGGCGAGGCCTATATTACGGATCATATACCTTTCTAGAGACATGAAACATCGGAATCATTCTCCTATTCGCAACAATAGCCACAGCATTCATAGGCTACGTCTTGCCATGAGGACAAATATCATTTTGAGGGGCAACAGTCATCACCAACCTTCTCTCAGCAATCCCCTATATTGGCACAAATCTAGTCGAATGGATCTGAGGGGGATTCTCAGTAGACAAGGCCACTCTCACCCGATTCTTCGCCTTCCACTTCATCCTCCCATTTATTATTATAGCCCTCGCCATAGTCCACCTACTTTTCCTCCACGAAACAGGATCTAACAACCCCACAGGAATCCCATCAGACACAGACAAAATCCCATTCCACCCTTACTACACCATTAAAGATATTCTAGGCGCTGCACTGCTAATCCTCGCCCTGATATTACTAGTATTATTTACACCCGACCTACTCGGAGACCCAGACAACTACACCCCAGCAAACCCACTCAACACACCCCCTCACATTAAACCCGAGTGATACTTCCTATTTGCATACGCAATCCTACGATCAATTCCCAACAAGCTAGGAGGAGTCCTAGCCCTAATCCTCTCAATCCTAATCCTAGTACTTATACCCTTCCTCCACACATCTAAACAACGAAGCATAATGTTCCGACCAATCAGCCAATGCATATTCTGAATCCTAGTAGCAGACCTACTAACACTCACATGAATCGGAGGACAACCAGTCGAACACCCCTATATCATTATTGGACAACTAGCATCTATCATATACTTCCTTATCATTTTAGTAATAATACCAGTAGCTAGCAGCATTGAAAACAACCTCCTAAAATGAAGACAAGTCTTTGTAGTA--TAAATAATACACTGGTCTTGTAAACCAAAGAAGGAGAATAATCAACC-TCCCCAAGACT-CAAGGAAGAAGCTA-TAGCCTCACTATCAGCACCCAAAGCTGAAGTTCTATTTAAACTATCCCCTGAATCA-CTATTAACTACGTCTATTAATATATTTCCAAAAACATCAAGAGC-CCTCCCAGTATTA-AATCCACCAAAAATTTCAA-ACATACAACACAGACTTCCCACTTCACAAACTTATATACATATTAAACAACCGACATAGTACAAAAGCACAACACCCTATAACCCAACCTATCTTGAATGCACGCACGCTAACACCACACGTAATACCACACGCGTACAAATGCACCACCCCGACCCTACGTACATGAACATGAATATCAACACCCATATAACATAAATACCACCCACATATAATCTACTACACGCACATCCCACATACACAAGCACACAC-CAGCATCAATGTAATACAAACATAACATGTGCTTACTGCACTACATAACCCACC-CGTGCGTACAAGCACGTGCATAACATCAATGTAATAAAAACATAATATGTACATATTACATCACGTGATCTGCTCCATGTGTATAAGCATGTACATAATATTAATGTAA-CAAAGACATAGTATGTATATATTACATTACATGATTTTCCCCATGCATATAAGCACGTACAT-------AACATTAATGTAATAAAGACATAATATGTATA-TATTACATTACATGATTTTCCCCATGCATATAAGCATGTACATGATTTCTATCAACAGTACATAGGACATTTTATTGCATAATCGTACATAGCACATA-GAGTCAAATCCGTCCTTGTCAACATG-------CATATCCCGT-CCACTAGATCACGAGCTTATTCACCATGCCGCGTGAAACCAGCAACCCGCTCGGCAGGGATCCCTCTTCTCGCTCCGGGCCCATTAATTGTGGGGGTAGCTATTGAATGAATTTTATCAGACATCTGGTTCTTTCTT-CAGGGCCATCTCACCTAAAATCGCCCACTCTTTCCTCTTAAATAAGACATCTCGATGGACTAATGACTAATCAGCCCATGCTCACACATAACTGTGCTGTCATGCATTTGGTATTTTTTAACTTTTGGGG-ATGCTTGGACTCAGCTATGGCCGTCTGAGGCCCTGACCCGGAGCATGTATTGTAGCTGGACTTAACTGCATCTTGAGCATCCCCAT----------AATGGTAGGCATGGG-----------GCATTTCAGTCAATGGTTACA-GGACAT----ACTCATTATACTA-----TGTATTCATCCCCTTACTTTCCTTTTCC------------------------CCCCCCTTCTTAAATGTTTACCACCATTTTAAACACACTCCCCCCTAGATACTAATACAAAATTTTCCCGCCCTCAATACTCAAATCCATACTTCAG-CCAAGGTAAATATATAGCCGCCTGGGTCTTTCACATGGCGAGTG--
