# Supplementary material for: Species Delimitation in the Genus Moschus (Ruminantia: Moschidae) and Its High-Plateau Origin
Source: PLoS One. 2015 Aug 17;10(8):e0134183. doi: 10.1371/journal.pone.0134183 (PMC4539215; doi:10.1371/journal.pone.0134183)
Supplement: S2 Data — (TXT) [file pone.0134183.s002.txt]

>Moschus_berezovskii_1
GTTAATGTAGCTTAA-TATTAAAGCAAGGCACTGAAAATGCCTAGATGAGTA-CATAAACTCCATAAACACACAGGTTTGGTCCCAGCCTTCCTATTGATTTTTAATAAACTTACACATGCAAGCATCCACGCCCCGGTGAA-AATGCCCTCCGAGTC-AATGGAACCAAGAGGAGCAGGTATCAAGCACAC-ACC-TTGTAGCTCACAACACCTTGCTTAACCACACCCCCCACGGGAAACAGCAGTGATAGAAATTAAGCCATAAACGAAAGTTTGACTAAGTTATATTAATTAGGGTTGGTAAATCTCGTGCCAGCCACCGCGGTCATACGATTAACCCAAGTTAATAGGAATACGGCGTAAAGCGTGTTAAAGCCCCCGATC-AAATAGAGTTAAATTTTAATTAAGCTGTAAAAAGCCATAATTATAACAAAAATAAATGACGAAAGTAACTCTACAACC-GCTGATACACTATAGCTAAGACCCAAACTGGGATTAGATACCCCACTATGCTTAGCCCTAAACACAAATAATTAT--GCAACAAAATTATTCGCCAGAGTACTACCAGCAACAGCTTAAAACTCAAAGGACTTGGCGGTGCTTCACACCCTTCTAGAGGAGCCTGTTCTATAATCGATAAACCCCGATAAACCTCACCAATCCTTGCTAATACAGTCTATATACCGCCATCTTCAGCAAACCCTAAAAA-GGAGCAAAAGTAAGCACAATCATAATACACAAAAACGTTAGGTCAAGGTGTAACCTATGGAATGGAAAGAAATGGGCTACATTTTCT-ACCTCAAGAA-AACCCA-ATACGAAAGTTATTATGAAACTAATAACCAAAGGAGGATTTAGTAGTAAACTAAGAATAGAGTGCTTAGTTGAATTAGGCCATGAAGCACGCACACACCGCCCGTCACCCTCCTCAAATAATCATGATGTACCA-AAATATATTTAAACACATTAAC-TACATGAGAGGAGACAAGTCGTAACAAGGTAAGCATACTGGAAAGTGTGCTTGGACAAATCAAGATATAGCTTAA-ACAAAGCACCTAGTTTACACCTAGAAGATTTCAT-ATATCACGAATATCTTGAACTAAAGCTAG-CCCACAATTTT---ACTCA-ACCTAACAATCAAAGCAAAATAAAACAAAACATTTATTTA-GTACCTTAAAGTATAGGAGATAGAAATTTTAA-CTTGGCGCTATAGAGAAAGTACCGTAAGGGAACGATGAAAGAAAA--TATTTAAA-GTATAAGAAAGCAAAGATTACCCCTTGTACCTTTTGCATAATGAGTTAACTAGTATAGAGCTTAACAAAACGAATTTCAGCTAAGCCACCCGAAACCAGACGAGCTACCCATGAACAGTTTATTAAGAACCAACTCATCTATGTAGCAAAATAGTGAGAAGATTTATAGGTAGAGGTGACACGCCCAACGAGCCTGGTGATAGCTGGTTGTCCAGGAAATGAATTTAAGTTCAGCTTTAAACATACCAAAAAC-CAAACAAATTTCACTGTATTTTTAAAAGTTAGTCTAAAAAGGTACAGCCTTTTAGA-AACGGATACAACCTTGACTAGAGAGTAAAATCTGATA-ACACCATAGTAGGCCCAAAAGCAGCCACCAATTAAGAAAGCGTTAAAGCTCAACAACAATAATAATAATAATCCCACTAGTAA-AC-AATCAACTCCTAGCCC--AATACTGGACCAATCTATTAAAAAATAGAAGCAATAATGTTAACATGAGTAACAAGAAGTACCTTCTCCTTGCATAAGTTTAAGTCAGTATCTGATAATATTCTGACTATTAACAGCAA-ATAAAATTAACCTAACAATAAATAATTTATTAACCATACTGTTAATCCAACTCAGGAATGCACTCAA-GGAAAGATTAAAAGAAGTAAAAGGAACTCGGCAAGCAC-GAACCCCGCCTGTTTACCAAAAACATCACCTCCAGCATTTCCAATATTGGAGGCACTGCCTGCCCAGTGAC-AACCGTTAAACGGCCGCGGTATCCTGACCGTGCAAAGGTAGCATAATCATTTGTTCTCTAAATAAGGACTTGTATGAATGGCCACACGAGGGTTCTACTGTCTCTTACTTCCAATCAGTGAAATTGACCTTTCCGTGAAGAGGCGGAAATAAGCCAATAAGACGAGAAGACCCTATGGAGCTTTAACTAACTAGCCTAAAGA-AAACAAATAC-AACCACCAAGGGA-TAATAACACTCTTA-ATAAGCTAGCAGTTTCGGTTGGGGTGACCTCGGAGAATAAAAAATCCTCCGAACGATTC-TAAAGATTAGACTAACAAGTCAAATCACAATATCGCTCATTGATCCAAAGAAATTTGATCAACGGAACAAGTTACCCTAGGGATAACAGCGCAATCCTATTCAAGAGTCCATATCGACAAT-AGGGTTTACGACCTCGATGTTGGATCAGGACACCCAGATGGTGCAACCGCTATCAAAGGTTCGTTTGTTCAACGATTAAAGTCCTACGTGATCTGAGTTCAGACCGGAGTAATCCAGGTCGGTTTCTATCTATT-ATACATTTCTCCCAGTACGAAAGGACAAGAGAAATAAGGCCAACTTCAAGC-AAGCGCCTTAAATCAATTAATGACTTCATCTTAATTAACTCC---GTAAGCAAATCAGACCCTAGA-AAAGGGTTAAGTTAAGGTGGCAGAGCCCGGTAATTGCGTAAAACTTAAACCTTTATAATCAGAGATTCAAATCCTCTCCTTAACAAAAATGTTTATAATTAACATTCTAATGCTAATTATCCCTATCCTTCTAGCCGTAGCATTTCTTACACTAGTAGAACGAAAAGTCTTAGGGTATATACAATTTCGAAAAGGCCCTAATGTAGTAGGCCCATATGGTCTACTCCAACCTATCGCAGATGCAATCAAACTCTTTATTAAAGAACCACTACGACCAGCCACATCATCAATTTCAATATTTATCTTGGCACCTATTCTAGCTCTAAGCCTAGCCTTAACCATATGAATTCCCCTACCTATACCTTACCCACTCATCAACATAAATTTAGGAGTCCTATTTATATTAGCCATATCAAGCCTAGCCGTATACTCTATTCTCTGATCAGGTTGAGCCTCCAACTCAAAATACGCACTAATTGGAGCGCTACGAGCAGTAGCACAAACAATCTCATATGAAGTTACACTAGCAATTATTCTACTATCCGTACTACTAATAAGCGGATCTTACACCCTTTCCACCCTAATCACCACACAAGAACAAGTGTGACTAATTTTTCCAGCATGACCCTTAGCAATAATATGATTTATTTCAACACTAGCAGAAACAAATCGAGCTCCATTCGATCTCACCGAAGGAGAATCAGAATTAGTCTCAGGCTTCAACGTAGAATATGCAGCAGGACCATTTGCCTTATTCTTTATAGCAGAGTACGCAAATATCATTATAATGAACATTTTCACAACAATCCTATTTCTAGGAGCATTTCACAACCCATACATACCAGAACTTTACACAATTAACTTTATTATCAAATCACTACTACTCACAATCTCCTTTCTATGAATCCGAGCATCCTACCCTCGATTTCGCTATGACCAACTAATACATTTATTATGAAAAAATTTTTTACCCCTAACACTAGCCCTATGCATATGACATGTATCACTACCCATTCTCCTATCAAGCATTCCCCCTCAAACATAAGAAATATGTCTGACAAAAGAGTTACTTTGATAGAGTAAATAATAGAGGTTTAAACCCTCTTATTTCTAGAACTATAGGAATCGAACCTACTCCTAAGAACCCAAAATTCTTCGTGCTCCCAATT-ACACCAAATTCTAATAGTAAGGTCAGCTAATT-AAGCTATCGGGCCCATACCCCGAAAATGTTGGTTTATATCCTTCCCGTACTAATAAACCCAATCATCTCCATTATTATCCTATCAACAATTATACTAGGAACCATTATCGTCATAATTAGCTCCCACTGACTACTCATCTGAATTGGATTTGAAATAAACATACTCGCCATTATTCCTATCATAATAAAAAAACATAACCCACGAGCTACAGAAGCATCAACTAAATACTTCTTAACTCAATCAACAGCCTCAATACTACTAATAATAGCTATCATTATCAACTTAATATATTCAGGTCAATGAACTGTAATAAAACTATTCAACCCAATGGCATCTATACTTATAACAATGGCCCTCGCTATAAAATTAGGAATAGCCCCATTTCACTTCTGAGTCCCAGAAGTAACACAAGGCATTCCCCTATCATCCGGCCTAATCCTACTCACATGACAAAAACTAGCCCCAATATCAGTATTTTATCAAATCTTCCCATCCATTAACCTAAACCTAATCCTAACCCTATCAATTTTATCAATTATAATTGGAGGCTGAGGAGGATTAAACCAAACCCAACTACGAAAAATCATAGCTTATTCATCAATTGCCCATATAGGCTGAATAACAGCAATTCTACCATATAACCCTACTATAACACTACTAAACTTAATCATTTATATCATCATGACTTCCACCATATTCATACTATTTATAGCTAACTCAACCACTACTACCTTATCACTATCACACACATGGAACAAAGCACCTATCATAACCGCCCTAGCCCTTACCACCCTCCTATCAATAGGAGGCCTTCCTCCTCTCTCAGGATTTATACCAAAATGACTAATTATCCAAGAAATGACAAAAAACAACAGTATCATCATACCCACCTTTATAGCAATCACAGCACTACTAAACCTCTACTTCTACATACGACTCACATACTCCACTACACTAACAATATTTCCCTCCACAAATAATATAAAAATAAAATGACAATTTTCCAATACAAAACAAATAACCCTACTACCAACAATAACTGTGATATCCACCCTACTTCTACCACTCACACCAATTCTATCAGTACTAGAATAG--GAATTTAGGTTAAA-TAGACCAAGAGCCTTCAAAGCCCTAAGCAAGTATAATTTACTTAATTCCTGATAAGGACTGCAAGACTATATCTTACATCAATTGAATGCAAATCAACTACTTTAATTAAGCTAAGTCCTCCCTAGATTGGTGGGATCCACCCCCACGAAACTTTAGTTAACAGCTAAACACCCTAATCAACTGGCTTCAATCTACTTCTCCCGCCGCGAGAAAAAAAAGGCGGGAGAAGCCCCGGCAGAATT-GAAGCTGCTTCTCTGAATTTGCAATTCAACGTGAAATT------CACCACAGGACTTGGTAAAAAGAGGAATTCA--ACCTCTGTCTTTAGATTTACAGTCTAATGCCTCACTCAGCCATTCTACC-TATGTTCATTAATCGCTGACTATTCTCAACTAACCACAAAGATATCGGTACTCTATACTTATTATTTGGTGCTTGAGCTGGTATAGTAGGAACAGCCTTAAGCCTGCTAATCCGTGCCGAACTAGGCCAACCTGGAACCCTACTCGGAGATGACCAAATCTACAATGTAATCGTAACTGCACATGCATTTGTGATAATCTTCTTTATAGTTATGCCAATCATAATTGGAGGATTTGGCAATTGACTAGTCCCCCTAATAATCGGCGCTCCTGATATAGCCTTCCCCCGAATAAACAATATAAGCTTCTGACTTCTCCCCCCTTCTTTCCTATTACTTCTAGCCTCCTCTATAGTTGAAGCTGGAGCAGGAACAGGCTGAACCGTATATCCCCCTTTAGCTGGCAACCTGGCCCACGCAGGAGCCTCTGTAGACCTAACTATTTTTTCTCTACACCTAGCAGGTGTTTCCTCCATTCTAGGGGCTATTAATTTCATTACAACAATTATTAATATAAAACCCCCAGCTATATCACAATATCAAACTCCATTATTTGTATGATCAGTATTAATTACTGCCGTATTATTACTCCTGTCACTCCCTGTGCTAGCAGCTGGCATTACAATACTACTCACAGACCGAAACCTAAACACTACTTTCTTTGATCCGGCAGGAGGAGGAGATCCTATTCTATATCAACATTTATTCTGATTCTTTGGACACCCCGAAGTATATATTCTTATTTTACCTGGCTTTGGAATAATCTCTCATATTGTAACTTACTACTCAGGAAAAAAAGAACCATTTGGGTACATGGGTATAGTCTGGGCTATAATGTCAATTGGATTCTTAGGATTCATCGTATGAGCCCACCATATGTTTACAGTCGGAATAGACGTGGATACACGAGCCTATTTTACATCAGCTACTATAATTATTGCTATTCCAACTGGAGTAAAAGTCTTTAGCTGACTAGCAACACTCCACGGAGGTAATATCAAATGATCTCCCGCTATAATATGAGCCTTAGGCTTTATTTTCCTCTTTACAGTAGGAGGTCTGACCGGAATTGTCCTAGCTAATTCCTCCCTCGACATTGTTCTTCACGATACCTATTATGTAGTTGCACACTTTCACTATGTACTGTCAATAGGAGCTGTATTCGCTATTATAGGAGGATTTGTGCACTGATTCCCGCTATTCTCAGGCTACACTCTCAACGATACATGAGCTAAAATCCACTTTGTAATTATATTTGTAGGTGTAAACATAACCTTCTTTCCACAACACTTTCTCGGACTATCTGGAATACCACGACGCTACTCCGATTACCCAGACGCGTACACAATATGAAACACCATCTCATCTATAGGCTCATTTATTTCCCTAACAGCAGTAATGTTAATAATTTTTATTATCTGAGAAGCATTTGCATCCAAACGAGAAGTTCTAGCTGTAGACCTAACTACAACAAATCTAGAGTGACTAAATGGGTGCCCTCCACCATATCACACATTTGAAGAACCTACATATATTAATTCAAAATA----------------AGAAAGGAAGGAATCGAACCCCCT-ATTACTGGTTTCAAGCCAACATCATAACCATTATGTCTTTCTCAATC-AATGAGATGTTAGTAAAACATTACATAACTTTGTCAAAGTTAAGTTACGAGTGAAAATCCTGTACATCTCATATGGCATACCCCATACAATTAGGCTTTCAAGATGCAACATCACCCATTATAGAAGAACTACTACATTTCCATGATCATACACTAATAATTGTCTTTTTAATTAGCTCACTAGTACTCTACATTATTTCACTTATACTAACAACAAAACTAACTCACACTAGTACAATAGATGCACAAGAAATCGAGACAATTTGAACAATCTTACCAGCTATCATTTTGATTCTAATTGCTCTTCCATCCCTACGAATCCTATATATAATAGACGAAATCAACAACCCCTCCCTCACAGTAAAAACTATAGGACACCAATGATATTGAAGCTACGAATACACAGACTATGAGGACCTGAACTTTGATTCCTACATAATCCCAACATCAGAACTAAAACCAGGAGAACTGCGACTACTAGAAGTAGACAACCGAGTGGTACTACCAATAGAAATAACAATCCGAATGCTAATCTCCTCTGAAGACGTATTACACTCATGAGCCGTACCTTCCTTAGGGCTAAAAACAGATGCAATCCCAGGCCGCCTAAACCAAACAACTCTTATGTCAACCCGACCAGGTCTATACTATGGACAGTGTTCGGAAATTTGTGGATCTAATCACAGTTTCATGCCTATCGTCCTAGAATTAGTCCCACTAAAATATTTTGAAAAATGATCTGCATCAATACTGTAAAATCACCAAGAAGCTAT-TTTAGCACTAACCTTTTAAGTTAGAGATTGAGAGCAAAGCACTCTCCTTGATGACATGCCACAACTAGATACATCCACATGACTTATAATAATCCTATCAATATTTCTAACTCTTTTTATTATCTTCCAACTAAAAATCTCCAAGCACAATTTCTTTCATAATCCTGAGTCAACATTAACCAAAGCACAAAAACAAAACACCCCTTGAGAAACAAAATGAACGAAAATCTATTTGCCTCTTTCATTACCCCAATAATTCTAGGCCTTCCCCTCGCTACTCTCATTGTCATATTCCCCAGCCTATTATTCCCAACATCAAATCGATTAATCAACAATCGTCTCCTCTCCCTTCAACAATGAATACTTCAACTTGTATCAAAACAAATAATGGGAATTCACAACACTAAAGGACAAACATGGACACTTATACTAATATCTCTAATCCTATTTATTGGCTCAACAAATCTACTAGGCCTACTTCCCCACTCATTCACACCAACTACACAACTATCAATAAATCTAGGCATGGCTATCCCCTTATGGGCGGGCGCTGTAATTACAGGATTCCGTAACAAAACTAAAGCATCCCTTGCTCACTTCTTACCACAAGGAACACCTACTCCACTAATCCCAATGCTAGTAATTATCGAAACTATTAGCCTCTTTATTCAACCAATAGCCTTAGCAGTACGATTAACAGCCAATATTACTGCAGGACACCTGTTAATTCACCTAATTGGAGGGGCCACACTTGCACTAATAAATATCAGCACCACAACAGCCCTCATCACATTCATTATCCTGATCTTGCTCACAATTCTCGAATTTGCAGTAGCCATAATCCAAGCTTACGTATTTACTCTTCTAATTAGTCTATACCTGCATGATAATACATAATGACCCACCAAACCCACGCCTACCATATAGTAAACCCAAGCCCCTGGCCTCTTACAGGGGCCTTATCAGCCCTTCTCATAACATCTGGCCTAATTATATGATTCCACTTTAACTCAACAACCTTGCTCATACTTGGCCTAACTACAAACATACTCACAATGTACCAATGATGACGAGATATCATTCGAGAGAGTACCTTTCAAGGACATCACACCCCAACCGTCCAAAAGGGCCTCCGTTATGGAATAATCCTTTTTATTATTTCTGAAGTATTATTCCTTACTGGATTCTTCTGAGCATTTTACCATTCAAGCCTTGCCCCTACACCCGAACTAGGCGGTTGCTGACCTCCAACAGGCATCCACCCACTTAACCCACTAGAAGTCCCACTACTTAATACCTCCGTCTTACTAGCTTCAGGAGTCTCCATTACATGAGCCCACCATAGCCTTATAGAAGGAAATCGCAACCATATATTACAAGCTTTATTTATCACTATTGCACTGGGTGTATATTTCACATTACTACAGGCCTCAGAATACTATGAAGCACCCTTCACTATTTCAGACGGAGTCTATGGTTCAACTTTCTTCGTAGCTACAGGCTTCCATGGTCTCCATGTCATTATCGGATCTACTTTCTTAATTGTCTGTTTCTTCCGCCAATTAAAATTCCATTTTACTTCCAACCACCATTTCGGCTTCGAAGCCGCTGCTTGATACTGACATTTTGTAGACGTAGTATGACTTTTCCTCTATGTATCTATCTATTGATGAGGTTCATATTCTTTTAGTATCAACTAGTACAACTGACTTCCAATCAGTTAGTTTCGGCTAAATCCGAAAAAGAATAATAAACCTAATACTAGCCCTCCTAACCAACTTTACATTAGCCACACTACTTGTTATCATCGCATTTTGACTTCCCCAGCTAAACGTATACTCAGAAAAAACAAGCCCATATGAATGTGGATTTGACCCGATAGGGTCAGCCCGTCTACCTTTCTCCATAAAATTCTTCCTGGTAGCCATCACATTTCTCCTCTTTGATTTAGAAATCGCACTCCTCCTACCACTACCCTGAGCCTCACAAACCACTAACCTAAACACTATACTCACTATGGCTCTCTTTCTAATCCTACTACTAGCTGTAAGCCTGGCCTACGAATGAACTCAAAAAGGCCTAGAATGAACCGAATATGGTATTTAGTTTAAAA-TAAAATAAATGATTTCGACTCATTAGATTATGATCAAACTCATAATTACCAAATGTCCCTAGTCTACATAAATATCATAATAGCATTTACAGTATCTCTCACAGGCCTACTAATATACCGATCCCATCTAATATCGTCTCTTCTATGTCTAGAAGGAATAATACTATCTCTATTTATTATGGCTACCTTAACAATCCTAAATACCCATTTCACCCTAGCTAGTATGATACCCATCATCCTATTAGTCTTCGCAGCCTGTGAAGCAGCACTAGGCCTATCTCTACTAGTAATAGTATCAAACACATATGGTACTGATTACGTACAAAACCTCAATCTACTCCAATGCTAAAATATATTATTCCTACAATAATACTTATACCCCTAACCTGATTATCAAAAAACAATATAATCTGAATTAATTCTACAACTCACAGCCTACTAATTAGCCTTTCAAGCCTACTCCTCATAAACCAATTTAGCGATAACAGCCTTAACTTCTCACTAGTTTTCTTCTCCGACTCTCTATCAACACCCCTACTAATTTTAACTATGTGACTTCTCCCCCTAATACTAATAGCCAGCCAATATCACCTATCAAAAGAAAACCTAACTCGAAAAAAACTATTCATTACTATACTGATCCTACTACAACTATTTCTAATTATAACTTTTACCGCCACAGAACTAATCCTTTTCTACATTTTATTTGAAGCAACACTAGTCCCAACACTCATTATCATCACCCGCTGAGGGAATCAAACAGAACGCCTAAACGCTGGTCTTTACTTTTTATTCTACACACTAGCAGGCTCTCTTCCACTGTTAGTTGCACTAGTCTACATTCAAAATACAGTAGGATCTCTAAACTTTTTAATACTCCAATACTGAGTACAACCAATACCCAACTCCTGATCAAATGTATTTATATGACTAGCATGTATAATAGCCTTTATAGTAAAAATACCACTATACGGCCTCCACCTCTGATTACCAAAAGCCCACGTAGAAGCCCCTATTGCAGGCTCTATAGTCCTTGCAGCTATTTTACTAAAGCTAGGAGGGTATGGTATACTACGAATCACAATATTCCTAAATCCAACCACTGAATTTATAGCATACCCATTCATCATACTATCCTTATGAGGCATAATCATAACCAGCTCAATCTGCCTCCGCCAAACAGACTTAAAATCACTCATTGCATATTCCTCTGTTAGCCATATAGCACTTGTCATTGTAGCCATCCTCATCCAAACACCCTGAAGCTACATAGGAGCTACAGCCTTGATAATTGCACACGGTCTCACATCCTCTATGCTTTTCTGTCTAGCAAACTCTAACTACGAACGCATCCACAGTCGAACAATAATTCTAGCCCGCGGCCTACAAACACTCCTACCCTTAATAGCCACCTGATGACTCCTAGCAAGTTTAACTAATCTAGCCCTACCACCAACAATTAACCTAATTGGAGAGTTATTCGTAGTAATATCAACCTTCTCATGGTCCAACATTACAATTATTTTAATAGGAGTGAATATAGTAATCACCGCCCTATACTCCTTATATATACTAATCACAACACAACGAGGAAAATATACCCATCACATCAACAACATTTCACCCTCTTTCACACGAGAAAATGCCCTTATGTCATTACATATCCTACCATTACTATTACTATCCCTAAACCCAAAAATTATTCTAGGACCCCTCTACTGTAAATATAGTTTAAAAAAAA-CACTAGATTGTGAATCTAATGACAGAAGTCCACTACCTTCTTATTTACCGAAAAAGTATGCAAGAACTGCTAA-TTCTATGCCCCCATGTCTAACAACATGGCTTTTTCAAACTTTTAAAGGATAGTAGTT-ATCCATT-GGTCTTAGGAACCAAAAAATTGGTGCAACTCCAAATAAAAGTAATTAACCTATTCTCTTCCTTCGCATTAATTACCCTGCTCTTATTAACCATACCCATCATAATAACAAATTTCAATACCTATAAGACTATCAATTATCCCCTCTACGTGAAAACAACCATCTCATATGCCTTCATCACTAGCATAATCCCCACAATAATATTTATCCACACGGGTCAAGAAATAATCATTTCAAACTGGCACTGATTAACCATCCAAACCCTTAAATTATCACTCAGCTTCAAAATAGATTACTTTTCAATAATATTTGTTCCAGTAGCATTATTTGTTACATGATCTATTATAGAATTCTCAATATGGTATATACACTCAGACCCAAACATTAATAAATTCTTTAAATACCTCCTATTATTCCTCATCACTATACTAATTCTCGTTACAGCAAACAACCTATTCCAACTGTTCATCGGCTGAGAAGGCGTTGGGATTATATCATTCCTACTTATTGGGTGATGATATGGACGGGCAGATGCAAATACAGCAGCCCTCCAAGCAATCCTATATAACCGCATTGGAGATATCGGATTTATTTTAGCAATAGCATGATTCCTAGCCAATCTTAATACCTGAGATCTCCAACAAATCTTCATGCTAAACCCAGAAAACTCTAACATGCCTCTAATAGGCCTCGTACTAGCCGCAACTGGAAAATCTGCCCAATTCGGCCTACACCCATGACTACCATCAGCAATAGAAGGCCCTACTCCTGTTTCAGCATTACTCCACTCAAGCACAATAGTAGTAGCAGGTATTTTCTTATTAATCCGCTTCTACCCACTAACAGAAAATAATAAATTTATCCAATCTACCATACTATGCTTAGGAGCCATCACTACGCTATTCACAGCAATATGTGCCCTCACCCAAAACGACATTAAAAAAATTGTTGCCTTCTCCACATCCAGCCAATTAGGCCTTATAATAGTAACAATTGGCATTAACCAACCATATCTAGCATTCCTCCATATTTGCACCCACGCCTTCTTTAAAGCTATACTATTTATATGCTCCGGTTCCATTATCCATAGTCTAAACGATGAACAAGACATTCGAAAAATAGGAGGCTTATTTAAAGCAATACCATTCACCACAACAGCCCTAATCATTGGCAGTCTCGCACTAACAGGAATCCCCTTTCTCACCGGATTCTATTCCAAAGACCTAATTATCGAAGCTGCCAACACGTCATATACCAACGCCTGAGCCCTCTTAATAACGTTAATCGCCACCTCCTTCACAGCTATCTACAGCACCCGCATTATCTTCTTTGCACTCTTAGGACAACCTCGATTTCCAACCCTAATTATCATTAATGAAAACAACCCCTTCTTAATTAACTCCATTAAACGCCTCCTAATTGGAAGTCTTTTCGCCGGATTCATCATCTCAAATAATATCCCTCCAACGACAGTACCCCAAATAACTATACCCTACTACTTAAAAATAATAGCCCTAACAGTTACAATTCTAGGATTCATCCTAGCACTAGAAATCAATAATTTAACCCAAAATCTAAAATTTAACTACCCATCAAACACATTTAAATTCTCCAACCTTCTAGGGTACTTTCCCACAATCATACACCGTCTAGCCCCCTATTTAAGCCTAACAATAAGCCAAAAATCAGCATCCTCTCTCCTAGACCTAATCTGACTAGAAAATATCTTACCAAAAACTACCTCACTAATCCAAATAAACATATCAACAATAATCACAAACCAAAAAGGCCTAATCAAACTATATTTTCTTTCCTTCCTAATCACAATTCTCATCAGTATTATTCTATTTAATTTCCACGAGTAATTTCCATAATAACAACAACACCAATTAATAAAGACCAACCAGTTACAATAACCAATCAAGTACCATAACTATACAAAGCTGCAATCCCCATAGCCTCTTCACTAAAAAATCCAGAATCTCCCGTATCATAAATTACTCAATCCCCTAAACCGTTAAACTTAAACACAACCTCTACCTCCTCATCCTTCAATACATAATAAACCATCACAAACTCCATCAACAGACCAGTAATAAAAGCCCCCAAAACAGCTTTATTAGAGACCCAAATCTCAGGATACTGTTCTGTAGCCATAGCCGTCGTATAACCAAAAACTACTATCATTCCCCCCAAATAAATTAAAAAAACTATTAAACCTAAAAAAGACCCACCAAAATTCAACACAATCCCACAACCAACTCCACCACTCACAATCAACCCTAATCCCCCATAAATAGGCGAAGGTTTCGAAGAAAATCCCACGAAACCAATTACAAAAATTACACTTAAAATAAATACAATATATACTATCATTATTCTTGCATGGAATCTAACCATGACTAATGATATGAAAAACCATCGTTGTCATTCAACTACAAGAACACTAATGATCAATATCCGAAAATCTCACCCATTAATAAAAATTGTGAATAATGCATTCATCGACCTCCCAGCCCCATCAAACATCTCATCCTGATGAAATTTTGGCTCCCTACTAGGTATCTGTCTAATCCTCCAAATCCTAACGGGCCTATTTCTAGCAATACACTATACCTCAGATACAATAACAGCATTCTCCTCCGTCACCCATATTTGCCGAGACGTTAATTATGGCTGAATTATCCGATATATACACGCAAATGGAGCGTCAATATTCTTTATTTGCCTGTTTATACATGTAGGACGAGGCCTATACTACGGATCATATATATTTCTAGAGACATGAAACATTGGAGTTATCCTCCTATTCACAGTAATAGCCACAGCATTCATAGGATATGTTTTACCTTGAGGACAAATATCTTTCTGAGGAGCAACAGTCATCACCAATCTTCTCTCAGCAATTCCCTACATTGGAACTAATCTGGTTGAGTGAATTTGAGGGGGTTTCTCAGTAGACAAAGCAACACTCACTCGATTCTTTGCCTTTCACTTCATTCTCCCATTTATCATCGCAGCACTCGCCATAGTTCACTTACTCTTTCTCCACGAAACAGGATCCAGCAACCCAACAGGAATCACATCAGACACAGACAAAATCCCATTCCACCCCTACTACACCATCAAAGATATTCTAGGTATCCTATTACTAATCTTAATCTTAATAGTACTAGTACTATTTACACCCGACCTACTTGGAGACCCGGACAATTATACCCCAGCAAACCCATTAAATACACCTCCACACATTAAACCCGAATGATATTTCCTATTTGCATATGCTATCCTACGATCAATTCCTAACAAACTAGGAGGAGTATTAGCCTTAATCCTATCTATCCTAATTTTAATCCTTATACCTCTACTTCATATATCTAAACAACGAAGTATAATATTCCGACCCCTCAGTCAATGCCTATTTTGAACTTTAGTAGCAGACCTATTAACACTTACATGAATTGGAGGACAACCAGTTGAACACCCATACATCATTATCGGACAACTAGCATCTATCATATACTTTCTCCTTATCCTAGTAATAATACCGGTGGCCAGCATAATTGAAAATAATCTCCTAAAATGAAGACAAGTCTTTGTAGTA--TATAAAATACACTGGTCTTGTAAACCAGAAAAGGAGAACAACTAACC-TCCCTAAGACT-CAAGGAAGAAGCTA-TAGCTCCACTATCAACACCCAAAGCTGAAGTTCTATTTAAACTATTCCCTGACAAA-CTATTGA-------------TATACCCCCATAACCATTAAGAAC-TTTTTTAGTATTA-AAATTCTAAAAACCCCTAA-TAATCTGATACTAATTTTAGACTCAAC----------------------------------------------------------------------------------------------------------------------------------------------------------------------------------------------------------------------------------------------------------------------------------------------------------AACATAATAATC---------ATCCCATGTAT--------TGATAA-TG--------------------TACGAATTCTACTTATATGTA--AA--AATCCATAATATTAATGCAACAGAGCATAATG--------ATGCACA-----GTACAT-------AATATTAATGTATTA-GGACATATTATGTATA-TAGTACATTATATTATATGCCCCATGCTTATAAGCAAGTACAATA-ACCTATTGATAGTACATAGTACATATAGTCATTGATC-GTACATAGCACATT-AAGTCAAATCAGTCCTCGTCAACATG-------CATATCCCGT-CCCCTAGATCACGAGCTTAATTACCATGCCGCGTGAAACCAGCAACCCGCTTGGCAGGGATCCCTCTTCTCGCTCCGGGCCCATAACTTGTGGGGGTAGCTATTTAATGAACTTTATCAGACATCTGGTTCTTTCTT-CAGGGCCATGTC-CTTAAGATCGCCCACTCTTTCCTCTTAAATAAGACATCTCGATGGACTAATGGCTAATCAGCCCATGCTCACACATAACTGTGCTGTCATACATTTGGTATTTTTTAATTTTTGGGG-ATGCTTGGACTCAGCTATGGCCGTCTGAGGCCCTGACCCGGAGCATGAATTGTAGCTGGACTTAACTGCATCTTGAGCATCACCAT----------AATGGTAGGCAC-GA-----------GCATTTTAATTAATGGTAGCA-GGACATAAAACTGTATTATACATATTAATCC-ATAAT----------CCCCCCTTC----------------------------CCCCCTTATATACCTACCATTATTTTTGACACGCTCCCCCCTAGATACTTATTCAAATTTATTACATTTTCAATACTCAAATTAGCACTCCAT-ATAAAATAAGCATGTAAGTGCTT--GCTTACATCACAATATCCA--
>Moschus_berezovskii_2
GTTAATGTAGCTTAA-TATTAAAGCAAGGCACTGAAAATGCCTAGATGAGTA-CATAAACTCCATAAACACACAGGTTTGGTCCCAGCCTTCCTATTGATTTTTAATAAACTTACACATGCAAGCATCCACGCCCCGGTGAA-AATGCCCTCCGAGTC-AATGGAACCAAGAGGAGCAGGTATCAAGCACAC-ACC-TTGTAGCTCACAACACCTTGCTTAACCACACCCCC-ACGGGAAACAGCAGTGATAGAAATTAAGCCATAAACGAAAGTTTGACTAAGTTATATTAATTAGGGTTGGTAAATCTCGTGCCAGCCACCGCGGTCATACGATTAACCCAAGTTAATAGGAATACGGCGTAAAGCGTGTTAAAGCTCCCGATC-AAATAGAGTTAAATTTTAATTAAGCTGTAAAAAGCCATAATTATAACAAAAATAAATGACGAAAGTAACTCTACAACC-GCTGATACACTATAGCTAAGACCCAAACTGGGATTAGATACCCCACTATGCTTAGCCCTAAACACAAATAATTAT--GCAACAAAATTATTCGCCAGAGTACTACCAGCAACAGCTTAAAACTCAAAGGACTTGGCGGTGCTTCACACCCTTCTAGAGGAGCCTGTTCTATAATCGATAAACCCCGATAAACCTCACCAATCCTTGCTAATACAGTCTATATACCGCCATCTTCAGCAAACCCTAAAAA-GGAGCAAAAGTAAGCACAATCATAATACACAAAAACGTTAGGTCAAGGTGTAACCTATGGAATGGAAAGAAATGGGCTACATTTTCT-ACCTCAAGAA-AACCCA-ATACGAAAGTTATTATGAAACTAATAACCAAAGGAGGATTTAGTAGTAAACTAAGAATAGAGTGCTTAGTTGAATTAGGCCATGAAGCACGCACACACCGCCCGTCACCCTCCTCAAATAATCATGATGTACCA-AAATATATTTAAACACATTAAC-TACATGAGAGGAGACAAGTCGTAACAAGGTAAGCATACTGGAAAGTGTGCTTGGACAAATCAAGATATAGCTTAA-ACAAAGCACCTAGTTTACACCTAGAAGATTTCAT-ATATCACGAATATCTTGAACTAAAGCTAG-CCCACAATTTT---ACTCA-ACCTAACAATCAAAGCAAAATAAAACAAAACATTTATTTA-GTACCTTAAAGTATAGGAGATAGAAATTTTAA-CTTGGCGCTATAGAGAAAGTACCGTAAGGGAACGATGAAAGAAAA--TATTTAAA-GTATAAGAAAGCAAAGATTACCCCTTGTACCTTTTGCATAATGAGTTAACTAGTATAGAGCTTAACAAAACGAATTTCAGCTAAGCCACCCGAAACCAGACGAGCTACCCATGAACAGTTTATTAAGAACCAACTCATCTATGTAGCAAAATAGTGAGAAGATTTATAGGTAGAGGTGACACGCCCAACGAGCCTGGTGATAGCTGGTTGTCCAGGAAATGAATTTAAGTTCAGCTTTAAACATACCAAAAAC-CAAACAAATTTCACTGTATTTTTAAAAGTTAGTCTAAAAAGGTACAGCCTTTTAGA-AACGGATACAACCTTGACTAGAGAGTAAAATCTGATA-ACACCATAGTAGGCCCAAAAGCAGCCACCAATTAAGAAAGCGTTAAAGCTCAACAACAATAATAATAATAATCCCACTAGTAA-AC-AATCAACTCCTAGCCT--AATACTGGACCAATCTATTAAAAAATAGAAGCAATAATGTTAACATGAGTAACAAGAAGTACCTTCTCCTTGCATAAGTTTAAGTCAGTATCTGATAATATTCTGACTATTAACAGCAA-ATAAAATTAACCTAACAATAAATAATTTATTAACCATACTGTTAATCCAACTCAGGAATGCACTCAA-GGAAAGATTAAAAGAAGTAAAAGGAACTCGGCAAGCAC-GAACCCCGCCTGTTTACCAAAAACATCACCTCCAGCATTTCCAATATTGGAGGCACTGCCTGCCCAGTGAC-AACCGTTAAACGGCCGCGGTATCCTGACCGTGCAAAGGTAGCATAATCATTTGTTCTCTAAATAAGGACTTGTATGAATGGCCACACGAGGGTTCTACTGTCTCTTACTTCCAATCAGTGAAATTGACCTTTCCGTGAAGAGGCGGAAATAAACCAATAAGACGAGAAGACCCTATGGAGCTTTAACTAACTAGCCTAAAGA-AAACGAATAC-AACCACCAAGGGA-TAATAACACTCTTA-ATAAGCTAGCAGTTTCGGTTGGGGTGACCTCGGAGAATAAAAAATCCTCCGAACGATTC-TAAAGATTAGACTAACAAGTCAAATCACAATATCGCTCATTGATCCAAAGAAATTTGATCAACGGAACAAGTTACCCTAGGGATAACAGCGCAATCCTATTCAAGAGTCCATATCGACAAT-AGGGTTTACGACCTCGATGTTGGATCAGGACACCCAGATGGTGCAACCGCTATCAAAGGTTCGTTTGTTCAACGATTAAAGTCCTACGTGATCTGAGTTCAGACCGGAGTAATCCAGGTCGGTTTCTATCTATT-ATACATTTCTCCCAGTACGAAAGGACAAGAGAAATAAGGCCAACTTCAAGC-AAGCGCCTTAAATCAATTAATGACTTCATCTTAATTAACTCC---GTAAGCAAATCAGACCCTAGA-AAAGGGTTAAGTTAAGGTGGCAGAGCCCGGTAATTGCGTAAAACTTAAACCTTTATAATCAGAGATTCAAATCCTCTCCTTAACAAAAATGTTTATAATTAACATTCTAATGCTAATTATCCCTATCCTTCTAGCCGTAGCATTTCTTACACTAGTAGAACGAAAAGTCTTAGGGTATATACAATTTCGAAAAGGCCCTAATGTAGTAGGCCCATATGGTCTACTCCAACCTATCGCAGATGCAATCAAACTCTTTATTAAAGAACCACTACGACCAGCTACATCATCAATTTCAATATTTATCTTGGCACCTATTCTAGCTCTAAGCCTAGCCTTAACCATATGAATTCCCCTACCTATACCTTACCCACTCATCAACATAAATTTAGGAGTCCTATTTATATTAGCCATATCAAGCCTAGCCGTATACTCTATTCTCTGATCAGGTTGAGCCTCCAACTCAAAATATGCACTAATTGGAGCGCTACGAGCAGTAGCACAAACAATCTCATATGAAGTTACACTGGCAATTATTCTACTATCCGTACTACTAATAAGCGGATCTTACACCCTTTCCACCCTAATCACCACACAAGAACAAGTGTGACTAATTTTTCCAGCATGACCCTTAGCAATAATATGATTTATTTCAACACTAGCAGAAACAAATCGAGCTCCATTCGATCTCACCGAAGGAGAATCAGAATTAGTCTCAGGCTTCAACGTAGAATATGCAGCAGGACCATTTGCCTTATTCTTTATAGCAGAGTACGCAAATATCATTATAATGAACATTTTCACAACAATCCTATTTCTAGGAGCATTTCACAACCCATACATACCAGAACTTTACACAATTAACTTTATTATCAAATCACTACTACTCACAATCTCCTTTCTATGAATCCGAGCATCCTACCCTCGATTTCGCTATGACCAACTAATACATTTACTATGAAAAAATTTTTTACCCCTAACACTAGCCCTATGCATATGACATGTATCACTACCCATTCTCCTATCAAGCATTCCTCCTCAAACATAAGAAATATGTCTGACAAAAGAGTTACTTTGATAGAGTAAATAATAGAGGTTTAAACCCTCTTATTTCTAGAACTATAGGAATCGAACCTACTCCTAAGAACCCAAAATTCTTCGTGCTCCCAATT-ACACCAAATTCTAATAGTAAGGTCAGCTAATT-AAGCTATCGGGCCCATACCCCGAAAATGTTGGTTTATATCCTTCCCGTACTAATAAACCCAATCATCTCCATTATTATCCTATCAACGATTATACTAGGAACCATTATCGTCATAATTAGCTCCCACTGACTACTCATCTGAATTGGATTTGAAATAAACATACTCGCCATTATTCCTATCATAATAAAAAAACATAACCCACGAGCTACAGAAGCATCAACTAAATACTTCTTAACTCAATCAACAGCCTCAATACTACTAATAATAGCTATCATTATCAACTTAATATATTCAGGTCAATGAACTGTAATAAAACTATTCAACCCAATGGCATCTATACTTATAACAATAGCCCTCGCTATAAAATTAGGAATAGCCCCATTTCACTTCTGAGTCCCAGAAGTAACACAAGGCATTCCCCTATCATCCGGCCTAATCCTACTCACATGACAAAAACTAGCCCCAATATCAGTATTTTATCAAATCTTCCCATCCATTAACCTAAACCTAATCCTAACCCTATCAATTTTATCAATTATGATTGGAGGCTGAGGAGGATTAAACCAAACCCAACTACGAAAAATCATAGCTTATTCATCAATTGCCCATATAGGCTGAATAACAGCAATTCTACCATATAACCCTACTATAACACTACTAAACTTAATCATTTATATCATCATGACTTCCACCATATTCATACTATTTATAGCTAACTCAACCACTACTACCCTATCACTATCACACACATGGAACAAAGCACCTATCATAACCGCTCTAGCCCTTACCACCCTCCTATCAATAGGAGGCCTTCCTCCTCTCTCAGGATTTATACCAAAATGACTAATTATCCAAGAAATAACAAAAAACAACAGTATCATCATACCCACCTTTATAGCAATCACAGCACTACTAAACCTCTACTTCTACATACGACTCACATACTCCACTACACTAACAATATTTCCCTCCACAAATAATATAAAAATAAAATGACAATTTTCCAATACAAAACAAATAACCCTACTACCAACAATAACTGTGATATCCACCTTACTTCTACCACTCACACCAATTCTATCAGTACTAGAATAG--GAATTTAGGTTAAA-TAGACCAAGAGCCTTCAAAGCCCTAAGCAAGTATAATTTACTTAATTCCTGATAAGGACTGCAAGACTATATCTTACATCAATTGAATGCAAATCAACTACTTTAATTAAGCTAAGTCCTCCCTAGATTGGTGGGATCCACCCCCACGAAACTTTAGTTAACAGCTAAACACCCTAATCAACTGGCTTCAATCTACTTCTCCCGCCGCGAGAAAAAAAAGGCGGGAGAAGCCCCGGCAGAATT-GAAGCTGCTTCTCTGAATTTGCAATTCAACGTGAAATT------CACCACAGGACTTGGTAAAAAGAGGAATTCA--ACCTCTGTCTTTAGATTTACAGTCTAATGCCTCACTCAGCCATTCTACC-TATGTTCATTAATCGCTGACTATTCTCAACTAACCACAAAGATATCGGTACTCTATACTTACTATTTGGTGCTTGAGCTGGTATAGTAGGAACAGCCTTAAGCCTGCTAATCCGTGCCGAACTAGGCCAACCTGGAACCCTACTCGGAGATGACCAAATCTACAATGTAATCGTAACTGCACATGCATTTGTGATAATCTTCTTTATAGTTATGCCAATCATAATTGGAGGATTTGGCAATTGACTAGTCCCCCTAATAATCGGCGCTCCTGATATAGCCTTCCCCCGAATAAACAATATAAGCTTCTGACTTCTCCCCCCTTCTTTCCTATTACTTCTAGCCTCCTCTATAGTTGAAGCTGGAGCAGGAACAGGCTGAACCGTATATCCCCCTTTAGCTGGCAACCTGGCTCACGCAGGAGCCTCTGTAGACCTAACTATTTTTTCTCTACACCTAGCAGGTGTTTCCTCCATTCTAGGGGCTATTAATTTTATTACAACAATTATTAATATAAAACCCCCAGCTATATCACAATATCAAACTCCATTATTTGTATGATCAGTATTAATTACTGCCGTATTATTACTCCTGTCACTCCCTGTGCTAGCAGCTGGCATTACAATACTACTCACAGACCGAAACCTAAACACTACTTTCTTTGACCCGGCAGGAGGAGGAGATCCTATTCTATATCAACATTTATTCTGATTCTTTGGACACCCCGAAGTATATATTCTTATTTTACCTGGCTTTGGAATAATCTCTCATATTGTAACTTACTACTCAGGAAAAAAAGAACCATTTGGGTACATGGGTATAGTCTGGGCTATAATGTCAATTGGATTCTTAGGATTCATCGTATGAGCCCACCATATGTTTACAGTCGGAATAGACGTGGATACACGAGCCTACTTTACATCAGCTACTATAATTATTGCTATTCCAACTGGAGTAAAAGTCTTTAGCTGACTAGCAACACTCCACGGAGGTAATATCAAATGATCTCCCGCTATAATATGAGCCTTAGGCTTTATTTTCCTCTTTACAGTAGGAGGTCTGACCGGAATTGTCCTAGCTAATTCCTCCCTCGACATTGTTCTTCACGATACCTATTATGTAGTTGCACACTTTCACTATGTATTGTCAATAGGAGCTGTATTCGCTATTATAGGAGGATTTGTGCACTGATTCCCGCTATTCTCAGGCTACACTCTCAACGATACATGAGCTAAAATCCACTTTGCAATTATATTTGTAGGTGTAAACATAACCTTCTTTCCACAACACTTTCTTGGACTATCTGGAATACCACGACGCTACTCCGATTACCCAGACGCGTACACAATATGAAACACCATCTCATCTATAGGCTCATTTATTTCCCTAACAGCAGTAATGTTAATAATTTTTATTATCTGAGAAGCATTTGCATCCAAACGAGAAGTTCTAGCTGTAGACCTAACTACAACAAATCTAGAATGACTAAATGGGTGCCCTCCACCATATCACACATTTGAAGAACCTACATATATTAATTCAAAATA----------------AGAAAGGAAGGAATCGAACCCCCT-ATTACTGGTTTCAAGCCAACATCATAACCATTATGTCTTTCTCAATC-AATGAGATGTTAGTAAAACATTACATAACTTTGTCAAAGTTAAGTTACGAGTGAAAATCCTGTACATCTCATATGGCATACCCCATACAATTAGGCTTTCAAGATGCAACATCACCCATTATAGAAGAACTACTGCATTTCCATGATCATACACTAATAATTGTCTTTTTAATTAGCTCACTAGTACTCTACATTATTTCACTTATACTAACAACAAAACTAACTCACACTAGTACAATAGATGCACAAGAAATCGAGACAATTTGAACAATCTTACCAGCTATCATTTTGATTCTAATTGCTCTTCCATCCCTACGAATCCTGTATATAATAGACGAAATTAACAACCCCTCCCTTACAGTAAAAACTATAGGACACCAATGATATTGAAGTTACGAATATACAGACTATGAGGACCTGAACTTTGATTCCTATATAATCCCAACATCAGAGCTAAAACCAGGAGAACTGCGACTACTAGAAGTAGACAACCGAGTGGTACTACCAATAGAAATAACAATCCGAATGCTAATCTCCTCTGAAGACGTATTACACTCATGAGCCGTACCCTCCTTAGGGCTAAAAACAGATGCAATCCCAGGTCGCCTAAACCAAACAACTCTTATGTCAACCCGACCAGGTCTATACTATGGACAGTGTTCGGAAATTTGTGGATCTAATCACAGTTTCATGCCTATCGTCCTAGAATTAGTCCCACTAAAATATTTTGAAAAATGATCTGCATCAATACTGTAAAATCACCAAGAAGCTAT-TTTAGCACTAACCTTTTAAGTTAGAGATTGAGAGCAAAGCACTCTCCTTGATGACATGCCACAACTAGATACATCCACATGACTTATAATAATCCTATCAATATTTCTAACTCTTTTTATTATTTTCCAACTAAAAATCTCCAAGCACAATTTCTTTCATAATCCTGAGTCAACATTAACCAAAGCACAAAAACAAAATACCCCTTGAGAAACAAAATGAACGAAAATCTATTTGCCTCTTTCATTACCCCAATAATTCTAGGCCTTCCCCTCGCTACTCTCATTGTCATATTCCCCAGCCTATTATTCCCAACATCAAATCGATTAATCAACAATCGTCTCCTCTCCCTTCAACAATGAATACTTCAACTTGTATCAAAACAAATAATGGGAATTCACAACACTAAAGGACAAACATGGACACTTATACTAATATCTCTAATCCTATTTATTGGCTCAACAAATCTACTAGGCCTACTTCCCCACTCATTTACACCAACTACACAACTATCAATAAATCTAGGCATGGCTATCCCCTTATGGGCGGGCGCTGTAATTACAGGATTCCGTAACAAAACTAAAGCATCCCTTGCTCACTTCTTACCACAAGGAACACCTACTCCACTAATCCCAATGCTAGTAATTATCGAAACTATTAGCCTCTTTATTCAACCAATAGCCTTAGCAGTACGATTAACAGCCAATATTACTGCAGGACACCTGTTAATTCACCTAATTGGAGGGGCCACACTTGCACTAATAAATATCAGCACCACAACAGCCCTCATCACATTCATTATCCTGATCTTGCTCACAATTCTCGAATTTGCAGTAGCCATAATCCAAGCTTACGTATTTACTCTTCTAGTCAGTCTATACCTGCATGATAATACATAATGACCCACCAAACCCACGCCTACCATATAGTAAACCCAAGCCCCTGGCCTCTTACAGGGGCCTTATCAGCCCTTCTCATAACATCTGGCCTAATTATATGATTCCACTTTAACTCAACAACCTTGCTCATACTTGGCCTAACTACAAACATACTCACAATGTACCAATGATGACGAGATATCATTCGAGAGAGTACCTTTCAAGGACATCACACCCCAACCGTCCAAAAGGGCCTCCGTTATGGAATAATCCTTTTTATTATTTCTGAAGTATTATTCTTTACTGGATTCTTCTGAGCATTTTACCATTCAAGCCTTGCCCCTACACCCGAACTAGGCGGTTGCTGACCTCCAACAGGCATCCACCCACTTAACCCACTAGAAGTCCCACTACTTAATACTTCCGTCTTACTAGCTTCAGGAGTCTCCATTACATGAGCCCACCATAGCCTTATAGAAGGAAATCGCAACCATATATTACAAGCTTTATTTATCACTATTGCATTGGGTGTATATTTCACATTACTACAGGCCTCAGAATACTATGAAGCACCCTTCACTATTTCAGACGGAGTCTATGGTTCAACTTTCTTCGTAGCTACAGGCTTCCATGGTCTCCATGTCATTATCGGATCTACTTTCTTAATTGTCTGTTTCTTCCGCCAACTAAAATTCCATTTTACTTCCAACCACCATTTCGGCTTCGAAGCCGCTGCTTGATACTGACATTTTGTAGACGTAGTATGACTTTTCCTCTATGTATCTATCTATTGATGAGGTTCATATTCTTTTAGTATCAACTAGTACAACTGACTTCCAATCAGTTAGTTTCGGTTAAATCCGAAAAAGAATAATAAACCTAATACTAGCCCTCCTAACCAACTTTACATTAGCCACACTACTTGTTATCATCGCATTTTGACTTCCCCAGCTAAACGTATACTCAGAAAAAACAAGCCCATATGAATGTGGATTTGACCCGATAGGATCAGCCCGTCTACCTTTCTCCATAAAATTCTTCCTGGTAGCCATCACATTTCTCCTCTTTGATTTAGAAATCGCACTCCTCCTACCACTACCCTGAGCCTCACAAACCACTAACCTAAACACTATACTCACTATGGCTCTCTTTCTAATCCTACTACTAGCTGTAAGCCTGGCCTACGAATGAACTCAAAAAGGCCTAGAATGAACCGAATATGGTATTTAGTTTAAAA-TAAAATAAATGATTTCGACTCATTAGATTATGATCAAACTCATAATTACCAAATGTCCCTAGTCTACATAAATATCATAATAGCATTTACAGTATCTCTCACAGGCCTACTAATATACCGATCCCATCTAATATCGTCTCTTCTATGTCTAGAAGGAATAATACTATCTCTATTTATTATGGCTACCTTAACAATCCTAAATACCCATTTCACCCTAGCTAGTATGATGCCCATCATCCTATTAGTCTTCGCAGCCTGTGAAGCAGCACTAGGCCTATCTCTACTAGTAATAGTATCAAACACATATGGTACTGATTATGTACAAAACCTCAATCTACTCCAATGCTAAAATATATTATTCCTACAATAATACTTATACCCCTAACCTGATTATCAAAAAATAATATAATCTGAATTAATTCTACAACTCACAGCCTACTAATTAGCCTTTCAAGCCTACTCCTCATAAACCAATTTAGCGATAACAGCCTTAACTTCTCACTAGTTTTCTTCTCCGACTCTCTATCAACACCCCTACTAATTTTAACTATGTGACTTCTCCCCCTAATACTAATAGCCAGCCAATATCACCTATCAAAAGAAAACCTAACTCGAAAAAAACTATTCATTACTATACTGATCCTACTACAACTATTTCTAATTATAACTTTTACCGCCACAGAACTAATCCTTTTCTACATTTTATTTGAAGCAACACTAGTCCCAACACTCATTATCATCACCCGCTGAGGGAATCAAACAGAACGCCTAAACGCTGGTCTTTACTTTCTATTCTACACACTAGCAGGCTCTCTTCCACTGTTAGTTGCACTAGTCTACATTCAAAATACAGTAGGATCTCTAAACTTTTTAATACTCCAATACTGAGTACAACCAATACCCAACTCCTGATCAAATGTATTTATATGACTAGCATGTATAATAGCCTTTATAGTAAAAATACCACTATACGGCCTCCACCTCTGATTACCAAAAGCCCACGTAGAAGCCCCTATTGCAGGCTCTATAGTCCTTGCAGCTATTTTACTAAAGCTAGGAGGGTATGGTATACTACGAATCACAATATTCCTAAATCCAACCACTGAATTTATAGCATACCCATTCATCATACTATCCTTATGAGGCATAATCATAACCAGCTCAATCTGCCTCCGCCAAACAGACTTAAAATCACTCATTGCATATTCCTCTGTTAGCCATATAGCACTTGTCATTGTAGCCATCCTCATCCAAACACCCTGAAGCTACATAGGAGCTACAGCCTTGATAATTGCACACGGTCTCACATCCTCTATGCTCTTCTGTCTAGCAAACTCTAACTACGAACGCATCCACAGCCGAACAATAATTCTAGCCCGCGGCCTACAAACACTCCTACCCTTAATAGCCACCTGATGACTCCTAGCAAGTTTAACTAATCTAGCCCTACCACCAACAATTAACCTAATTGGAGAATTATTCGTAGTAATATCAACCTTCTCATGATCCAACATTACAATTATTTTAATAGGAGTGAACATAGTAATCACCGCCCTATACTCCTTATATATACTAATCATAACACAACGAGGAAAATATACCCATCACATCAACAATATTTCACCCTCTTTCACACGAGAAAATGCCCTTATATCATTACACATCCTACCATTACTATTACTATCCCTAAACCCAAAAATTATTCTAGGACCCCTTTACTGTAAATATAGTTTAAAAAAAA-CACTAGATTGTGAATCTAATGACAGAAGTCCACTACCTTCTTATTTACCGAAAAAGCACGCAAGAACTGCTAA-TTCTATGCCCCCATGTCTAACAACATGGCTTTTTCAAACTTTTAAAGGATAGTAGTT-ATCCATT-GGTCTTAGGAACCAAAAAATTGGTGCAACTCCAAATAAAAGTAATTAACCTATTCTCTTCCTTCGCATTAATTACCCTGCTCTTATTAACCGTACCCATCATAATAACAAGTTTCAATACCTATAAGACTATCAATTATCCTCTCTACGTGAAAACAACCATCTCATATGCCTTCATCACTAGCATAATCCCCACAATAATATTTATCCATACGGGTCAAGAAATAATCATTTCAAACTGGCACTGATTAACCATCCAAACCCTTAAATTATCACTCAGCTTCAAAATAGATTACTTTTCAATAATATTTGTTCCAGTAGCATTATTTGTTACATGATCTATTATAGAATTCTCAATATGGTATATACACTCAGACCCAAACATTAATAAATTCTTTAAATACCTCCTACTATTCCTCATCACCATACTAATTCTCGTTACAGCAAATAACTTATTCCAACTGTTCATCGGCTGAGAAGGCGTTGGGATTATATCATTCCTACTTATTGGGTGATGATATGGACGAGCAGATGCAAATACAGCAGCCCTCCAAGCAATCCTATACAACCGCATTGGAGATATCGGATTTATTTTAGCAATAGCATGATTCCTAGCCAATCTTAATACCTGAGATCTCCAACAAATCTTCATGCTAAACCCAAAAAACTCTAACATGCCTCTAATAGGCCTCGTACTAGCCGCAACTGGAAAATCTGCCCAATTCGGCCTACACCCATGACTACCATCAGCAATAGAAGGCCCTACTCCTGTTTCAGCATTACTCCATTCAAGCACAATAGTAGTAGCAGGCATTTTCTTATTAATCCGCTTCTACCCACTAACAGAAAATAATAAATTTATCCAGTCTATCATACTATGCTTAGGAGCCATCACTACGCTATTCACAGCAATATGTGCCCTCACCCAAAACGATATTAAAAAAATCGTTGCCTTCTCCACATCCAGCCAATTAGGCCTCATAATAGTAACAATTGGCATTAACCAACCATACCTAGCATTCCTCCATATCTGCACCCACGCCTTCTTTAAAGCTATACTATTTATATGCTCCGGTTCCATTATCCATAGTCTAAACGATGAACAAGACATTCGAAAAATAGGAGGCCTATTTAAAGCAATACCATTCACCACAACAGCCCTAATCATTGGCAGTCTCGCACTAACAGGAATCCCCTTTCTCACCGGATTCTATTCCAAAGACCTAATTATCGAAGCTGCCAACACGTCATATACCAACGCCTGAGCCCTCTTAATAACGTTAATCGCCACCTCCTTCACAGCTATCTACAGCACCCGCATTATCTTCTTTGCACTCTTAGGACAACCTCGATTTCCAACCCTAATTATCATTAATGAAAACAACCCCTTCTTAATTAATTCCATTAAACGCCTCCTAATTGGAAGTCTTTTCGCCGGATTCATCATCTCAAATAATATCCCTCCAACGACAGTACCCCAAATAACTATACCCTACTACTTAAAAATAATAGCCCTAACAGTTACAATTCTAGGATTCATCCTAGCACTAGAAATCAATAATTTAACCCAAAATCTAAAATTTAACTACCCATCAAATATATTTAAATTCTCCAACCTTCTAGGGTACTTTCCCACAATTATACACCGTCTAGCCCCCTATTTAAACCTAACAATAAGCCAAAAATCAGCATCCTCTCTCCTAGACCTAATCTGACTAGAAAATATCTTACCAAAAACTACCTCACTAATCCAAATAAACATATCAACAATAATCACAAACCAAAAAGGCCTAATCAAACTATATTTTCTTTCCTTCCTAATCACAATTCTCATCAGTATTATTCTATTTAATTTCCACGAGTAATTTCCATAATAACAACAACACCAATTAATAAAGACCAACCAGTTACAATAACCAATCAAGTACCATAACTATACAAAGCTGCAATCCCCATAGCCTCTTCACTAAAAAATCCAGAATCTCCCGTATCATAAATTACTCAATCCCCTAAACCGTTAAACTTAAACACAACCTCTACCTCCTCATCCTTCAATACATAATAAACCATCACAAACTCCATTAACAGACCAGTAATAAAAGCCCCCAAAACAGCTTTATTAGAGACCCAAATCTCAGGATACTGTTCTGTAGCCATAGCCGTCGTATAACCAAAAACTACTATCATTCCCCCCAAATAAATTAAAAAAACTATTAAACCTAAAAAAGACCCACCAAAATTCAACACAATCCCACAACCAACTCCACCACTCACAATCAACCCTAATCCCCCATAAATAGGCGAAGGTTTCGAAGAAAATCCCACGAAACCAATTACAAAAATTACACTTAAAATAAATACAATATATACTATCATTATTCTTGCATGGAATCTAACCATGACTAATGATATGAAAAACCATCGTTGTCATTCAACTACAAGAACACTAATGATCAATATCCGAAAATCTCACCCATTAATAAAAATTGTGAATAACGCATTCATCGACCTCCCAGCCCCATCAAACATCTCATCCTGATGAAATTTTGGCTCCCTACTAGGTATCTGTCTAATCCTCCAAATCCTAACGGGCCTATTTCTAGCAATACACTATACCTCCGATACAATAACAGCATTCTCCTCCGTCACCCATATTTGCCGAGACGTCAATTATGGCTGAATTATCCGATATATACACGCAAATGGAGCGTCAATATTCTTTATTTGCCTGTTTATACATGTAGGACGAGGCCTATACTACGGATCATATATATTTCTAGAGACATGAAACATTGGAGTTATCCTCCTATTCACAGTAATAGCCACAGCATTTATAGGATATGTTTTACCTTGAGGACAAATATCTTTCTGAGGAGCAACAGTCATCACCAATCTTCTCTCAGCAATTCCCTACATTGGAACTAACCTGGTTGAGTGAATTTGAGGGGGTTTCTCAGTAGACAAAGCAACACTCACTCGATTCTTTGCCTTTCACTTCATTCTCCCATTTATCATCGCAGCACTCGCCATAGTTCACTTACTCTTTCTCCACGAAACAGGATCCAGCAACCCAACAGGAATCACATCAGACACAGACAAAATCCCATTCCACCCCTACTACACCATCAAAGACATTCTAGGTATCCTATTACTAATCTTAATCTTAATAGTACTAGTACTATTTACACCCGACCTACTTGGAGACCCGGACAATTATACCCCAGCAAACCCATTAAATACACCTCCACACATTAAACCCGAATGATATTTCCTATTTGCATATGCTATCCTACGATCAATTCCTAACAAACTAGGAGGAGTATTAGCCTTAATCCTATCTATCCTAATTTTAATCCTTATACCTCTACTTCATATATCTAAACAACGAAGTATAATATTCCGACCCCTCAGTCAATGCCTATTTTGAACTTTAGTAGCAGACCTATTAACACTTACATGAATTGGAGGACAACCAGTTGAACACCCATACATCATTATCGGACAACTAGCATCTATCATATACTTTCTCCTTATCCTAGTAATAATACCGGTGGCCAGCATAATTGAAAATAATCTCCTAAAATGAAGACAAGTCTTTGTAGTA--TATAAAATACACTGGTCTTGTAAACCAGAAAAGGAGAACAACTAACC-TCCCTAAGACT-CAAGGAAGAAGCTA-TAGCTCCACTATCAACACCCAAAGCTGAAGTTCTATTTAAACTATTCCCTGACAAA-CTATTGA-------------TATACCCCCATAACCATTAAGAAC-TTTTTTAGTATTA-AAATTCTAAAAACCCCTAA-TAATCCGATACTAATTTTAGACTCAAC----------------------------------------------------------------------------------------------------------------------------------------------------------------------------------------------------------------------------------------------------------------------------------------------------------AACATAATAATC---------ATCCCATGTAT--------TGATAA-TG--------------------TACGAATCCTACTTATATGTA--AA--AATCCATAATATTAATGCAACAGGGCATGATG--------ATGCACA-----GTACAT-------AATATTAATGTACTA-GGACATATTATGTATA-TAGTACATTATATTATATGCCCCATGCTTATAAGCAAGTACAGTA-ATCTATTAATAGTACATAGTACATATAGTTATTGATC-GTACATAGCGCATT-AAGTCAAATCAGTCCTTGTCAACATG-------CATATCCCGT-CCCCTAGATCGCGAGCTTAATTACCATGCCGCGTGAAACCAGCAACCCGCTTGGCAGGGATCCCTCTTCTCGCTCCGGGCCCATAACTTGTGGGGGTAGCTACTTAATGAACTTTATCAGACATCTGGTTCTTTCTT-CAGGGCCATGTC-CTTAAGATCGCCCACTCTTTCCTCTTAAATAAGACATCTCGATGGACTAGTGACTAATCAGCCCATGCTCACACATAACTGTGCTGTCATACATTTGGTATTTTTTAATTTTTGGGG-ATGCTTGGACTCAGCTATGGCCGTCTGAGGCCCTGACCCGGAGCATAAATTGTAGCTGGACTTAACTGCATCTTGAGCATCACCAT----------AATGGTAGGCAC-GA-----------GCATTTTAATTAATGGTAGCA-GGACATAAAACTGTATTATACATATTAATCC-ATAAT----------CCCCCCTTC----------------------------CCCCCTTATATACCTACCATTATTTTTGACACGCTCCCCCCTAGATACTTATTCAAATTTATTACATTTTCAATACTCAAATTAGCACTCCAT-ATAAAATAAGCATGTAAGTGCTT--GCTTACATCACAATATCCA--
>Moschus_moschiferus_1
GTTAATGTAGCTTAA-TATTAAAGCAAGGCACTGAAAATGCCTAGATGAGTA-TATAAACTCCATAAACACACAGGTTTGGTCCCAGCCTTCCTATTGATTCTTAATAAACTTACACATGCAAGCATCCACGCCCCGGTGAA-AATGCCCTCCGAGTC-AACAGAACCAAGAGGAGCAGGTATCAAGCACAC-ACT-TTGTAGCTCATAACACCTTGCTTAACCACACCCCC-ACGGGAAACAGCAGTGATAGAAATTAAGCCATAAACGAAAGTTTGACTAAGTTATATTAATTAGGGTTGGTAAATCTCGTGCCAGCCACCGCGGTCATACGATTAACCCAAGTTAATAGGAATACGGCGTAAAGCGTGTTAAAGCCCTCTACC-AAATAGAGTTAAATTTTAATTAAGCTGTAAAAAGCCATAATTATAACAAAAATAAATGACGAAAGTAACTCTATAACC-GCTGATACACTATAGCTAAGACCCAAACTGGGATTAGATACCCCACTATGCTTAGCCCTAAACACAAATAATTAT--ACAACAAAATTATTCGCCAGAGTACTACCAGCAACAGCTTAAAACTCAAAGGACTTGGCGGTGCTTCACACCCTTCTAGAGGAGCCTGTTCTATAATCGATAAACCCCGATAAACCTTACCAATCCTTGCTAATACAGTCTATATACCGCCATCTTCAGCAAACCCTAAAAA-GGAACAAAAGTAAGCACAATCATAATACACAAAAACGTTAGGTCAAGGTGTAACCTATGGAATGGGAAGAAATGGGCTACATTTTCT-ATCTCAAGAA-AACTCACATACGAAAGTTATTATGAAACTAATAACCAAAGGAGGATTTAGTAGTAAACTAAGAATAGAGTGCTTAGTTGAATTAGGCCATGAAGCACGCACACACCGCCCGTCACCCTCCTCAAATAAACATGATGCACCA-AAACATATTTAAACACATTAAC-TACATGAGAGGAGACAAGTCGTAACAAGGTAAGCATACTGGAAAGTGTGCTTGGACAAATCAAGATATAGCTTAA-ACAAAGCACCTAGTTTACACCTAGAAGATTTCAT-ATATCACGAATATCTTGAACCAAAGCTAG-CCCACAATTTC---ACTCA-ACCTAACAATCAAAGCAAAATAAAACAAAACATTTATTTA-ATACCTTAAAGTATAGGAGATAGAAATTTTAA-CTTGGCGCTATAGAGAAAGTACCGTAAGGGAACGATGAAAGAAAA--TATTCAAA-GTATAAAAAAGCAAAGATTACCCCTTGTACCTTTTGCATAATGAGTTAACTAGTATGAAGCTTAACAAAACGAATTTCAGCTAAGCCACCCGAAACCAGACGAGCTACCTATGAACAGTTTATTAAGAACCAACTCATCTATGTAGCAAAATAGTGAGAAGATTTATAGGTAGAGGTGACACGCCCAACGAGCCTGGTGATAGCTGGTTGTCCAGGAAATGAATCTAAGTTCAGCTTTAAATATACTAAAAAC-CAAACAAATTTCACTGTATTTTTAAAAGTTAGTCTAAAAAGGTACAGCCTTTTAGA-AACGGATACAACCTTGACTAGAGAGTAAAATCTAATA-ACACCATAGTAGGCCTAAAAGCAGCCACCAATTAAGAAAGCGTTAAAGCTCAACAATAACAATAATACTAATTCCACTAGTAA-AC-AATCAACTCCTAGCCC--AATACTGGACCAATCTATTAAAAAATAGAAGCAATAATGTTAACATGAGTAACAAGAAGTACCTTCTCCTTGCATAAGTTTAAGTCAGTACCTGATAATACTCTGACTATTAACAGCAA-ATAAAATCAACCCAACAATAAATAATTTATTAATCATACTGTTAATCCAACACAGGAATGCACTCAA-GGAAAGATTAAAAGAAGTAAAAGGAACTCGGCAAGCAC-GAACCCCGCCTGTTTACCAAAAACATCACCTCCAGCATTTCCAATATTGGAGGCACTGCCTGCCCAGTGAC-AACCGTTAAACGGCCGCGGTATCCTGACCGTGCAAAGGTAGCATAATCATTTGTTCTCTAAATAAGGACTTGTATGAATGGCCACACGAGGGTTCTACTGTCTCTTACTTCCAATCAGTGAAATTGACCTTTCCGTGAAGAGGCGGAAATAAACCAATAAGACGAGAAGACCCTATGGAGCTTTAACTAACTAGCCTAAAGA-AAACAAACAC-AACCACCAAGGGA-TAATAACACTCTCA-ATAGGCTAGCAGTTTTGGTTGGGGTGACCTCGGAGAATAAAAAATCCTCCGAACGATTC-TAAAGACTAGACCAACAAGTCAAACCACAATATCGCTCATTGATCCAAAGAAATTTGATCAACGGAACAAGTTACCCTAGGGATAACAGCGCAATCCTATTTAAGAGTCCATATCGACAAT-AGGGTTTACGACCTCGATGTTGGATCAGGACACCCAGATGGTGCAACCGCTATCAAAGGTTCGTTTGTTCAACGATTAAAGTCCTACGTGATCTGAGTTCAGACCGGAGTAATCCAGGTCGGTTTCTATCTATT-ATACATTTCTCCCAGTACGAAAGGACAAGAGAAATAAGGCCAACTTTAAGC-AAGCGCCTTAAATCAATTAATGATTTCATCTTAATTAACTCC---GTAACCAAATCACACCCTAGA-AAAGGGTTAAGTTAAGGTGGCAGAGCCCGGTAATTGCGTAAAACTTAAACCTTTATAATCAGAGATTCAAATCCTCTCCTTAACAAAAATGTTTATAATTAACATCCTAATGCTAATTATCCCTATCCTTCTAGCCGTAGCATTTCTCACACTAGTAGAACGAAAAGTCTTAGGGTATATACAACTTCGAAAAGGCCCTAATGTAGTAGGTCCATATGGTCTACTCCAACCTATCGCAGATGCAATCAAACTTTTTATTAAAGAACCACTACGACCAGCCACATCATCAATTTCAATATTTATCTTGGCACCTATTCTAGCCCTAAGCCTAGCCTTAACTATATGAATTCCCCTACCCATACCCTACCCACTCATCAACATAAATCTAGGAGTCTTATTCATATTAGCTATATCAAGCTTAGCTGTATACTCCATTCTCTGATCAGGCTGAGCCTCCAACTCGAAATATGCACTGATTGGAGCACTACGAGCAGTAGCACAAACAATTTCATATGAAGTTACACTAGCAATTATTCTACTATCTGTACTACTAATAAGTGGATCTTACACTCTTTCCACCCTAATCACCACACAAGAACAAGTCTGACTAATTCTCCCGGCATGACCCTTAGCAATAATATGATTTATCTCAACACTAGCAGAAACAAATCGAGCTCCATTTGACCTTACCGAAGGAGAATCAGAATTAGTCTCAGGCTTCAACGTAGAATATGCAGCAGGACCATTCGCCCTATTCTTTATAGCAGAATATGCAAACATTATTATAATAAACATTTTCACAACAATCCTGTTTCTAGGAGCATTTCACAATCCATACATACCAGAACTCTACACAATTAACTTTATCATCAAATCACTACTGCTTACAATCTCCTTCCTATGAATTCGAGCATCCTACCCTCGATTCCGCTATGACCAACTAATACACTTATTATGAAAAAATTTTTTACCCCTAACACTAGCCTTATGCATATGACATGTATCATTACCCATCCTCCTATCAAGCATTCCCCCTCAAACATAAGAAATATGTCTGACAAAAGAGTTACTTTGATAGAGTAAATAATAGAGGTTTAAATCCTCTTATTTCTAGAACTATAGGAATTGAACCTACTCCTAAGAACCCAAAACTCTTCGTGCTCCCAATT-ACACCAAATTCTAATAGTAAGGTCAGCTAATT-AAGCTATCGGGCCCATACCCCGAAAATGTTGGTTTATATCCTTCCCGTACTAATAAACCCAATTATCTCTATTATCATCCTATCAACAATCATACTAGGAACCATTATCGTCATAATTAGCTCCCACTGATTACTTATCTGAATTGGATTTGAAATAAATATACTCGCCATTATTCCTATTATAATAAAAAAACATAACCCACGAGCCACAGAAGCATCAACTAAATATTTCCTAACCCAATCAACAGCCTCAATACTACTAATAATAGCCATCATTATTAACCTAATATATTCAGGCCAATGAACTGTAATAAAACTATTTAATCCAATAGCATCTATACTTATAACAATGGCCCTCGCTATAAAATTAGGAATAGCCCCATTCCACTTCTGAGTCCCAGAAGTAACACAAGGTATTCCTCTATCATCCGGCCTAATCCTACTAACATGACAAAAACTAGCTCCAATATCAGTATTTTATCAAATTTTCCCATCCATTAACCTAAACCTAATCCTAACCCTATCAATTCTATCAATTATAATTGGAGGCTGAGGAGGATTAAACCAAACCCAACTACGAAAAATCATAGCCTATTCATCAATCGCCCACATAGGCTGAATGACGGCAATTCTACCATACAACCCTACTATAACACTACTAAACTTAATCATTTATATTATAATAACCTCCACCATATTCATGTTATTTATAGCTAACTCAACTACCACTACCTTATCGCTATCACATACATGAAACAAAGCACCCATCATAACCGCCCTAGCCCTCGCCACCCTCCTATCAATAGGAGGACTTCCTCCCCTCTCAGGATTTATACCAAAATGACTAATTATCCAAGAAATGACAAAAAATAATAGCATCATCATACCTACCTTTATAGCAATCACAGCACTACTAAACCTCTACTTCTACATACGACTTACATATTCCACTGCACTAACAATATTCCCCTCCACAAACAATATAAAAATAAAATGACAATTCCCCAATACAAAACAAATAACCCTACTACCAACAATAACTGTAATATCCACCCTACTTCTACCACTCACACCAATTCTATCAGTACTAGAATAG--GAATTTAGGTTAAA-TAGACCAAGAGCCTTCAAAGCCCTAAGTAAGTATAATTTACTTAATTCCTGATAAGGACTGCAAGACTATATCTTACATCAACTGAATGCAAATCAATTACTTTAATTAAGCTAAGTCCTCTCTAGATTGGTGGGATCCACCCCCACGAGACTTTAGTTAACAGCTAAACACCCTAATCAACTGGCTTCAATCTACTTCTCCCGCCGCGAGAAAAAAAAGGCGGGAGAAGCCCCGGCAGAATT-GAAGCTGCTTCTCTGAATTTGCAATTCAACGTGAAATT------CACCACAGGACTTGGTAAAAAGAGGAATTCA--ACCTCTGTCTTTAGATTTACAGTCTAATGCCTCACTCAGCCATTCTACC-TATGTTCATTAATCGCTGATTATTCTCAACCAACCACAAAGATATCGGTACTCTATACTTATTATTTGGTGCTTGAGCTGGTATGGTAGGAACAGCCCTAAGCCTACTAATTCGTGCCGAACTAGGCCAACCTGGAACCCTACTCGGAGATGACCAAATCTACAATGTAATCGTAACTGCACATGCATTTGTGATAATTTTCTTTATAGTTATGCCAATTATAATTGGAGGGTTTGGCAATTGACTAGTCCCCCTGATAATTGGCGCCCCCGATATAGCCTTTCCCCGAATAAATAATATAAGTTTCTGACTCCTTCCCCCTTCTTTCTTATTACTTCTAGCCTCCTCTATAGTTGAAGCTGGAGCGGGAACAGGCTGAACTGTATACCCTCCTTTAGCTGGTAATCTAGCCCATGCAGGAGCCTCTGTAGACCTAACTATTTTTTCTCTACACCTAGCAGGTGTTTCCTCCATTCTAGGGGCTATTAATTTTATTACAACAATTATTAATATAAAACCCCCAGCTATATCACAATATCAAACTCCATTATTCGTATGATCAGTGTTAATTACTGCCGTACTATTACTCCTATCACTCCCTGTGCTAGCAGCTGGCATTACAATACTACTTACAGACCGAAACCTAAACACTACCTTCTTTGATCCAGCAGGGGGAGGAGATCCTATCCTATACCAACATTTGTTCTGATTCTTTGGACACCCCGAAGTATATATTCTTATTCTACCTGGCTTTGGAATAATCTCTCATATTGTAACTTATTACTCAGGAAAAAAAGAACCATTTGGGTATATAGGTATAGTATGGGCTATAATGTCAATTGGATTCTTAGGATTCATCGTATGAGCCCACCATATGTTTACAGTCGGAATAGACGTTGATACACGAGCCTACTTTACATCCGCTACTATAATTATTGCTATTCCAACTGGAGTAAAAGTCTTTAGCTGACTAGCAACACTTCATGGAGGTAATATCAAATGATCCCCCGCTATAATATGAGCCCTAGGCTTTATCTTCCTTTTTACAGTAGGAGGTCTGACCGGAATTGTCCTAGCTAATTCCTCCCTCGACATTGTACTTCACGATACCTATTATGTAGTTGCACATTTTCATTACGTATTGTCAATAGGAGCTGTATTCGCCATTATAGGAGGATTTGTGCACTGATTCCCACTATTCTCAGGCTATACTCTTAACGACACGTGAGCTAAAATCCACTTTGTAATTATATTTGTAGGTGTTAACATAACCTTCTTTCCACAACACTTTCTTGGATTATCTGGAATACCACGACGCTACTCCGATTACCCAGACGCGTACACAATATGAAACACCATCTCATCTATAGGCTCATTTATTTCTCTAACAGCAGTTATATTAATAATTTTCATTATCTGAGAAGCATTTGCATCCAAACGAGAAGTCCTAACTGTAGATCTAACCACAACAAATCTAGAATGACTAAATGGATGCCCTCCACCATACCACACATTTGAAGAACCTACATACATTAATTCAAAATA----------------AGAAAGGAAGGAATCGAACCCCCT-ATTACTGGTTTCAAGCCAACATCATAACCATTATGTCTTTCTCAATC-AATGAGATGTTAGTAAAACATTACATAACTTTGTCGAAGTTAAATTACAAGTGAAAATCCTGTACATCTCATATGGCATACCCCATACAATTAGGCTTTCAAGATGCAACATCACCTATTATAGAAGAACTACTACATTTCCATGATCACACACTAATGATTGTCTTTTTAATTAGCTCACTAGTACTTTATATTATTTCACTTATACTAACAACAAAACTAACCCATACTAGTACAATAGACGCACAAGAAATTGAGACAATTTGAACAATCTTACCAGCTATTATTTTAATTCTAATTGCCCTTCCATCCCTGCGAATCCTATACATAATGGACGAAATTAACAACCCCTCCCTTACAGTAAAAACCATAGGACACCAATGATATTGAAGCTACGAATACACAGACTACGAAGACCTGAACTTTGATTCCTACATAATCCCAACATCAGAGCTAAAACCAGGAGAACTACGACTACTAGAAGTAGACAACCGAGTGGTACTACCAATAGAAATAACAATCCGAATGTTAATCTCCTCTGAAGACGTATTACACTCATGAGCTGTACCCTCCTTAGGGCTAAAAACAGATGCAATTCCAGGCCGCCTAAACCAAACAACTCTTATATCAACCCGACCAGGTCTATACTACGGACAGTGTTCAGAAATTTGTGGATCTAATCACAGTTTCATACCTATCGTCCTAGAATTAGTCCCACTAAAATATTTTGAAAAATGATCTGCATCAATACTGTAAAATCATCAAGAAGCTAT-TTTAGCACTAACCTTTTAAGTTAGAGATTGAGAGCAGAACACTCTCCTTGATGATATGCCACAACTAGATACATCCACATGACTTATAATAATTCTGTCAATATTCCTAACTCTTTTTATTATTTTCCAACTAAAAATCTCTAAGCACAATTTCTTTTATAATCCNGAATTAACATTAACTAAAACACGAAAACAAAGTACCCCTTGAGAAACAAAATGAACGAAAATCTATTTGCCTCTTTCATTACCCCAATAATTCTAGGCCTTCCCCTTGCTACTCTTATTGTAATATTCCCCAGCCTATTATTCCCAACATCAAATCGATTAATCAATAATCGTCTCCTCTCCCTTCAACAATGAATACTTCAACTTGTATCAAAACAAATAATAGGAATTCACAACACTAAAGGACAAACATGAACACTTATACTAATATCTCTAATCTTATTTATTGGCTCAACAAATCTACTAGGCCTATTTCCCCACTCATTTACACCAACTACACAACTATCAATAAATCTAGGCATGGCTATCCCCTTATGAGCAGGCGCTGTAATTACAGGATTCCGTAACAAAACTAAAGCATCTCTTGCTCACTTCCTACCACAAGGAACACCTACTCCACTAATCCCAATGCTAGTAATTATTGAAACTATTAGCCTCTTCATCCAACCAATGGCCTTAGCAGTACGATTAACAGCCAATATCACTGCAGGACACCTATTAATTCATCTAATCGGAGGAGCCACACTTACATTAATAAATATCAGCACCACAACAGCCCTCATTACATTCATTATCCTAATCCTACTCACAATTCTGGAGTTTGCAGTAGCCATAATCCAAGCTTACGTATTTACTCTTCTAGTAAGTCTATACCTGCATGACAACACATAATGACACACCAAACCCACGCCTACCACATAGTAAACCCAAGTCCCTGGCCTCTCACAGGGGCCCTATCAGCCCTCCTCATAACATCTGGCCTAATTATATGATTCCACTTTAACTCAATAACCTTGCTTATACTTGGCCTAACCACAAACATACTCACAATATACCAGTGATGACGAGATATTATCCGAGAAAGTACTTTTCAAGGACATCACACCCCAACCGTCCAAAAGGGCCTCCGTTATGGAATAATCCTTTTTATTATTTCTGAAGTGCTGTTCTTTACTGGATTCTTCTGAGCATTTTACCATTCAAGCCTTGCTCCTACACCCGAACTAGGCGGTTGCTGACCCCCAACAGGCATCCACCCACTTAACCCCCTAGAAGTCCCACTACTTAATACCTCCGTCTTACTAGCTTCAGGAGTCTCCATTACATGAGCCCACCACAGCCTTATAGAAGGAAATCGTAACCACATACTACAAGCTTTATTTATCACTATTGCACTAGGCGTATACTTTACACTACTACAAGCCTCAGAATACTATGAAGCACCTTTCACTATCTCAGACGGAGTCTATGGCTCAACTTTCTTCGTAGCTACAGGTTTCCATGGTCTCCATGTCATTATTGGATCTACTTTCTTAATTGTCTGTTTCTTCCGCCAACTAAAATTCCATTTTACTTCCAACCACCATTTCGGCTTCGAAGCAGCTGCTTGATACTGACATTTTGTAGATGTAGTATGACTTTTCCTCTATGTATCTATTTATTGATGAGGTTCATATTCTTTTAGTATCAACTAGTACAACTGACTTCCAATCAGTTAGTTTCGGTTAAATCCGAAAAAGAATAATAAACCTAATACTAGCCCTTCTGACCAACCTCACACTAGCCACACTACTTGTTATTATCGCATTCTGACTTCCCCAACTGAATGTATACTCAGAAAAAACAAGCCCATATGAGTGTGGGTTTGACCCAATAGGATCAGCTCGCCTACCCTTCTCCATAAAATTTTTCCTGGTAGCCATTACATTTCTCCTATTTGATCTAGAAATTGCACTTCTCCTACCATTACCCTGAGCCTCACAAACTACCAACCTAAACACTATACTCACTATAGCTCTCTTTCTTATCCTATTACTAGCTGTAAGCCTGGCCTACGAATGAACTCAAAAGGGCCTAGAATGAACCGAATATGGTACTTAGTTTAAAA-TAAAATAAATGATTTCGACTCATTAGATTATGATCAAGTTCATAATTACCAAATGTCCCTAGTCTATATAAATATCATATTAGCATTTACAGTATCTCTCACAGGCCTACTAATATACCGATCCCATCTAATATCATCCCTTCTATGCCTAGAAGGAATAATACTATCCCTATTTGTTATGGCCACCTTAACAATCCTAAATACCCATTTCACCCTAGCCAGTATAATACCTATTATCCTGCTAGTCTTCGCAGCTTGTGAAGCAGCACTAGGCCTATCTCTACTAGTAATAGTATCAAACACGTATGGTACTGATTACGTACAAAACCTCAACCTACTCCAATGTTAAAATATATTATTCCTACAATAATACTTATACCCCTAACCTGATTATCAAAAAACAACATAATCTGAATTAATTCTACAACCCACAGCCTATTAATTAGTCTTTCAAGTCTACTCCTCATAAACCAATTTAGCGATAACAGCCTTAACTTCTCACTAGTTTTCTTCTCCGACTCTCTATCAACACCTCTACTAATCTTAACCATATGACTCCTCCCTTTAATACTAATAGCCAGCCAATATCACCTATCAAAAGAAAACCTAACCCGAAAAAAACTATTTATTACTATGCTAATTCTACTACAACTATTTCTGATTATAACTTTCACCGCCACAGAACTAATCCTCTTCTACATTTTATTTGAAGCAACACTAGTCCCAACACTCATTATCATCACCCGTTGAGGGAACCAAACAGAACGTCTAAACGCCGGTCTCTATTTTTTATTCTACACATTAGCAGGCTCTCTTCCACTGTTAGTTGCACTAGTCTATATTCAAAATACAGTAGGATCCCTAAACTTTTTAATACTCCAATATTGAGTACAACCAATATCCAACTCCTGATCAGATGTATTTATGTGACTAGCATGTATAATAGCCTTCATGGTAAAAATACCACTATACGGCCTCCACCTCTGATTACCAAAAGCCCACGTAGAAGCCCCTATTGCAGGCTCTATAGTCCTTGCAGCTATTCTACTAAAACTAGGAGGATATGGTATACTACGAATCACAATATTCCTGAATCCAACCACTGAATTTATAGCATACCCATTCATCATATTATCCCTATGGGGCATAATCATAACTAGCTCAATTTGCCTCCGCCAAACAGACTTAAAATCACTTATCGCATATTCCTCTGTCAGCCATATAGCACTTGTTATCGTAGCCATCCTCATCCAAACACCCTGAAGCTATATAGGAGCTACAGCCTTGATAATTGCACACGGTCTTACATCCTCTATGCTCTTCTGTCTAGCAAACTCTAACTACGAACGCATCCACAGCCGAACAATAATTCTAGCCCGCGGCCTACAAACACTCCTACCCCTAATAGCCACTTGATGACTCCTAGCAAGCCTAACTAATCTAGCCCTACCACCAACAATCAACCTAATCGGAGAATTATTCGTAGTAATATCAACCTTCTCATGATCTAACATTACAATTATTTTGATAGGAGTAAACATAGTAATCACCGCCCTATATTCCTTATATATATTAATTACAACACAACGAGGAAAATATACCCATCACATCAACAACATTTCACCCTCTTTCACACGAGAAAATGCTCTCATGTCATTACACATCCTACCACTACTATTACTATCCCTAAACCCAAAAATTATTCTAGGACCTCTTTACTGTGAATATAGTTTAAAAAAAA-CACTAGATTGTGAATCTAATGATAGAAGTCCACTACCTTCTTATTTACCGAAAAAGTACACAAGAACTGCTAA-TTCTATGTCCCCATGTCTAACAACATGGCTTTTTCAAACTTTTAAAGGATAGTAGTT-ATCCATT-GGTCTTAGGAACCAAAAAATTGGTGCAACTCCAAATAAAAGTAATTAACCTATTCTCCTCCTTCACATTAATTACCCTACTCTTATTAACCGTACCCATCATAATAACAAGTTTCAACACCCATAAGACCATCAACTATCCTCTTTACGTGAAAACAACCATCTCATATGCCTTCATCACCAGCATAATCCCCACAATAATATTCATCCACACGGGCCAAGAAATAATCATTTCAAACTGACACTGATTAACTATCCAAACCCTTAAATTATCCCTCAGCTTCAAAATAGATTACTTTTCAATAATATTTGTTCCAGTAGCATTATTCGTCACATGATCTATTATAGAATTCTCAATATGATATATACACTCAGACCCAAATATCAATAAGTTCTTTAAATACCTCCTATTATTCCTCATCACCATACTAATTCTCGTTACAGCAAACAACCTATTCCAACTGTTTATTGGCTGAGAAGGCGTTGGAATTATATCATTCCTACTCATTGGGTGATGGTATGGGCGGGCAGATGCAAACACAGCAGCCCTCCAAGCAATCCTATATAATCGCATCGGGGACATTGGATTTATCCTAGCAATAGCATGATTTCTAGCCAACCTTAATACCTGAGATCTCCAACAAATCTTTATGCTAAATCCAAAAGACTCTAATATGCCCCTAATAGGCCTCGTACTAGCCGCAACCGGAAAATCTGCCCAATTCGGCCTACACCCATGACTACCATCAGCAATAGAAGGCCCTACTCCTGTTTCAGCATTACTCCATTCAAGCACAATAGTAGTAGCAGGCATTTTCTTATTAATCCGCTTCTATCCACTAACAGAAAATAACAAGTTCATCCAATCTATCATACTATGTTTAGGAGCCATCACTACGCTATTCACAGCAATATGTGCCCTCACCCAAAACGACATTAAAAAAATCGTTGCCTTCTCCACATCTAGCCAATTAGGCCTGATAATAGTAACAATTGGCATTAATCAACCATATCTAGCATTCCTTCATATCTGCACCCACGCTTTCTTTAAAGCTATACTATTTATATGCTCCGGTTCCATTATCCACAGCCTAAATGATGAACAAGACATTCGAAAAATAGGAGGCCTATTTAAAGCAATACCATTCACCACAACAGCCCTAATCATTGGCAGCCTTGCACTAACAGGAATCCCCTTTCTTACCGGATTCTATTCCAAAGACCTAATTATCGAAGCTGCTAATACGTCATATACCAACGCCTGAGCCCTCTTAATAACATTAATTGCCACCTCTTTCACAGCTATCTACAGTACCCGCATCATCTTCTTTGCACTCCTAGGACAACCCCGATTTCCAACCCTAATTACCATTAATGAAAACAACCCCTTTTTAATTAATTCCATCAAACGCCTTCTAATCGGAAGCCTTTTCGCCGGGTTCATCATCTCAAACAACATTCCTCCAACAACAGTACCCCAAATAACTATACCTTACTACCTAAAAATAACAGCCCTAGCAGTTACAATCCTAGGTTTCATTCTAGCATTAGAAATTAATAATCTAACCCAAAATCTAAAATTTAATCACCCATCAAGCATATTTAAATTCTCCAATCTCCTAGGGTACTTTCCCACAATCATACATCGTCTAGCTCCCTATTTAAACCTAACAATAAGCCAAAAATCAGCATCCTCTCTCCTAGATCTAATCTGACTAGAAAATATCCTACCAAAAACTACCTCACTAATCCAAATAAACATATCCATAATAATCACAAACCAAAAAGGCCTAATCAAACTATACTTTCTTTCCTTCCTAGTCACAATTCTCACTAGTATTATTCTATTTAATTTCCACGAGTAATTTCCATAATAACTACAACACCAATTAATAAAGACCAACCAGTTACAATAACTAATCAAGTACCATAACTATATAAAGCCGCAATCCCCATAGCCTCCTCACTAAAAAATCCAGAATCTCCCGTATCATAAATTACTCAATCCCCCAAACCATTAAACTTAAACACAATCTCTACCTCCTCATTCTTCAACACATAATAAACTATCACAAACTCCATTAACAAACCAGTAATAAAAGCTCCCAAAACAGTTTTATTAGAGACCCAAATCTCAGGGTACTGTTCTGTAGCCATAGCTGTCGTATAACCAAAAACTACTATCATTCCCCCTAAATAAATTAAAAAAACTATTAAACCCAAAAAAGACCCACCAAAATTCAACACAATCCCACAACCAACTCCACCACTCACAATCAACCCTAATCCCCCATAAATAGGCGAAGGTTTCGAAGAAAACCCCACGAAACCAATCACAAAAATTACACTCAAAATAAATACAATATATACTATCATTATTCTTGCATGGAATCTAACCACGACTAATGATATGAAAAACCATCGTTGTCATTCAACTACAAGAACACTAATGACCAATATCCGAAAATCCCACCCATTAATAAAAATTGTAAACAATGCATTCATCGACCTCCCAGCCCCATCAAACATCTCATCCTGATGAAATTTCGGCTCCCTACTAGGCATCTGCCTAATCCTTCAAATCCTAACAGGCCTATTCCTAGCAATACATTACACCTCTGACACAATAACAGCATTTTCCTCTGTTACTCACATTTGCCGAGACGTTAACTATGGCTGAATTATTCGATACATACATGCAAATGGAGCATCAATATTCTTTATCTGCCTGTTTATACATGTAGGACGAGGCCTATACTACGGATCATATATATTTCTAGAAACATGAAACATTGGAGTCATTCTCCTATTCACAGTAATAGCTACAGCATTCATAGGATATGTCCTACCTTGAGGACAAATATCTTTCTGAGGAGCAACAGTCATCACTAACCTTCTCTCAGCAATTCCCTACATTGGTACTAACCTGGTTGAGTGAATTTGAGGAGGCTTCTCAGTAGACAAAGCAACACTCACCCGATTCTTTGCCTTTCACTTTATCCTCCCATTTATCATTGCAGCACTCGCCATGGTTCATCTACTCTTTCTCCATGAAACAGGATCCAATAACCCAACAGGAATCACATCAGACATAAACAAAATCCCATTTCACCCCTACTACACCATCAAAGATATTCTAGGTATCCTATTACTAATCTTAATCTTAATAGCACTAGTGCTATTTACACCCGACCTACTTGGAGATCCGGACAACTATACTCCAGCAAACCCATTAAATACACCTCCACATATTAAACCCGAATGGTACTTTCTATTTGCATATGCCATTCTACGATCAATTCCTAATAAACTAGGAGGAGTACTAGCCCTAGTTTTATCCATCCTAATTTTAATCTTCATACCCCTACTTCACACATCCAAACAACGAAGTATAATATTCCGACCCCTTAGCCAATGCCTATTCTGAATTTTAGTAGCAGATTTATTGACACTTACATGAATTGGAGGACAACCAGTTGAACACCCATATATCATTATCGGACAACTAGCATCCATTATATACTTTCTTCTTATCCTAGTAATAATACCGGTAGCCAGCATAGTCGAAAACAATCTCTTAAAATGAAGACAAGTCTTTGTAGTACATATATAATACACTGGTCTTGTAAACCAGAAAAGGAGAACAACTAACC-TCCCTAAGACT-CAAGGAAGAAGCTA-TAGCCCCACTATCAACACCCAAAGCTGAAGTTCTATTTAAACTATTCCCTGACAA--CTATTGA-------------TATACCCTCATAACTATTAAGAAC-TTTTTCAGTATTA-AAATTCTCAAAATTTCCAA-CAGTTCAACACTAATTTTAAACTCAAT----------------------------------------------------------------------------------------------------------------------------------------------------------------------------------------------------------------------------------------------------------------------------------------------------------AACATAATAACT---------GTCCTATA-AT--------TAATAA-TG--------------------TACAAATTTCATTTATATATA--AATAAACTCATAATATTAATGTAATAGAACATAACG--------GTGTATA-----GTACAT-------AACATTAATGTACTA-GGACATACTATGTATA-TAGTACATTATATTATATGCCCCATGCATATAAGCAAGTATAATA-ATTCATTGAAAGTACATAGTACATGTAGTTGTTAATC-GTACATAGTGCATT-AAGTCAAATCAATTCTCGTCAACATG-------CATATCCCGT-CCCTTAGATCACGAGCTTGGTCACCATGCCGCGTGAAACCAGCAACCCGCTTGGCAGGGATCCCTCTTCTCGCTCCGGGCCCATGATCCGTGGGGGTAGCTACTTAATGAACTTTATCAGACATCTGGTTCTTTCTT-CAGGGCCATGTT-CTTAAGACCGCCCATTCTTTCCTCTTAAATAAGACATCTCGATGGACTAGTGACTAATCAGCCCATGCTCACACATAACTGTGCTGTCATACATTTGGTATTTTTTAATTTTTGGGG-ATGCTTGGACTCAGCTATGGCCGTCTGAGGCCCTGACCCGGAGCATGAATTGTAGCTGAACTTAACTGCACCTTGAGCATCACCAT----------AATGGTAAGCAT-GA-----------GCATTATAGTCCATGGTAACA-GGACATAAAACTGTATTATACATATTAATCC-ATATT----------CCCCCCTTC----------------------------CCCCCTTATATACCCACCACCATTTTTGACACACTCCCCCCTAGATACTTATTCAAATTTATTACGTTTTCAATACTCAAATTAGCACTCCAT-ATAAAATAAGCATGTAAGTGCTT--GCTTACATCACAATACCCA--
>Moschus_moschiferus_2
GTTAATGTAGCTTAA-TATTAAAGCAAGGCACTGAAAATGCCTAGATGAGTA-TATAAACTCCATAAACACACAGGTTTGGTCCCAGCCTTCCTATTGATTCTTAATAAACTTACACATGCAAGCATCCACGCCCCGGTGAA-AATGCCCTCCGAGTC-AACAGAACCAAGAGGAGCAGGTATCAAGCACAC-ACT-TTGTAGCTCATAACACCTTGCTTAACCACACCCCC-ACGGGAAACAGCAGTGATAGAAATTAAGCCATAAACGAAAGTTTGACTAAGTTATATTAATTAGGGTTGGTAAATCTCGTGCCAGCCACCGCGGTCATACGATTAACCCAAGTTAATAGGAATACGGCGTAAAGCGTGTTAAAGCCCTCTACC-AAATAGAGTTAAATTTTAATTAAGCTGTAAAAAGCCATAATTATAACAAAAATAAATGACGAAAGTAACTCTATAACC-GCTGATACACTATAGCTAAGACCCAAACTGGGATTAGATACCCCACTATGCTTAGCCCTAAACACAAATAATTAT--ACAACAAAATTATTCGCCAGAGTACTACCAGCAACAGCTTAAAACTCAAAGGACTTGGCGGTGCTTCACACCCTTCTAGAGGAGCCTGTTCTATAATCGATAAACCCCGATAAACCTTACCAATCCTTGCTAATACAGTCTATATACCGCCATCTTCAGCAAACCCTAAAAA-GGAACAAAAGTAAGCACAATCATAATACACAAAAACGTTAGGTCAAGGTGTAACCTATGGAATGGGAAGAAATGGGCTACATTTTCT-ATCTCAAGAA-AACTCATATACGAAAGTTATTATGAAACTAATAACCAAAGGAGGATTTAGTAGTAAACTAAGAATAGAGTGCTTAGTTGAATTAGGCCATGAAGCACGCACACACCGCCCGTCACCCTCCTCAAATAAACATGATGCACCA-AAACATATTTAAACACATTAAC-TACATGAGAGGAGACAAGTCGTAACAAGGTAAGCATACTGGAAAGTGTGCTTGGACAAATCAAGATATAGCTTAA-ACAAAGCACCTAGTTTACACCTAGAAGATTTCAT-ATATCACGAATATCTTGAACCAAAGCTAG-CCCACAATTTC---ACTCA-ACCTAACAATCAAAGCAAAATAAAACAAAACATTTATTTA-ATACCTTAAAGTATAGGAGATAGAAATTTTAA-CTTGGCGCTATAGAGAAAGTACCGTAAGGGAACGATGAAAGAAAA--TATTCAAA-GTATAAAAAAGCAAAGATTACCCCTTGTACCTTTTGCATAATGAGTTAACTAGTATGAAGCTTAACAAAACGAATTTCAGCTAAGCCACCCGAAACCAGACGAGCTACCTATGAACAGTTTATTAAGAACCAACTCATCTATGTAGCAAAATAGTGAGAAGATTTATAGGTAGAGGTGACACGCCCAACGAGCCTGGTGATAGCTGGTTGTCCAGGAAATGAATCTAAGTTCAGCTTTAAATATACTAAAAAC-CAAACAAATTTCACTGTATTTTTAAAAGTTAGTCTAAAAAGGTACAGCCTTTTAGA-AACGGATACAACCTTGACTAGAGAGTAAAATCTAATA-ACACCATAGTAGGCTTAAAAGCAGCCACCAATTAAGAAAGCGTTAAAGCTCAACAATAACAATAATACTAATTCCACTAGTAA-AC-AATCAACTCCTAGCCC--AATACTGGACCAATCTATTAAAAAATAGAAGCAACAATGTTAACATGAGTAACAAGAAGTACCTTCTCCTTGCATAAGTTTAAGTCAGTACCTGATAATACTCTGACTATTAACAGCAA-ATAAAATCAACCCAACAATAAATAATTTATTAATCATACTGTTAATCCAACACAGGAATGCACTCAA-GGAAAGATTAAAAGAAGTAAAAGGAACTCGGCAAGCAC-GAACCCCGCCTGTTTACCAAAAACATCACCTCCAGCATTTCCAATATTGGAGGCACTGCCTGCCCAGTGAC-AACCGTTAAACGGCCGCGGTATCCTGACCGTGCAAAGGTAGCATAATCATTTGTTCTCTAAATAAGGACTTGTATGAATGGCCACACGAGGGTTCTACTGTCTCTTACTTCCAATCAGTGAAATTGACCTTTCCGTGAAGAGGCGGAAATAAACCGATAAGACGAGAAGACCCTATGGAGCTTTAACTAACTAGCCTAAAGA-AAACAAACAC-AACCACCAAGGGA-TAATAACACTCTCA-ATAGGCTAGCAGTTTTGGTTGGGGTGACCTCGGAGAATAAAAAATCCTCCGAACGATTC-TAAAGACTAGACCAACAAGTCAAACCACAATATCGCTCATTGATCCAAAGAAATTTGATCAACGGAACAAGTTACCCTAGGGATAACAGCGCAATCCTATTTAAGAGTCCATATCGACAAT-AGGGTTTACGACCTCGATGTTGGATCAGGACATCCTAATGGTGCAACCGCTATCAAAGGTTCGTTTGTTCAACGATTAAAGTCCTACGTGATCTGAGTTCAGACCGGAGTAATCCAGGTCGGTTTCTATCTATT-ATACATTTCTCCCAGTACGAAAGGACAAGAGAAATAAGGCCAACTTTAAGC-AAGCGCCTTAAATCAATTAATGATTTCATCTTAATTAACTCC---GTAACCAAATCACACCCTAGA-AAAGGGTTAGGTTAAGGTGGCAGAGCCCGGTAATTGCGTAAAACTTAAACCTTTATAATCAGAGATTCAAATCCTCTCCTTAACAAAAATGTTTATAATTAACATCCTAATGCTAATTATCCCTATCCTTCTAGCCGTAGCATTTCTCACACTAGTAGAACGAAAAGTCTTAGGGTATATACAACTTCGAAAAGGCCCTAATGTAGTAGGTCCATATGGTCTACTCCAACCTATCGCAGATGCAATCAAACTTTTTATTAAAGAACCACTACGACCAGCCACATCATCAATTTCAATATTTATCTTGGCACCTATTCTAGCCCTAAGCCTAGCCTTAACTATATGAATTCCCCTACCCATACCCTACCCACTCATCAACATAAATCTAGGAGTCTTATTCATATTAGCTATATCAAGCTTAGCTGTATACTCCATTCTCTGATCAGGCTGAGCCTCCAACTCGAAATACGCACTGATTGGAGCACTACGAGCAGTAGCACAAACAATTTCATATGAAGTTACACTAGCAATTATTCTACCATCTGTACTACTAATAAGTGGATCTTACACTCTTTCCACCCTAATCACCACACAAGAACAAGTCTGACTAATTCTCCCGGCATGACCCTTAGCAATAATATGATTTATCTCAACACTAGCAGAAACAAATCGAGCTCCATTTGACCTTACCGAAGGAGAATCAGAATTAGTCTCAGGCTTCAACGTAGAATATGCAGCAGGACCATTCGCCCTATTCTTTATAGCAGAATATGCAAACATTATTATAATAAACATTTTCACAACAATCCTGTTTCTAGGAGCATTTCACAATCCATACATACCAGAACTCTACACAATTAACTTTATCATCAAATCACTACTTCTTACAATCTCCTTCCTATGAATTCGAGCATCCTACCCTCGATTCCGCTATGACCAACTAATACACTTACTATGAAAAAATTTTTTACCCCTAACACTAGCCTTATGCATATGACATGTATCATTACCCATCCTCCTATCAAGCATTCCCCCTCAAACATAAGAAATATGTCTGACAAAAGAGTTACTTTGATAGAGTAAATAATAGAGGTTTAAATCCTCTTATTTCTAGAACTATAGGAATTGAACCTACTCCTAAGAACCCAAAACTCTTCGTGCTCCCAATT-ACACCAAATTCTAATAGTAAGGTCAGCTAATT-AAGCTATCGGGCCCATACCCCGAAAATGTTGGTTTATATCCTTCCCGTACTAATAAACCCAATTATCTCTATTATCATCCTATCAACAATCATACTAGGAACCATTATCGTCATAATTAGCTCCCACTGATTACTTATCTGAATTGGATTTGAAATAAATATACTCGCCATTATTCCTATTATAATAAAAAAACATAACCCACGAGCCACAGAAGCATCAACTAAATATTTCCTAACCCAATCAACAGCCTCAATACTACTAATAATAGCCATCATTATTAACCTAATATATTCAGGCCAATGAACTGTAATAAAACTATTTAATCCAATAGCATCTATACTTATAACAATGGCCCTCGCTATAAAATTAGGAATAGCCCCATTCCACTTCTGAGTCCCAGAAGTAACACAAGGTATTCCTCTATCATCCGGCCTAATCCTACTAACATGACAAAAACTAGCTCCAATATCAGTATTTTATCAAATTTTCCCATCCATTGACCTAAACCTAATCCTAACCCTATCAATTCTATCAATTATAATTGGAGGCTGAGGAGGACTAAACCAAACCCAACTACGAAAAATTATAGCCTATTCATCAATTGCCCACATAGGCTGAATGACGGCAATTCTACCATATAACCCTACTATAACACTACTAAACTTAATCATTTATATTATAATAACTTCCACCATATTCATGTTATTTATAGCTAACTCAACTACCACTACCTTATCGCTATCACATACATGAAACAAAGCACCCATTATAACCGCCCTAGCCCTCGCCACCCTCCTATCAATAGGAGGACTTCCTCCCCTCTCAGGATTTATACCAAAATGACTAATTATCCAAGAAATGACAAAAAATAATAGCATCATCATACCTACCTTTATAGCAATCACAGCACTACTAAACCTCTACTTCTACATACGACTTACATATTCCACTGCACTAACAATATTCCCCTCCACAAACAATATAAAAATAAAATGACAATTCCCCAATACAAAACAAATAACCCTACTACCAACAATAACTGTAATATCCACCCTACTTCTACCACTCACACCAATTCTATCAGTACTAGAATAG--GAATTTAGGTTAAA-TAGACCAAGAGCCTTCAAAGCCCTAAGTAAGTATAATTTACTTAATTCCTGATAAGGACTGCAAGACTATATCTTACATCAACTGAATGCAAATCAATTACTTTAATTAAGCTAAGTCCTCTCTAGATTGGTGGGATCCACCCCCACGAGACTTTAGTTAACAGCTAAACACCCTAATCAACTGGCTTCAATCTACTTCTCCCGCCGCGAGAAAAAAAAGGCGGGAGAAGCCCCGGCAGAATT-GAAGCTGCTTCTCTGAATTTGCAATTCAACGTGAAATT------CACCACAGGACTTGGTAAAAAGAGGGATTCA--ACCTCTGTCTTTAGATTTACAGTCTAATGCCTCACTCAGCCATTCTACC-TATGTTCATTAATCGCTGATTATTCTCAACCAACCACAAAGATATCGGTACTCTATACTTATTATTTGGTGCTTGAGCTGGTATGGTAGGAACAGCCCTAAGCCTACTAATTCGTGCCGAACTAGGCCAACCTGGAACCCTACTCGGAGATGACCAAATCTACAATGTAATCGTAACTGCACATGCATTTGTGATAATTTTCTTTATAGTTATGCCAATTATAATTGGAGGGTTTGGCAATTGACTAGTCCCCCTGATAATTGGCGCCCCCGATATAGCCTTTCCCCGAATAAATAATATAAGTTTCTGACTCCTTCCCCCTTCTTTCTTATTACTTCTAGCCTCCTCTATAGTTGAAGCTGGAGCGGGAACAGGCTGAACTGTATACCCCCCTTTAGCTGGTAATCTAGCCCATGCAGGAGCCTCTGTAGACCTAACTATTTTTTCTCTACACCTAGCAGGTGTTTCCTCCATTCTAGGGGCTATTAATTTTATTACAACAATTATTAATATAAAACCCCCAGCTATATCACAATATCAAACTCCATTATTCGTATGATCAGTGTTAATTACTGCCGTACTATTACTCCTATCACTCCCCGTGCTAGCAGCTGGCATTACAATACTACTTACAGACCGAAACCTAAACACTACCTTCTTTGATCCAGCAGGGGGAGGAGATCCTATCCTATACCAACATTTGTTCTGATTCTTTGGACACCCCGAAGTATATATTCTTATTCTACCTGGCTTTGGAATAATCTCTCATATTGTAACTTATTACTCAGGAAAAAAAGAACCATTTGGGTATATAGGTATAGTATGGGCTATAATGTCAATTGGATTCTTAGGATTCATCGTATGAGCCCACCATATGTTTACAGTCGGAATAGACGTTGATACACGAGCCTACTTTACATCCGCTACTATAATTATTGCTATTCCAACTGGAGTAAAAGTCTTTAGCTGACTAGCAACACTTCATGGAGGTAATATCAAATGATCCCCCGCTATAATATGAGCCCTAGGCTTTATCTTCCTTTTTACAGTAGGAGGTCTGACTGGAATTGTCCTAGCTAATTCCTCCCTCGACATTGTACTTCACGATACCTATTATGTAGTTGCGCATTTTCATTACGTATTGTCAATAGGAGCTGTATTCGCCATTATAGGAGGATTTGTGCACTGATTCCCACTATTCTCAGGCTATACTCTTAACGACACGTGAGCTAAAATCCACTTTGTAATTATATTTGTAGGTGTTAACATAACCTTCTTTCCACAACACTTTCTTGGATTATCTGGAATACCACGACGCTACTCCGATTACCCAGACGCGTACACAATATGAAACACCATCTCGTCTATAGGTTCATTTATTTCTCTAACAGCAGTTATGTTAATAATTTTCATTATCTGAGAAGCATTTGCATCCAAACGAGAAGTCCTAACTGTAGATCTAACCACAACAAATCTAGAATGACTAAATGGATGCCCTCCACCATACCACACATTTGAAGAACCTACATACATTAATTCAAAATA----------------AGAAAGGAAGGAATCGAACCCCCT-ATTACTGGTTTCAAGCCAACATCATAACCATTATGTCTTTCTCAATC-AATGAGATGTTAGTAAAACATTACATAACTTTGTCGAAGTTAAATTACAAGTGAAAATCCTGTACATCTCATATGGCATACCCCATACAATTAGGCTTTCAAGATGCAACATCACCTATTATAGAAGAACTACTACATTTCCATGATCACACACTAATAATTGTCTTTTTAATTAGCTCACTAGTACTTTATATTATTTCACTTATACTAACAACAAAACTAACCCATACTAGTACAATAGACGCACAAGAAATTGAGACAATTTGAACAATCTTACCAGCTATTATTTTAATTCTAATTGCCCTTCCATCCCTGCGAATCCTATACATAATGGACGAAATTAACAACCCCTCCCTTACAGTAAAAACCATAGGACACCAATGATATTGAAGCTACGAATACACAGACTACGAAGACCTGAACTTTGATTCCTACATAATCCCAACATCAGAGCTAAAACCAGGAGAACTACGACTACTAGAAGTAGACAACCGAGTGGTACTACCAATAGAAATAACAATCCGAATGTTAATCTCCTCTGAAGACGTATTACACTCATGAGCTGTACCCTCCTTAGGGCTAAAAACAGATGCAATTCCAGGCCGCCTAAACCAAACAACTCTTATATCAACCCGACCAGGTCTATACTACGGACAGTGCTCAGAAATTTGTGGATCTAATCACAGTTTCATACCTATCGTCCTAGAATTAGTCCCACTAAAATATTTTGAAAAATGATCTGCATCAATACTGTAAAATCATCAAGAAGCTAT-TTTAGCACTAACCTTTTAAGTTAGAGATTGAGAGCAGAACACTCTCCTTGATGATATGCCACAACTAGATACATCCACATGACTTATAATAATTCTGTCAATATTCCTAACTCTTTTTATTATTTTCCAACTAAAAATCTCTAAGCACAATTTCTTTTATAATCCTGAATTAACATTAACTAAAACACGAAAACAAAGTACCCCTTGAGAAACAAAATGAACGAAAATCTATTTGCCTCTTTCATTACCCCAATAATTCTAGGCCTTCCCCTTGCTACTCTTATTGTAATATTCCCCAGCCTATTATTCCCAACATCAAATCGATTAATCAATAATCGTCTCCTCTCCCTTCAACAATGAATACTTCAACTTGCATCAAAACAAATAATAGGAATTCACAACACTAAAGGACAAACATGAACACTTATACTAATATCTCTAATCTTATTTATTGGCTCAACAAATCTACTAGGCCTACTTCCCCACTCATTTACACCAACTACACAACTATCAATAAATCTAGGCATGGCTATCCCCTGATGAGCAGGCGCTGTAATTACAGGATTCCGTAACAAAACTAAAGCATCTCTTGCTCACTTCCTACCACAAGGAACACCTACTCCACTAATCCCAATGCTAGTAATTATTGAAACTATTAGCCTCTTCATCCAACCAATGGCCTTAGCAGTACGATTAACAGCCAATATCACTGCAGGACACCTATTAATTCATCTAATCGGAGGAGCCACACTTGCATTAATAAATATCAGCACCACAACAGCCCTCATTACATTCATTATCCTAATCCTACTCACAATTCTTGAGTTTGCAGTAGCCATAATCCAAGCTTACGTATTTACTCTTCTAGTAAGCCTATACCTGCATGACAACACATAATGACACACCAAACCCACGCCTACCACATAGTAAACCCAAGTCCCTGGCCTCTCACAGGGGCCCTATCAGCCCTCCTCATAACATCTGGCCTAATTATATGATTCCACTTTAACTCAATAACCTTGCTTATACTTGGCCTAACCACAAACATACTCACAATATACCAGTGATGACGAGATATTATCCGAGAAAGTACTTTTCAAGGACATCACACCCCAACCGTCCAAAAGGGCCTCCGTTATGGAATAATCCTTTTTATTATTTCTGAAGTGCTGTTCTTTACTGGATTCTTCTGAGCATTTTACCATTCAAGCCTTGCTCCTACACCCGAGCTAGGCGGTTGCTGACCCCCAACAGGCATCCACCCACTTAACCCCCTAGAAGTCCCACTACTTAATACCTCCGTCTTACTAGCTTCAGGAGTCTCCATTACATGAGCCCACCACAGCCTTATAGAAGGAAATCGTAACCACATACTACAAGCTTTATTTATCACTATTGCACTAGGCGTATACTTTACACTACTACAAGCCTCAGAATACTATGAAGCACCTTTCACTATCTCAGACGGAGTCTATGGCTCAACTTTCTTCGTAGCTACAGGTTTCCATGGCCTCCATGTCATTATTGGATCTACTTTCTTAATTGTCTGTTTCTTCCGCCAACTAAAATTCCATTTTACCTCCAACCACCATTTCGGCTTCGAGGCAGCTGCTTGATACTGACATTTTGTAGATGTAGTATGACTTTTCCTCTATGTATCTATTTATTGATGAGGTTCATATTCTTTTAGTATCAACTAGTACAACTGACTTCCAATCAGTTAGTTTCGGTTAAATCCGAAAAAGAATAATAAACCTAATACTAGCCCTTCTGACCAACCTCACACTAGCCACACTACTTGTTATCATCGCATTCTGACTTCCCCAACTGAATGTATACTCAGAAAAAACAAGCCCATATGAGTGTGGGTTTGACCCAATAGGATCAGCTCGCCTACCCTTCTCCATAAAATTTTTCCTGGTAGCCATTACATTTCTCCTATTTGATCTAGAAATTGCACTTCTCCTACCATTACCCTGAGCCTCACAAACTACCAACCTAAACACTATACTCACTATAGCTCTCTTTCTTATCCTATTACTAGCTGTAAGCCTGGCCTACGAATGAACTCAAAAGGGCCTAGAATGAACCGAATATGGTACTTAGTTTAAAA-TAAAATAAATGATTTCGACTCATTAGATTATGATCAAGTTCATAATTACCAAATGTCCCTAGTCTATATAAATATCATATTAGCATTTACAGTATCTCTCACAGGCCTACTAATATACCGATCCCATCTAATATCATCCCTTCTATGCCTAGAAGGAATAATACTATCCCTATTTGTTATGGCCACCTTAACAATCCTAAATACCCATTTCACCCTAGCCAGTATAATACCTATTATCCTGCTAGTCTTCGCAGCTTGTGAAGCAGCACTAGGCCTATCCCTACTAGTAATAGTATCAAACACGTATGGTACTGATTACGTACAAAACCTCAACCTACTCCAATGTTAAAATATATTATTCCTACAATAATACTTATACCCCTAACCTGATTATCAAAAAACAACATAATCTGAATTAATTCTACAACCCACAGCCTATTAATTAGTCTTTCAAGTCTACTCCTCATAAACCAATTTAGCGATAACAGCCTTAACTTCTCACTAGTCTTCTTCTCCGACTCTCTATCAACACCTCTACTAATCTTAACCATATGACTCCTCCCTCTAATACTAATAGCCAGCCAATATCACCTATCAAAAGAAAACCTAACCCGAAAAAAACTATTTATTACTATGCTAATTCTACTACAACTATTTCTGATTATAACTTTCACCGCCACAGAACTAATCCTCTTCTACATTTTATTTGAAGCAACACTAGTCCCAACACTCATTATCATCACCCGTTGAGGGAACCAAACAGAACGTCTAAACGCCGGTCTCTATTTTTTATTCTACACATTAGCAGGCTCTCTTCCACTGTTAGTTGCACTAGTCTATATTCAAAATACAGTAGGATCCCTAAACTTTTTAATACTCCAATATTGAGTACAACCAATATCCAACTCCTGATCAGATGTATTTATGTGACTAGCATGTATAATAGCCTTCATGGTAAAAATACCACTATACGGCCTCCACCTCTGATTACCAAAAGCCCACGTAGAAGCCCCTATTGCAGGCTCTATAGTCCTTGCAGCTATTCTACTAAAACTAGGAGGATATGGTATACTACGAATCACAATATTCCTGAATCCAACCACTGAATTTATAGCATACCCATTCATCATATTATCCCTATGGGGCATAATCATAACTAGCTCAATTTGCCTCCGCCAAACAGACTTAAAATCACTTATCGCATATTCCTCTGTCAGCCATATAGCACTTGTTATCGTAGCTATCCTCATCCAAACACCCTGAAGCTATATAGGAGCTACAGCCTTGATAATTGCACACGGTCTTACATCCTCTATGCTCTTCTGTCTAGCAAACTCTAACTACGAACGCATCCACAGCCGAACAATAATTCTAGCCCGCGGCCTACAAACACTCCTACCCCTAATAGCCACTTGATGACTCCTAGCAAGCCTAACTAATCTAGCCCTACCACCAACAATCAACCTAATCGGAGAATTATTCGTAGTAATATCAACCTTCTCATGATCTAACATTACAATTATTTTGATAGGAGTAAACATAGTAATCACCGCCCTATATTCCTTATATATATTAATTACAACACAACGAGGAAAATATACCCATCACATCAACAACATTTCACCCTCTTTCACACGAGAAAATGCTCTCATGTCATTACACATCCTACCACTACTATTACTATCCCTAAACCCAAAAATTATTCTAGGACCTCTTTACTGTGAATATAGTTTAAAAAAA--CACTAGATTGTGAATCTAATGATAGAAGTCCACTACCTTCTTATTTACCGAAAAAGTACACAAGAACTGCTAA-TTCTATGTCCCCATGTCTAACAACATGGCTTTTTCAAACTTTTAAAGGATAGTAGTT-ATCCATT-GGTCTTAGGAACCAAAAACTTGGTGCCACTCCAAATAAAAGTAATTAACCTATTCTCCTCCTTCACATTAATTACCCTACTCTTATTAACCGTACCCATCATAATAACAAGTTTCAACACCCATAAGACCATCAACTATCCTCTTTACGTGAAAACAACCATCTCATATGCCTTCATCACCAGCATAATCCCCACAATAATATTCATCCACACGGGCCAAGAAATAATCACTTCAAACTGACACTGATTAACTATCCAAACCCTTAAATTATCCCTCAGCTTCAAAATAGATTACTTTTCAATAATATTTGTTCCAGTAGCATTATTTGTCACATGATCTATTATAGAATTCTCAATATGATATATATACTCAGACCCAAATATCAATAAGTTCTTTAAATACCTCCTATTATTCCTCATCACCATACTAATTCTCGTTACAGCAAACAACCTATTCCAACTGTTTATTGGCTGAGAAGGCGTTGGAATTATATCATTCCTACTCATTGGGTGATGGTATGGGCGGGCAGATGCAAACACAGCAGCCCTCCAAGCAATCCTATATAATCGCATTGGGGACATTGGATTTATCCTAGCAATAGCATGATTTCTAGCCAACCTTAATACCTGAGATCTCCAACAAATCTTTATGCTAAACCCAAAAGACTCTAATATGCCCCTAATGGGCCTCGTACTAGCCGCAACCGGAAAATCTGCCCAATTCGGCCTACACCCATGACTACCATCAGCAATAGAAGGCCCTACTCCTGTTTCAGCATTACTCCATTCAAGCACAATAGTAGTAGCAGGCATTTTCTTATTAATCCGCTTCTATCCACTAACAGAAAATAACAAATTCATCCAATCTATCATACTATGCTTAGGAGCCATCACTACGCTATTCACAGCAATATGTGCCCTCACCCAAAACGACATTAAAAAA-TCGTTGCCTTCTCCACATCTAGCCAATTGGGCC--ATAATAGTAACAATTGGCATTAATCAACCATATCTAGCATTCCTTCATATCTGCACCCACGCTTTCTTTAAAGCTATACTATTTATATGCTCCGGTTCCATTATCCACAGCCTAAATGATGAACAAGACATTCGAAAAATAGGAGGCCTATTTAAAGCAATACCATTCACCACAACAGCCCTAATCATTGGCAGCCTTGCACTAACAGGAATCCCCTTTCTTACCGGATTCTATTCCAAAGACCTAATTATCGAAGCTGCTAATACGTCATATACCAACGCCTGAGCCCTCTTAACAACATTAATTGCCACCTCTTTCACAGCTATCTACAGTACCCGCATCATCTTCTTTGCACTCCTAGGACAGCCCCGATTTTCAACCCTAATTACCATTAATGAAAACAACCCCTTTTTAATTAATTCCATCAAACGCCTTCTAATCGGAAGCCTTTTCGCCGGGTTCATCATCTCAAACAACATTCCTCCAACAACAGTACCCCAAATAACTATACCTCACTACCTAAAAATAACAGCCCTAGCAGTTACAATCCTAGGTTTCATTCTAGCATTAGAAATTAATAATCTAACCCAAAATCTAAAATTTAATCACCCATCAAGCATATTTAAATTCTCCAATCTCCTAGGGTACTTTCCCACAATCATACATCGTCTAGCTCCCTATTTAAACCTAACAATAAGCCAAAAATCAGCATCCTCTCTCCTAGATCTAATCTGACTAGAAAATATCCTACCAAAAACTACCTCACTAATCCAAATAAACATATCCATAATAATCACAAACCAAAAAGGCCTAATCAAACTATACTTTCTTTCCTTCCTAGTCACAATTCTCACTAGTATTATTCTATTTAATTTCCACGAGTAATTTCCATAATAACTACAACACCAATTAATAAAGACCAACCAGTTACAATAACTAATCAAGTACCATAACTATATAAAGCCGCAATCCCCATAGCCTCCTCACTAAAAAATCCAGAATCTCCCGTATCATAAATTACTCAATCCCCCAAACCATTAAACTTAAACACAATCTCTACCTCCTCATTCTTCAACACATAATAAACTATCACAAACTCCATTAACAAACCAGTAATAAAAGCTCCCAAAACAGTTTTATTAGAGACCCAAATCTCAGGGTACTGTTCTGTAGCCATAGCTGTCGTATAACCAAAAACTACTATCATTCCCCCTAAATAAATTAAAAAAACTATTAAACCCAAAAAAGACCCACCAAAATTCAACACAATCCCACAACCAACTCCACCACTCACAATCAACCCTAATCCCCCATAAATAGGCGAAGGTTTCGAAGAAAACCCCACGAAACCAATCACAAAAACTACACTCAAAATAAATACAATATATACTATCATTATTCTTGCATGGAATCTAACCACGACTAATGATATGAAAAACCATCGTTGTCATTCAACTACAAGAACACTAATGACCAATATCCGAAAATCCCACCCATTAATAAAAATTGTAAACAATGCATTCATCGACCTCCCAGCCCCATCAAACATCTCATCCTGGTGAAATTTCGGCTCCCTACTAGGCATCTGCCTAATCCTTCAAATCCTAACAGGCCTATTCCTAGCAATACATTACACCTCTGACACAATAACAGCATTTTCTTCTGTTACTCACATTTGCCGAGACGTTAACTATGGCTGAATTATTCGATACATACATGCAAATGGAGCATCAATATTCTTTATCTGCCTGTTTATACATGTAGGACGAGGCCTATACTACGGATCATATATATTTCTAGAAACATGAAACATTGGAGTTATTCTCCTATTCACAGTAATAGCTACAGCATTCATAGGATATGTCCTACCTTGAGGACAAATATCTTTCTGAGGAGCAACAGTCATCACTAACCTTCTCTCAGCAATTCCCTACATTGGTACTAACCTGGTTGAGTGAATTTGAGGAGGCTTCTCAGTAGACAAAGCAACACTCACCCGATTCTTTGCCTTTCACTTTATCCTCCCATTTATCATTGCAGCACTCGCCATGGTTCATCTACTCTTTCTCCATGAAACAGGATCCAATAACCCAACAGGAATCACATCAGACATAGACAAAATCCCATTTCACCCCTACTACACCATCAAAGATATTCTAGGTATCCTATTACTAATCTTAATCTTAATAGCACTAGTGCTATTTACACCCGACCTACTTGGAGATCCGGACAACTATACTCCAGCAAACCCATTAAATACACCTCCACATATTAAACCCGAATGGTACTTTCTATTTGCATATGCCATTCTACGATCAATTCCTAATAAACTAGGAGGGGTACTAGCCCTAGTTTTATCCATCCTAATTTTAATCTTCATACCCCTACTTCACACATCCAAACAACGAAGTATAATATTCCGACCCCTTAGCCAATGCCTATTCTGAATTTTAGTAGCAGATTTATTGACACTTACATGAATTGGAGGACAACCAGTTGAACACCCATATATCATTATCGGACAACTAGCATCCATTATATACTTTCTTCTTATCCTAGTAATAATACCGGTAGCCAGCATAGTCGAAAACAATCTCTTAAAATGAAGACAAGTCTTTGTAGTACATATATAATACACTGGTCTTGTAAACCAGAAAAGGAGAACAACTAACC-TCCCTAAGACT-CAAGGAAGAAGCTA-TAGCCCCACTATCAACACCCAAAGCTGAAGTTCTATTTAAACTATTCCCTGACAA--CTATTGA-------------TATACCCTCATAACTATTAAGAAC-TTTTTCAGTATTA-AAATTCTCAAAATTTCCAA-TAGTTCAACACTAATTTTAGACTCAAT----------------------------------------------------------------------------------------------------------------------------------------------------------------------------------------------------------------------------------------------------------------------------------------------------------AACATAATAACT---------GTCCTATA-AT--------TAATAA-TG--------------------TACAAATTTCATTTATATATA--AATAAACTCATAATATTAATGTAATAGAACATAACG--------GTGTATA-----GTACAT-------AATATTAATGTACTA-GGACATATTATGTATA-TAGTACATTATATTATATGCCCCATGCATATAAGCAAGTATAATA-ATTCATTGAAAGTACATAGTACATATAGTTGTTAATC-GTACATAGTGCATT-AAGTCAAATCAATTCTTGTCAACATG-------CATATCCCGT-CCCCTAGATCACGAGCTTGATCACCATGCCGCGTGAAACCAGCAACCCGCTTGGCAGGGATCCCTCTTCTCGCTCCGGGCCCATGATTCGTGGGGGTAGCTATTTAATGAACTTTATCAGACATCTGGTTCTTTCTT-CAGGGCCATGTT-CTTAAGATCGCCCATTCTTTCCTCTTAAATAAGACATCTCGATGGACTAGTGACTAATCAGCCCATGCTCACACATAACTGTGCTGTCATACATTTGGTATTTTTTAATTTTTGGGG-ATGCTTGGACTCAGCTATGGCCGTCTGAGGCCCTGACCCGGAGCATAAATTGTAGCTGAACTTAACTGCACCTTGAGCATCACCAT----------AATGGTAGGCAT-GA-----------GCATTATAGTCCATGGTAGCA-GGACATAAAACTGTATTATACATATTAATCC-ATAT-----------CCCCCCTTC----------------------------CCCCCTTATATACCCACCACCATTTTTGACACACTCCCCCCTAGATACTTATTCAAATTTATTACGTTTTCAATACTCAAATTAGCACTCCAT-ATAAAATAAGCATGTAAGTGCTT--GCTTACATCACAATACCCA--
>Moschus_anhuiensis_1
GTTAATGTAGCTTAA-TATTAAAGCAAGGCACTGAAAATGCCTAGATGAGTA-CATAAACTCCATAAACACACAGGTTTGGTCCCAGCCTTCCTATTGATTTTTAATAAACTTACACATGCAAGCATCCACGCCCCGGTGAA-AATGCCCTCCGAGTC-AATGGAACCAAGAGGAGCAGGTATCAAGCACAC-ACC-TTGTAGCTCACAACACCTTGCTTAACCACACCCCC-ACGGGAAACAGCAGTGATAGAAATTAAGCCATAAACGAAAGTTTGACTAAGTTATATTAATCAGGGTTGGTAAATCTCGTGCCAGCCACCGCGGTCATACGATTAACCCAAGTTAATAGGAATACGGCGTAAAGCGTGTTAAAGCCCCCGATC-AAATAGAGTTAAATTTTAATTAAGCTGTAAAAAGCCATAATTATAACAAAAATAAATGACGAAAGTAACTCTACAACC-GCTGATACACTATAGCTAAGACCCAAACTGGGATTAGATACCCCACTATGCTTAGCCCTAAACACAAATAATTAT--GCAACAAAATTATTCGCCAGAGTACTACCAGCAACAGCTCAAAACTCAAAGGACTTGGCGGTGCTTCACACCCTTCTAGAGGAGCCTGTTCTATAATCGATAAACCCCGATAAACCTCACCAATCCTTGCTAATACAGTCTATATACCGCCATCTTCAGCAAACCCTAAAAA-GGAACAAAAGTAAGCACAATCATAATACACAAAAACGTTAGGTCAAGGTGTAACCTATGGAATGGAAAGAAATGGGCTACATTTTCT-ACCTCAAGAA-AACCCA-ATACGAAAGTTATTATGAAACTAATAACCAAAGGAGGATTTAGTAGTAAACTAAGAATAGAGTGCTTAGTTGAATTAGGCCATGAAGCACGCACACACCGCCCGTCACCCTCCTCAAATAATCATGATGTATCA-AAATATATTTAAACACATTATC-TACATGAGAGGAGACAAGTCGTAACAAGGTAAGCATACTGGAAAGTGTGCTTGGACAAATCAAGATATAGCTTAA-ACAAAGCACCTAGTTTACACCTAGAAGATTTCAT-ATATCACGAATATCTTGAACTAAAGCTAG-CCCACAATTTT---ACTCA-ACCTAACAATCAAAGCAAAATAAAACAAAACATTTATTTA-GTACCTTAAAGTATAGGAGATAGAAATTTTAA-CTCGGCGCTATAGAGAAAGTACCGTAAGGGAACGATGAAAGAAAA--TATTTAAA-GTATAAGAAAGCAAAGATTACCCCTTGTACCTTTTGCATAATGAGTTAACTAGTATAGAGCTTAACAAAACGAATTTCAGCTAAGCCACCCGAAACCAGACGAGCTACCCATGAACAGTTTATTAAGAACCAACTCATCTATGTAGCAAAATAGTGAGAAGATTTATAGGTAGAGGTGACACGCCCAACGAGCCTGGTGATAGCTGGTTGTCCAGGAAATGAATTTAAGTTCAGCTTTAAACATACCAAAAAC-CAAACAAATTTAACTGTATTTTTAAAAGTTAGTCTAAAAAGGTACAGCCTTTTAGA-AACGGATACAACCTTGACTAGAGAGTAAAATCTGATA-ACACCATAGTAGGCCCAAAAGCAGCCACCAATTAAGAAAGCGTTAAAGCTCAACAATAACAATAATATTAATTTCACTAGTAA-AC-AATCAACTCCTAGCCT--AATACTGGACCAATCTATTAAAAAATAGAAGCAATAATGTTAACATGAGTAACAAGAAGTACCTTCTCCTTGCATAAGTTTAAGTCAGTATCTGATAATATTCTGACTATTAACAGCAA-ATAAAATCAACCTAACAATAAATAATTTATTAACCATACTGTTAATCCAACTCAGGAATGCACTCAA-GGAAAGATTAAAAGAAGTAAAAGGAACTCGGCAAGCAC-GAACCCCGCCTGTTTACCAAAAACATCACCTCCAGCATTTCCAATATTGGAGGCACTGCCTGCCCAGTGAC-AACCGTTAAACGGCCGCGGTATCCTGACCGTGCAAAGGTAGCATAATCATTTGTTCTCTAAATAAGGACTTGTATGAATGGCCACACGAGGGTTCTACTGTCTCTTACTTCCAATCAGTGAAATTGACCTTTCCGTGAAGAGGCGGAAATAAGCCAATAAGACGAGAAGACCCTATGGAGCTTTAACTAACTAGCCTAAAGA-AAACGAATAC-AACCACCAAGGGA-TAATAACACTCTTA-GTAAGCTAGCAGTTTCGGTTGGGGTGACCTCGGAGAATAAAAAATCCTCCGAACGATTC-TAAAGATTAGACTAACAAGTCAAATCACAATATCGCTCATTGATCCAAAGAAATTTGATCAACGGAACAAGTTACCCTAGGGATAACAGCGCAATCCTATTCAAGAGTCCATATCGACAAT-AGGGTTTACGACCTCGATGTTGGATCAGGACACCCAGATGGTGCAACCGCTATCAAAGGTTCGTTTGTTCAACGATTAAAGTCCTACGTGATCTGAGTTCAGACCGGAGTAATCCAGGTCGGTTTCTATCTATT-ATACATTTCTCCCAGTACGAAAGGACAAGAGAAATAAGGCCAACTTCAAGC-AAGCGCCTTAAATCAATTAATGACTTCATCTTAATTAACTCC---GTAAGCAAATCACACCCTAGA-AAAGGGTTAAGTTAAGGTGGCAGAGCCCGGTAATTGCGTAAAACTTAAACCTTTATAATCAGAGATTCAAATCCTCTCCTTAACAAAAATGTTTATAATTAACATTCTAATGCTAATTATCCCTATCCTTCTAGCCGTAGCATTTCTCACACTAGTAGAACGAAAAGTCTTAGGATATATACAATTTCGAAAAGGCCCTAATGTAGTAGGCCCATATGGTCTACTCCAACCTATCGCAGATGCAATCAAACTCTTTATTAAAGAACCATTACGACCAGCCACATCATCAATTTCAATATTTATCTTGGCACCTATTCTAGCTCTAAGCCTAGCCTTAACCATATGAATTCCCCTACCTATACCTTACCCACTCATCAACATAAATCTAGGAGTCCTATTTATATTAGCCATATCAAGCCTAGCCGTATACTCTATTCTCTGATCAGGTTGAGCCTCCAACTCAAAATATGCACTAATTGGAGCGCTACGAGCAGTAGCACAAACAATCTCATATGAAGTTACACTGGCAATTATTCTACTATCCGTACTACTAATAAGTGGATCTTACACCCTTTCCACCCTAATCACCACACAAGAACAAGTGTGACTAATTTTTCCAGCATGACCCTTAGCAATAATATGATTTATTTCAACACTAGCAGAAACAAATCGAGCTCCATTCGATCTCACCGAAGGAGAATCAGAATTAGTCTCAGGCTTCAACGTAGAATATGCAGCAGGACCATTTGCCTTATTCTTTATAGCAGAGTACGCAAATATCATTATAATGAACATTTTCACAACAATCCTATTTCTAGGAGCATTTCACAACCCATACATACCAGAACTTTACACAATTAACTTTATTATCAAATCACTACTACTCACAATCTCCTTTCTATGAATCCGAGCATCCTACCCTCGATTTCGCTATGACCAACTAATACATTTACTATGAAAAAATTTTTTACCCCTAACACTAGCCCTATGCATATGACATGTATCACTACCCATTCTCCTATCAAGCATTCCCCCTCAAACATAAGAAATATGTCTGACAAAAGAGTTACTTTGATAGAGTAAATAATAGAGGTTTAAACCCTCTTATTTCTAGAACTATAGGAATCGAACCTACTCCTAAGAACCCAAAATTCTTCGTGCTCCCAATT-ACACCAAATTCTAATAGTAATGTCAGTTAATT-AAGCTATCAGGCCCATACCCCGAAAATGTTGGTTTATATCCTTCCCGTACTAATAAATCCAATCATCTTTATTATTATTCTATCAACCATCATACTAGGAACCATCATCGTCATAATTAGCTCCCACTGACTACTCATCTGAATTGGATTCGAAATGAATATACTCGCCATTATTCCCATTATAATAAAAAAACACCACCCACGAGCTACCAAGGCATCAATTAAATATTTTTTAACCCAATCAACAGCCTCAATACTACTAATAATAGCCATCATTATTAACTTAATATTTTCAGGTCGATGAGCCGTAATAAAACTATTTAACCCAATAGCAACCATACTTATTACAATAGCCCTCGCCATAAAACTAGGAATAGCCCCATTTCACTTCTGAGTCCCAGAAGTAACACAAGGCATTCCCCTGTCATCCTGCCTAATCCTACTCACATGACGAAAACTAGCCCCAATATCAGTATTTTATCAAATCTTCCCATCCATTAACCTAAACCTAATCCTAACCCTATCAATTCTATCAATTATAATTGGAGGCTGAGGAGGATTAAACCAAACCCAACTACGAAAAATCATAGCTTATTCATCAATTGCCCATATAGGATGAATAACAGCAATTCTACCATATAACCCTACTATAACACTACTAAACTTAATCATTTATATTATCATGACTTCCACCATATTCATACTATTTATAGCTAACTCAACCACTACTACCTTATCACTATCACACACATGGAACAAAGCACCTATCATAACCGCCCTAGCCCTTACCACCCTCATATCAATAGGAGGCCTTCCTCCTCTCTCAGGATTTATACCAAAATGGCTAATTATCCAAGAAATGACAAAAAACAACAGTATCATCATACCCACCTTTATAGCAATCACAGCACTACTAAACCTCTACTTCTACATACGACTCACATACTCCACTACACTAACAATATTCCCCTCCACAAATAATATAAAAATAAAATGACAATTTTCCAATACAAAACAAATAACCCTACTACCAACAATAACCGTAATATCCACCTTACTTCTACCACTTACACCAATTCTATCAGTACTAGAATAG--GAATTTAGGTTAAA-TAGACCAAGAGCCTTCAAAGCCCTAAGCAAGTATAATTTACTTAATTCCTGATAAGGACTGCAAGACTATATCTTACATCAATTGAATGCAAATCAACTACTTTAATTAAGCTAAGTCCTCCCTAGATTGGTGGGATCCACCCCCACGAAACTTTAGTTAACAGCTAAACACCCTAATCAACTGGCTTCAATCTACTTCTCCCGCCGCGAGAAAAAAAAGGCGGGAGAAGCCCCGGCAGAATT-GAAGCTGCTTCTCTGAATTTGCAATTCAACGTGAAATT------CACCACAGGACTTGGTAAAAAGAGGAATTCA--ACCTCTGTCTTTAGATTTACAGTCTAATGCCTCACTCAGCCATTCTACC-TATGTTCATTAACCGCTGACTATTCTCAACTAACCACAAAGATATCGGTACTCTATACTTACTATTTGGTGCTTGAGCCGGTATAGTAGGAACAGCCTTAAGCCTACTAATCCGTGCCGAACTAGGCCAACCTGGAACCCTACTCGGAGACGACCAAATCTACAATGTAATCGTAACTGCACATGCATTTGTGATAATCTTCTTTATAGTTATGCCAATCATAATTGGAGGATTTGGCAATTGACTAGTCCCCCTAATAATCGGCGCTCCCGATATAGCCTTCCCCCGAATAAACAATATAAGCTTCTGACTTCTCCCCCCTTCTTTCTTATTACTTCTAGCCTCCTCTATAGTTGAAGCTGGAGCAGGAACAGGCTGAACCGTATATCCCCCTTTAGCTGGCAACCTGGCCCACGCAGGAGCCTCTGTAGACCTAACTATTTTTTCTCTACACCTAGCAGGTGTTTCCTCCATTCTAGGGGCTATTAATTTTATTACAACAATTATTAATATAAAACCCCCAGCTATATCACAATATCAAACTCCATTATTTGTATGATCAGTATTAATTACTGCCGTATTATTACTCCTGTCACTTCCTGTGCTAGCAGCTGGCATTACAATACTACTCACAGACCGAAACCTAAACACTACCTTCTTTGATCCAGCAGGAGGAGGAGATCCTATTCTATATCAACATTTATTCTGATTCTTTGGACACCCCGAAGTATATATTCTTATTCTACCTGGCTTTGGAATAATCTCTCATATTGTAACTTACTACTCAGGAAAAAAAGAACCATTTGGGTACATGGGTATAGTCTGGGCTATAATGTCAATTGGATTCTTAGGATTCATCGTATGAGCCCACCATATGTTTACAGTCGGAATAGACGTGGATACACGAGCCTACTTTACATCAGCTACTATAATTATTGCTATTCCGACTGGAGTAAAAGTCTTTAGCTGACTAGCAACACTCCACGGAGGTAATATCAAATGATCTCCCGCTATAATATGAGCCTTAGGCTTTATTTTCCTCTTTACAGTAGGAGGTCTGACCGGAATTGTCCTAGCTAATTCCTCCCTCGACATTGTTCTTCACGATACCTATTATGTAGTTGCACACTTTCACTATGTATTGTCAATAGGAGCTGTATTCGCTATTATAGGAGGATTTGTGCACTGATTCCCGCTATTCTCAGGCTACACTCTCAACGATACATGAGCTAAAATCCATTTTGTAATTATATTTGTAGGTGTAAACATAACCTTCTTTCCACAACACTTTCTTGGGCTATCTGGAATACCACGACGCTACTCCGACTATCCAGACGCGTACACAATATGAAACACCATCTCATCTATAGGCTCATTTATTTCCCTAACAGCAGTAATGTTAATAATTTTTATTATCTGAGAAGCATTTGCATCCAAACGAGAAGTTCTAGCTGTAGACCTAACTACAACAAATCTAGAATGACTAAATGGGTGCCCTCCACCATATCACACATTTGAAGAACCTACATATATTAATTCAAAATA----------------AGAAAGGAAGGAATCGAACCCCCT-ATTACTGGTTTCAAGCCAACATCATAACCATTATGTCTTTCTCAATC-AATGAGATGTTAGTAAAACATTACATAACTTTGTCAAAGTTAAGTTACGAGTGAAAATCCTGTACATCTCATATGGCATACCCCATACAATTAGGCTTTCAAGATGCAACATCACCCATTATAGAAGAACTACTACATTTCCATGATCATACACTAATAATTGTCTTTTTAATTAGCTCACTAGTACTCTACATTATCTCACTTATACTAACAACAAAACTAACTCACACTAGTACAATAGATGCACAAGAAATCGAGACAATTTGAACAATCTTACCAGCTATCATTTTAATTCTAATTGCTCTCCCATCCCTACGAATCCTGTATATAATAGACGAAATCAACAACCCCTCCCTCACAGTAAAAACTATAGGACACCAATGATATTGAAGTTACGAATATACAGACTATGAGGACCTGAACTTTGATTCCTACATAATCCCAACATCAGAACTAAAACCAGGAGAACTGCGACTACTAGAAGTAGACAACCGAGTGGTACTACCAATAGAAATAACAATCCGAATGCTAATCTCCTCTGAAGACGTATTACACTCATGAGCCGTACCTTCCTTAGGGCTAAAAACAGATGCAATCCCAGGCCGCCTAAACCAAACAACTCTTATGTCAACCCGACCAGGTCTATACTATGGACAGTGTTCGGAAATTTGTGGATCTAATCACAGTTTCATGCCTATCGTCCTAGAATTAGTCCCACTAAAATATTTTGAAAAATGATCTGCATCAATACTGTAAAATCACCAAGAAGCTAT-TTTAGCACTAACCTTTTAAGTTAGAGATTGAGAGCAAAGCACTCTCCTTGATGACATGCCACAACTAGATACATCCACATGACTTATAATAATCCTATCAATATTTCTAACTCTTTTTATTATCTTCCAACTAAAAATCTCCAAGCACAATTTCTTTCATAATCCTGAGTCAACATTAACCAAAGCACAAAAACAAAATACCCCTTGAGAAACAAAATGAACGAAAATCTATTTGCCTCTTTCATTACCCCAATAATTCTAGGCCTTCCCCTCGCTACTCTCATTGTCATATTTCCCAGCCTATTATTCCCAACATCAAATCGATTAATCAACAATCGTCTCCTCTCCCTTCAACAATGAATACTTCAACTTGTATCAAAACAAATAATGGGAATTCACAACACTAAAGGACAAACATGGACACTTATACTAATATCTCTAATCCTATTTATTGGCTCAACAAATCTACTAGGCCTACTTCCCCACTCATTCACACCAACTACACAACTATCAATAAATCTAGGCATGGCTATCCCCTTATGGGCGGGCGCTGTAATTACAGGATTCCGTAACAAAACTAAAGCATCCCTTGCTCACTTCCTACCACAAGGAACACCTACTCCACTAATCCCAATGCTAGTAATTATCGAAACTATTAGCCTCTTTATTCAACCAATAGCCTTAGCAGTACGATTAACAGCTAATATTACTGCAGGACACCTGTTAATTCACCTAATTGGAGGAGCCACACTTGCACTAATAAATATCAGCACCACAACAGCCCTCATCACATTCATTATCCTGATCCTGCTCACAATTCTCGAGTTTGCAGTAGCCATAATCCAAGCTTACGTATTCACTCTTCTAGTTAGCCTATACCTGCATGATAATACATAATGACCCACCAAACCCACGCCTACCATATAGTAAACCCAAGCCCCTGGCCTCTTACAGGGGCCTTATCAGCCCTTCTCATAACATCTGGCCTAATTATATGATTCCACTTTAACTCAACAACCTTGCTCATACTTGGCCTAACTACAAACATACTCACAATGTACCAATGATGACGAGATATCATTCGAGAGAGTACCTTTCAAGGACATCACACTCCAACCGTCCAAAAGGGCCTCCGTTATGGAATAATCCTTTTTATTATTTCTGAAGTATTATTCTTTACTGGATTCTTCTGAGCATTCTACCATTCAAGCCTTGCCCCTACACCCGAACTAGGCGGTTGCTGACCTCCAACAGGCATCCACCCACTTAACCCACTAGAAGTCCCACTACTTAATACCTCCGTCTTACTAGCTTCAGGAGTCTCCATTACATGAGCCCACCATAGCCTTATAGAAGGAAATCGCAACCACATATTACAAGCTTTATTTATCACTATTGCACTGGGCGTATATTTCACATTACTACAGGCCTCAGAATACTATGAAGCACCCTTCACTATTTCAGACGGAGTCTATGGTTCAACTTTCTTCGTAGCTACAGGCTTCCATGGTCTCCATGTCATTATCGGATCTACTTTCTTAATTGTCTGTTTCTTCCGCCAACTAAAATTCCATTTTACTTCCAACCACCATTTCGGCTTCGAAGCCGCTGCTTGATACTGACATTTTGTAGACGTAGTATGACTTTTCCTCTATGTATCTATCTATTGATGAGGTTCATATTCTTTTAGTATCAACTAGTACAACTGACTTCCAATCAGTTAGTTTCGGTTAAATCCGAAAAAGAATAATAAACCTAATACTAGCCCTCCTAACCAACTTTACATTAGCCACACTACTTGTTATCATCGCATTTTGACTTCCCCAGCTAAACGTATACTCAGAAAAAACAAGCCCATATGAATGTGGATTTGACCCGATAGGGTCAGCCCGCCTACCTTTCTCCATAAAATTCTTCCTGGTAGCCATCACATTTCTCCTCTTTGATTTAGAAATCGCACTCCTCCTACCACTACCCTGAGCCTCACAAACCACTAACCTAAACACTATACTCACTATGGCTCTCTTTCTAATCCTACTACTAGCTGTAAGCCTGGCCTACGAATGAACTCAAAAGGGCCTAGAATGAACCGAATATGGTATTTAGTTTAAAA-TAAAATAAATGATTTCGACTCATTAGATTATGATTAAACTCATAATTACCAAATGTCCCTAGTCTACATAAATATCATAATAGCATTTACAGTATCTCTCACAGGCCTACTAATATACCGATCCCATCTAATATCGTCCCTTCTATGTCTAGAAGGAATAATACTATCTCTATTTATTATGGCTACCTTAACAATCCTAAATACCCACTTCACCCTAGCTAGTATGATACCCATCATCCTATTAGTCTTCGCAGCCTGTGAAGCAGCACTAGGCCTATCTCTGCTAGTAATAGTATCAAACACATATGGTACTGATTATGTACAAAACCTCAATCTACTCCAATGTTAAAATATATTATTCCTACAATAATACTTATACCCCTAACCTGATTATCAAAAAATAATATAATCTGAATTAATTCTACAACTCACAGCCTACTAATCAGCCTTTCAAGCCTACTCCTCATAAACCAATTTAGCGATAACAGCCTTAACTTCTCACTAGTTTTCTTCTCCGACTCTCTATCAACACCCCTACTAATTTTAACCATGTGACTTCTCCCCCTAATACTAATAGCCAGCCAATATCACCTATCAAAAGAAAATCTAACTCGAAAAAAACTATTCATTACTATACTGATCCTACTGCAACTATTTCTAATTATAACTTTTACCGCCACAGAACTAATCCTTTTCTACATTTTATTTGAAGCAACACTAGTCCCAACACTCATTATCATCACCCGCTGAGGGAATCAAACAGAACGCCTAAACGCTGGTCTTTACTTTCTATTCTACACACTAGCAGGCTCTCTTCCACTGTTAGTTGCACTAGTCTACATTCAAAATACAGTAGGATCTCTAAACTTTTTAATACTCCAATACTGAGTACAACCAATACCCAACTCCTGATCAAATGTATTTATATGACTAGCATGTATAATAGCCTTTATAGTAAAAATACCACTATACGGCCTCCACCTCTGATTACCAAAAGCCCACGTAGAAGCCCCTATTGCAGGCTCTATAGTCCTTGCAGCTATTTTACTAAAGCTAGGAGGGTACGGTATACTACGAATCACAATATTCCTAAACCCAACCACTGAATTTATAGCATACCCATTCATCATACTATCCTTATGAGGCATAATCATAACCAGCTCAATCTGCCTTCGCCAAACAGACTTAAAATCACTCATTGCATACTCCTCTGTTAGCCATATAGCACTTGTCATCGTAGCCATCCTCATCCAAACACCCTGAAGCTACATAGGAGCTACAGCCTTGATAATTGCACACGGCCTCACATCCTCTATGCTCTTCTGCCTAGCAAACTCTAACTACGAACGCATCCACAGCCGAACAATAATTCTAGCCCGCGGCCTACAAACACTCCTACCCTTAATAGCCACCTGATGACTCCTAGCAAGTTTAACTAATCTAGCCCTACCACCAACAATTAACCTAATTGGAGAATTATTCGTAGTAATATCAACTTTCTCATGGTCCAGCATTACAATTATTTTAATAGGAGTGAATATAGTAATCACCGCCCTATACTCCTTATATATACTAATCATAACACAACGAGGAAAATATACCCATCACATCAACAACATTTCACCCTCTTTCACACGAGAAAATGCCCTTATGTCATTACATATCCTACCATTACTATTACTATCCCTAAACCCAAAAATTATTCTAGGACCCCTCTACTGTAAATATAGTTTAAAAAAAA-CACTAGATTGTGAATCTAATGACAGAAGTCCACTACCTTCTTATTTACCGAAAAAGTATGCAAGAACTGCTAA-TTCTATGCCCCCATGTCTAACAACATGGCTTTTTCAAACTTTTAAAGGATAGTAGTT-ATCCATT-GGTCTTAGGAACCAAAAAATTGGTGCAACTCCAAATAAAAGTAATTAACCTATTCTCTTCCTTCGCATTAATTACCCTACTCTTATTAACCGTACCCATCATAATAACAAGTTTCAATACCTACAAGACTATCAATTATCCCCTCTACGTGAAAACAACCATCTCATATGCCTTCATCACTAGCATAATCCCCACAATAATATTTATCCACACGGGTCAAGAAATAATCATTTCAAACTGGCACTGATTAACCATCCAAACCCTTAAATTATCACTCAGCTTCAAAATAGATTACTTTTCAATAATATTTGTTCCAGTAGCATTATTTGTTACATGATCTATTATAGAATTCTCAATATGGTATATACACTCAGACCCAAACATTAATAAATTCTTTAAATACCTCCTATTATTCCTCATCACCATACTAATTCTCGTTACAGCAAACAACCTATTCCAACTGTTCATCGGCTGAGAAGGCGTTGGGATTATATCATTCCTACTTATTGGGTGATGATATGGACGGGCAGATGCAAATACAGCAGCCCTCCAAGCAATCCTATATAACCGCATTGGAGATATCGGATTTATTTTAGCAATAGCATGATTCCTAGCCAATCTTAATACCTGAGATCTCCAACAAATCTTCATGCTAAACCCAGAAAACTCTAACATGCCTCTAATAGGCCTCGTACTAGCCGCAACTGGAAAATCTGCCCAATTCGGCCTACACCCATGACTACCATCAGCAATAGAAGGCCCTACTCCTGTTTCAGCATTACTCCACTCAAGCACAATAGTAGTAGCAGGTATTTTCTTATTAATCCGCTTCTACCCACTAACAGAAAATAATAAATTTATCCAATCTACCATACTATGCTTAGGAGCCATCACTACACTATTCACAGCAATATGTGCCCTCACCCAAAACGACATTAAAAAAATCGTTGCCTTCTCCACATCCAGCCAATTAGGCCTCATAATAGTAACAATTGGCATTAACCAACCATATCTAGCATTCCTCCATATCTGCACCCACGCCTTCTTTAAAGCTATACTATTTATATGCTCCGGTTCTATTATCCATAGTCTAAACGATGAACAAGACATTCGAAAAATAGGAGGCTTATTTAAAGCAATACCATTTACCACAACAGCCCTAATCATTGGCAGTCTCGCACTAACAGGAATCCCCTTTCTCACCGGATTCTATTCCAAAGACCTAATTATCGAAGCTGCCAATACGTCATATACCAACGCCTGAGCCCTCTTAATAACGTTAATTGCCACCTCCTTCACAGCTATCTACAGCACCCGCATTATCTTCTTTGCACTCTTAGGACAACCTCGATTTCCAACCCTAATTATCATTAATGAAAACAACCCCTTCTTAATTAACTCCATCAAACGCCTCCTAATTGGAAGTCTTTTCGCCGGATTCATCATCTCAAACAATATCCCTCCAACGACAGTACCCCAAATAACCATGCCCTACTACTTAAAAATAATAGCCCTAACAGTTACAATTCTAGGATTCATCCTGGCACTAGAAATCAATAATCTAACCCAAAATCTAAAATTTAACTACCCATCAAACATATTTAAATTCTCTAACCTTCTAGGATACTTTCCCACAATCATACACCGTCTAGCCCCCTATTTAAACCTAACAATAAGCCAAAAATCAGCATCCTCTCTCCTAGACCTAATCTGACTAGAAAATATCTTACCAAAAACTACCTCACTAATCCAAATAAACATATCAACAATAGTCACAAACCAAAAAGGCCTAATCAAACTATATTTTCTTTCCTTCCTAATCACAATTCTCATCAGTATTATTCTATTTAATTTCCACGAGTAATTTCCATAATAACAACAACACCAATTAATAAAGACCAACCAGTCACAATAACCAATCAAGTACCATAACTATACAAAGCTGCAATCCCCATAGCCTCTTCACTAAAAAATCCAGAATCTCCCGTATCATAAATTACTCAATCCCCTAAACCGTTAAACTTAAACACAACCTCTACCTCCTCATCCTTCAATACATAATAAACTATCACAAACTCCATCAACAGACCAGTAATAAAAGCCCCCAAAACAGCTTTATTAGAGACCCAAATCTCAGGATACTGTTCTGTAGCCATAGCCGTCGTATAACCAAAAACTACTATTATTCCCCCCAAATAAATTAAAAAAACTATTAAACCTAAAAAAGACCCACCAAAATTCAACACAATCCCACAACCAACTCCACCACTCACAATCAACCCTAACCCCCCATAAATAGGCGAAGGTTTCGAAGAAAATCCCACGAAACCAATTACAAAAATTACACTTAAAATAAATACAATATATACTATCATTATTCTTGCATGGAATCTAACCATGACTAATGATATGAAAAACCATCGTTGTCATTCAACTACAAGAACACTAATGATCAATATCCGAAAATCTCACCCATTAATAAAAATTGTGAATAATGCATTCATCGACCTCCCAGCCCCATCAAACATCTCATCCTGATGAAATTTTGGCTCCCTACTAGGCATCTGCCTAATCCTCCAAATCCTAACGGGCCTATTTCTAGCAATACACTATACCTCTGATACAATAACAGCATTCTCCTCCGTCACTCATATTTGCCGAGACGTTAATTATGGCTGAATTATCCGATATATACACGCAAATGGAGCATCAATATTCTTTATTTGCCTGTTTATACATGTAGGACGAGGCCTATACTACGGATCATATATATTTCTAGAGACATGAAACATTGGAGTTATCCTCCTATTCACAGTAATAGCCACAGCATTCATAGGATATGTTTTACCTTGAGGACAAATATCTTTCTGAGGAGCAACAGTCATCACCAATCTTCTCTCAGCAATTCCCTACATTGGAACTAATCTGGTTGAATGAATTTGAGGAGGTTTCTCAGTAGACAAAGCAACACTCACTCGATTCTTTGCCTTTCACTTCATTCTCCCATTTATCATCGCAGCACTCGCCATAGTTCACTTACTCTTTCTCCACGAAACAGGATCCAGCAACCCAACAGGAATCACATCAGACATAGACAAAATCCCATTCCACCCCTACTACACCATCAAAGACATTCTAGGTGTCCTATTACTAATCTTAATCTTAATAGTACTAGTACTATTTACACCCGACCTACTTGGAGATCCGGACAACTATACCCCAGCAAACCCATTAAATACACCTCCACACATTAAACCTGAATGATATTTCCTATTTGCATATGCTATCCTACGATCAATTCCTAACAAACTAGGAGGAGTATTAGCTTTAATCCTATCAATCCTAATCTTAATCCTTATGCCTCTACTTCATATATCTAAACAACGAAGTATAATATTCCGACCTCTCAGTCAATGCCTATTTTGAACTTTAGTAGCAGACCTATTAACACTTACATGAATTGGAGGACAACCAGTTGAACACCCATATATCATTATCGGACAACTAGCATCTATCATATACTTTCTTCTTATCCTAGTAATAATACCGGTGGCCAGCATAATTGAAAATAATCTCCTAAAATGAAGACAAGTCTTTGTAGTA--TATAAAATACACTGGTCTTGTAAACCAGAAAAGGAGAACAACTAACC-TCCCTAAGACT-CAAGGAAGAAGCTA-TAGCTCCACTATCAACACCCAAAGCTGAAGTTCTATTTAAACTATTCCCTGACAAA-CTATTGA-------------TATACCCCCATAACCATTAAGAAC-TTTTTTAGTATTA-AAATTCTAAAAACTC-TAA-TAATCCGATACTAATTTTAGACTCAAC----------------------------------------------------------------------------------------------------------------------------------------------------------------------------------------------------------------------------------------------------------------------------------------------------------AACATAATAATC---------ACCCCATGTAC--------TGATAA-TG--------------------TACGAATCTTACTTATATGTA--AA--AATCCATGATATTAATGCAGTAGGACATAATG--------ATGCATA-----GTACAT-------AATATTAATGTATTA-GGACATATTATGTATA-TAGTACATTATATTATATGCCCCATGCTTATAAGCAAGTACAATA-ATCTATTAATAGTACATAGTACATATAGTCATTGATC-GTACATAGCACATT-AAGTCAAATCAGTCCTTGTCAACATG-------CATATCCCGT-CCCCTAGATCGCGAGCTTAATCACCATGCCGCGTGAAACCAGCAACCCGCTTGGCAGGGATCCCTCTTCTCGCTCCGGGCCCATAACTTGTGGGGGTAGCTATTTAATGAATTTTATCAGACATCTGGTTCTTTCTT-CAGGGCCATGTC-CTTAAGATCGCCCACTCTTTCCTCTTAAATAAGACATCTCGATGGACTAGTGGCTAATCAGCCCATGCTCACACATAACTGTGCTGTCATACATTTGGTATTTTTTAATTTTTGGGG-ATGCTTGGACTCAGCTATGGCCGTCTGAGGCCCTGACCCGGAGCATGAATTGTAGCTGGACTTAACTGCATCTTGAGCATCACCAT----------AATGGTAGGCAC-GA-----------GCATCTTAATTAATGGTAGCA-GGACATAAAACTGTATTATACATATTAATCC-ATAAT----------CCCCCCTTC----------------------------CCCCCTTATATACCCACCATTATTTTTGACACGCTCCCCCCTAGATACTTATTCAAATTTATTGCATTTTCAATACTCAAATTAGCACTCCAT-ATAAAATAAGCATGTAAGTGCTT--GCTTACATCACAATATCCA--
>Moschus_anhuiensis_2
GTTAATGTAGCTTAA-TATTAAAGCAAGGCACTGAAAATGCCTAGATGAGTA-CATAAACTCCATAAACACACAGGTTTGGTCCCAGCCTTCCTATTGATTTTTAATAAACTTACACATGCAAGCATCCACGCCCCGGTGAA-AATGCCCTCCGAGTC-AATGGAACCAAGAGGAGCAGGTATCAAGCACAC-ACC-TTGTAGCTCACAACACCTTGCTTAACCACACCCCC-ACGGGAAACAGCAGTGATAGAAATTAAGCCATAAACGAAAGTTTGACTAAGTTATATTAATCAGGGTTGGTAAATCTCGTGCCAGCCACCGCGGTCATACGATTAACCCAAGTTAATAGGAATACGGCGTAAAGCGTGTTAAAGCCCCCGATC-AAATAGAGTTAAATTTTAATTAAGCTGTAAAAAGCCATAATTATAACAAAAATAAATGACGAAAGTAACTCTACAACC-GCTGATACACTATAGCTAAGACCCAAACTGGGATTAGATACCCCACTATGCTTAGCCCTAAACACAAATAATTAT--GCAACAAAATTATTCGCCAGAGTACTACCAGCAACAGCTCAAAACTCAAAGGACTTGGCGGTGCTTCACACCCTTCTAGAGGAGCCTGTTCTATAATCGATAAACCCCGATAAACCTCACCAATCCTTGCTAATACAGTCTATATACCGCCATCTTCAGCAAACCCTAAAAA-GGAACAAAAGTAAGCACAATCATAATACACAAAAACGTTAGGTCAAGGTGTAACCTATGGAATGGAAAGAAATGGGCTACATTTTCT-ACCTCAAGAA-AACCCA-ATACGAAAGTTATTATGAAACTAATAACCAAAGGAGGATTTAGTAGTAAACTAAGAATAGAGTGCTTAGTTGAATTAGGCCATGAAGCACGCACACACCGCCCGTCACCCTCCTCAAATAATCATGATGTATCA-AAATATATTTAAACACATTATC-TACATGAGAGGAGACAAGTCGTAACAAGGTAAGCATACTGGAAAGTGTGCTTGGACAAATCAAGATATAGCTTAA-ACAAAGCACCTAGTTTACACCTAGAAGATTTCAT-ATATCACGAATATCTTGAACTAAAGCTAG-CCCACAATTTT---ACTCA-ACCTAACAATCAAAGCAAAATAAAACAAAACATTTATTTA-GTACCTTAAAGTATAGGAGATAGAAATTTTAA-CTCGGCGCTATAGAGAAAGTACCGTAAGGGAACGATGAAAGAAAA--TATTTAAA-GTATAAGAAAGCAAAGATTACCCCTTGTACCTTTTGCATAATGAGTTAACTAGTATAGAGCTTAACAAAACGAATTTCAGCTAAGCCACCCGAAACCAGACGAGCTACCCATGAACAGTTTATTAAGAACCAACTCATCTATGTAGCAAAATAGTGAGAAGATTTATAGGTAGAGGTGACACGCCCAACGAGCCTGGTGATAGCTGGTTGTCCAGGAAATGAATTTAAGTTCAGCTTTAAACATACCAAAAAC-CAAACAAATTTAACTGTATTTTTAAAAGTTAGTCTAAAAAGGTACAGCCTTTTAGA-AACGGATACAACCTTGACTAGAGAGTAAAATCTGATA-ACACCATAGTAGGCCCAAAAGCAGCCACCAATTAAGAAAGCGTTAAAGCTCAACAATAACAATAATATTAATTTCACTAGTAA-AC-AATCAACTCCTAGCCT--AATACTGGACCAATCTATTAAAAAATAGAAGCAATAATGTTAACATGAGTAACAAGAAGTACCTTCTCCTTGCATAAGTTTAAGTCAGTATCTGATAATATTCTGACTATTAACAGCAA-ATAAAATCAACCTAACAATAAATAATTTATTAACCATACTGTTAATCCAACTCAGGAATGCACTCAA-GGAAAGATTAAAAGAAGTAAAAGGAACTCGGCAAGCAC-GAACCCCGCCTGTTTACCAAAAACATCACCTCCAGCATTTCCAATATTGGAGGCACTGCCTGCCCAGTGAC-AACCGTTAAACGGCCGCGGTATCCTGACCGTGCAAAGGTAGCATAATCATTTGTTCTCTAAATAAGGACTTGTATGAATGGCCACACGAGGGTTCTACTGTCTCTTACTTCCAATCAGTGAAATTGACCTTTCCGTGAAGAGGCGGAAATAAGCCAATAAGACGAGAAGACCCTATGGAGCTTTAACTAACTAGCCTAAAGA-AAACGAATAC-AACCACCAAGGGA-TAATAACACTCTTA-GTAAGCTAGCAGTTTCGGTTGGGGTGACCTCGGAGAATAAAAAATCCTCCGAACGATTC-TAAAGATTAGACTAACAAGTCAAATCACAATATCGCTCATTGATCCAAAGAAATTTGATCAACGGAACAAGTTACCCTAGGGATAACAGCGCAATCCTATTCAAGAGTCCATATCGACAAT-AGGGTTTACGACCTCGATGTTGGATCAGGACACCCAGATGGTGCAACCGCTATCAAAGGTTCGTTTGTTCAACGATTAAAGTCCTACGTGATCTGAGTTCAGACCGGAGTAATCCAGGTCGGTTTCTATCTATT-ATACATTTCTCCCAGTACGAAAGGACAAGAGAAATAAGGCCAACTTCAAGC-AAGCGCCTTAAATCAATTAATGACTTCATCTTAATTAACTCC---GTAAGCAAATCACACCCTAGA-AAAGGGTTAAGTTAAGGTGGCAGAGCCCGGTAATTGCGTAAAACTTAAACCTTTATAATCAGAGATTCAA-TCCTCTCCTTAACAAAAATGTTTATAATTAACATTCTAATGCTAATTATCCCTATCCTTCTAGCCGTAGCATTTCTCACACTAGTAGAACGAAAAGTCTTAGGATATATACAATTTCGAAAAGGCCCTAATGTAGTAGGCCCATATGGTCTACTCCAACCTATCGCAGATGCAATCAAACTCTTTATTAAAGAACCATTACGACCAGCCACATCATCAATTTCAATATTTATCTTGGCACCTATTCTAGCTCTAAGCCTAGCCTTAACCATATGAATTCCCCTACCTATACCTTACCCACTCATCAACATAAATCTAGGAGTCCTATTTATATTAGCCATATCAAGCCTAGCCGTATACTCTATTCTCTGATCAGGTTGAGCCTCCAACTCAAAATATGCACTAATTGGAGCGCTACGAGCAGTAGCACAAACAATCTCATATGAAGTTACACTGGCAATTATTCTACTATCCGTACTACTAATAAGTGGATCTTACACCCTTTCCACCCTAATCACCACACAAGAACAAGTGTGACTAATTTTTCCAGCATGACCCTTAGCAATAATATGATTTATTTCAACACTAGCAGAAACAAATCGAGCTCCATTCGATCTCACCGAAGGAGAATCAGAATTAGTCTCAGGCTTCAACGTAGAATATGCAGCAGGACCATTTGCCTTATTCTTTATAGCAGAGTACGCAAATATCATTATAATGAACATTTTCACAACAATCCTATTTCTAGGAGCATTTCACAACCCATACATACCAGAACTTTACACAATTAACTTTATTATCAAATCACTACTACTCACAATCTCCTTTCTATGAATCCGAGCATCCTACCCTCGATTTCGCTATGACCAACTAATACATTTACTATGAAAAAATTTTTTACCCCTAACACTAGCCCTATGCATATGACATGTATCACTACCCATTCTCCTATCAAGCATTCCCCCTCAAACATAAGAAATATGTCTGACAAAAGAGTTACTTTGATAGAGTAAATAATAGAGGTTTAAACCCTCTTATTTCTAGAACTATAGGAATCGAACCTACTCCTAAGAACACAAAATTCTTCGTGCTCCCAATT-ACACCAAATTCTAATAGTAATGTCAGTTAATT-AAGCTATCAGGCCCATACCCCGAAAATGTTGGTTTATATCCTTCCCGTACTAATAAATCCAATCATCTTTATTATTATTCTATCAACCATCATACTAGGAACCATCATCGTCATAATTAGCTCCCACTGACTACTCATCTGAATTGGATTCGAAATGAATATACTCGCCATTATTCCCATTATAATAAAAAAACACAACCCACGAGCTACAGAGGCATCAATTAAATATTTTTTAACCCAATCAACAGCCTCAATACTACTAATAATAGCCATCATTATTAACTTAATATTTTCAGGTCAATGAGCCGTAATAAAACTATTTAACCCAATAGCAACCATACTTATAACAATAGCCCTCGCCATAAAACTAGGAATAGCCCCATTTCACTTCTGAGTCCCAGAAGTAACACAAGGCATTCCCCTGTCATCCTGCCTAATCCTACTCACATGACGAAAACTAGCACCCATATCAGTATTTTATCAAATCTTCCCATCCATTAACCTAAACCTAATCCTAACCCTATCAATTCTATCAATTATAATTGGAGGCTGAGGAGGATTAAACCAAACCCAACTACGAAAAATCATAGCTTATTCATCAATTGCCCATATAGGATGAATAACAGCAATTCTACCATATAACCCTACTATAACACTACTAAACTTAATCATTTATATTATCATGACTTCCACCATATTCATACTATTTATAGCTAACTCAACCACTACTACCTTATCACTATCACACACATGGAACAAAGCACCTATCATAACCGCCCTAGCCCTTACCACCCTCCTATCAATAGGAGGCCTTCCTCCTCTCTCAGGATTTATACCAAAATGGCTAATTATCCAAGAAATGACAAAAAACAACAGTATCATCATACCCACCTTTATAGCAATCACAGCACTACTAAACCTCTACTTCTACATACGACTCACATACTCCACTACACTAACAATATTCCCCTCCACAAATAATATAAAAATAAAATGACAATTTTCCAATACAAAACAAATAACCCTACTACCAACAATAACCGTAATATCCACCTTACTTCTACCACTTACACCAATTCTATCAGTACTAGAATAG--GAATTTAGGTTAAA-TAGACCAAGAGCCTTCAAAGCCCTAAGCAAGTATAATTTACTTAATTCCTGATAAGGACTGCAAGACTATATCTTACATCAGTTGAATGCAAATCAACTACTTTAATTAAGCTAAGTCCTCCCTAGATTGGTGGGATCCACCCCCACGAAACTTTAGTTAACAGCTAAACACCCTAATCAACTGGCTTCAATCTACTTCTCCCGCCGCGAGAAAAAAAAGGCGGGAGAAGCCCCGGCAGAATT-GAAGCTGCTTCTCTGAATTTGCAATTCAACGTGAAATT------CACCACAGGACTTGGTAAAAAGAGGAATTCA--ACCTCTGTCTTTAGATTTACAGTCTAATGCCTCACTCAGCCATTCTACC-TATGTTCATTAACCGCTGACTATTCTCAACTAACCACAAAGATATCGGTACTCTATACTTACTATTTGGTGCTTGAGCCGGTATAGTAGGAACAGCCTTAAGCCTACTAATCCGTGCCGAACTAGGCCAACCTGGAACCCTACTCGGAGACGACCAAATCTACAATGTAATCGTAACTGCACATGCATTTGTGATAATCTTCTTTATAGTTATGCCAATCATAATTGGAGGATTTGGCAATTGACTAGTCCCCCTAATAATCGGCGCTCCCGATATAGCCTTCCCCCGAATAAACAATATAAGCTTCTGACTTCTCCCCCCTTCTTTCTTATTACTTCTAGCCTCCTCTATAGTTGAAGCTGGAGCAGGAACAGGCTGAACCGTATATCCCCCTTTAGCTGGCAACCTGGCCCACGCAGGAGCCTCTGTAGACCTAACTATTTTTTCTCTACACCTAGCAGGTGTTTCCTCCATTCTAGGGGCTATTAATTTTATTACAACAATTATTAATATAAAACCCCCAGCTATATCACAATATCAAACTCCATTATTTGTATGATCAGTATTAATTACTGCCGTATTATTACTCCTGTCACTTCCTGTGCTAGCAGCTGGCATTACAATACTACTCACAGACCGAAACCTAAACACTACCTTCTTTGATCCAGCAGGAGGAGGAGATCCTATTCTATATCAACATTTATTCTGATTCTTTGGACACCCCGAAGTATATATTCTTATTCTACCTGGCTTTGGAATAATCTCTCATATTGTAACTTACTACTCAGGAAAAAAAGAACCATTTGGGTACATGGGTATAGTCTGGGCTATAATGTCAATTGGATTCTTAGGATTCATCGTATGAGCCCACCATATGTTTACAGTCGGAATAGACGTGGATACACGAGCCTACTTTACATCAGCTACTATAATTATTGCTATTCCGACTGGAGTAAAAGTCTTTAGCTGACTAGCAACACTCCACGGAGGTAATATCAAATGATCTCCCGCTATAATATGAGCCTTAGGCTTTATTTTCCTCTTTACAGTAGGAGGTCTGACCGGAATTGTCCTAGCTAATTCCTCCCTCGACATTGTTCTTCACGATACCTATTATGTAGTTGCACACTTTCACTATGTATTGTCAATAGGAGCTGTATTCGCTATTATAGGAGGATTTGTGCACTGATTCCCGCTATTCTCAGGCTACACTCTCAACGATACATGAGCTAAAATCCATTTTGTAATTATATTTGTAGGTGTAAACATAACCTTCTTTCCACAACACTTTCTTGGGCTATCTGGAATACCACGACGCTACTCCGACTATCCAGACGCGTACACAATATGAAACACCATCTCATCTATAGGCTCATTTATTTCCCTAACAGCAGTAATGTTAATAATTTTTATTATCTGAGAAGCATTTGCATCCAAACGAGAAGTTCTAGCTGTAGACCTAACTACAACAAATCTAGAATGACTAAATGGGTGCCCTCCACCATATCACACATTTGAAGAACCTACATATATTAATTCAAAATA----------------AGAAAGGAAGGAATCGAACCCCCT-ATTACTGGTTTCAAGCCAACATCATAACCATTATGTCTTTCTCAATC-AATGAGATGTTAGTAAAACATTACATAACTTTGTCAAAGTTAAGTTACGAGTGAAAATCCTGTACATCTCATATGGCATACCCCATACAATTAGGCTTTCAAGATGCAACATCACCCATTATAGAAGAACTACTACATTTCCATGATCATACACTAATAATTGTCTTTTTAATTAGCTCACTAGTACTCTACATTATCTCACTTATACTAACAACAAAACTAACTCACACTAGTACAATAGATGCACAAGAAATCGAGACAATTTGAACAATCTTACCAGCTATCATTTTAATTCTAATTGCTCTCCCATCCCTACGAATCCTGTATATAATAGACGAAATCAACAACCCCTCCCTCACAGTAAAAACTATAGGACACCAATGATATTGAAGTTACGAATATACAGACTATGAGGACCTGAACTTTGATTCCTACATAATCCCAACATCAGAACTAAAACCAGGAGAACTGCGACTACTAGAAGTAGACAACCGAGTGGTACTACCAATAGAAATAACAATCCGAATGCTAATCTCCTCTGAAGACGTATTACACTCATGAGCCGTACCTTCCTTAGGGCTAAAAACAGATGCAATCCCAGGCCGCCTAAACCAAACAACTCTTATGTCAACCCGACCAGGTCTATACTATGGACAGTGTTCGGAAATTTGTGGATCTAATCACAGTTTCATGCCTATCGTCCTAGAATTAGTCCCACTAAAATATTTTGAAAAATGATCTGCATCAATACTGTAAAATCACCAAGAAGCTAT-TTTAGCACTAACCTTTTAAGTTAGAGATTGAGAGCAAAGCACTCTCCTTGATGACATGCCACAACTAGATACATCCACATGACTTATAATAATCCTATCAATATTTCTAACTCTTTTTATTATCTTCCAACTAAAAATCTCCAAGCACAATTTCTTTCATAATCCTGAGTCAACATTAACCAAAGCACAAAAACAAAATACCCCTTGAGAAACAAAATGAACGAAAATCTATTTGCCTCTTTCATTACCCCAATAATTCTAGGCCTTCCCCTCGCTACTCTCATTGTCATATTTCCCAGCCTATTATTCCCAACATCAAATCGATTAATCAACAATCGTCTCCTCTCCCTTCAACAATGAATACTTCAACTTGTATCAAAACAAATAATGGGAATTCACAACACTAAAGGACAAACATGGACACTTATACTAATATCTCTAATCCTATTTATTGGCTCAACAAATCTACTAGGCCTACTTCCCCACTCATTCACACCAACTACACAACTATCAATAAATCTAGGCATGGCTATCCCCTTATGGGCGGGCGCTGTAATTACAGGATTCCGTAACAAAACTAAAGCATCCCTTGCTCACTTCCTACCACAAGGAACACCTACTCCACTAATCCCAATGCTAGTAATTATCGAAACTATTAGCCTCTTTATTCAACCAATAGCCTTAGCAGTACGATTAACAGCTAATATTACTGCAGGACACCTGTTAATTCACCTAATTGGAGGAGCCACACTTGCACTAATAAATATCAGCACCACAACAGCCCTCATCACATTCATTATCCTGATCCTGCTCACAATTCTCGAGTTTGCAGTAGCCATAATCCAAGCTTACGTATTCACTCTTCTAGTTAGCCTATACCTGCATGATAATACATAATGACCCACCAAACCCACGCCTACCATATAGTAAACCCAAGCCCCTGGCCTCTTACAGGGGCCTTATCAGCCCTTCTCATAACATCTGGCCTAATTATATGATTCCACTTTAACTCAACAACCTTGCTCATACTTGGCCTAACTACAAACATACTCACAATGTACCAATGATGACGAGATATCATTCGAGAGAGTACCTTTCAAGGACATCACACTCCAACCGTCCAAAAGGGCCTCCGTTATGGAATAATCCTTTTTATTATTTCTGAAGTATTATTCTTTACTGGATTCTTCTGAGCATTCTACCATTCAAGCCTTGCCCCTACACCCGAACTAGGCGGTTGCTGACCTCCAACAGGCATCCACCCACTTAACCCACTAGAAGTCCCACTACTTAATACCTCCGTCTTACTAGCTTCAGGAGTCTCCATTACATGAGCCCACCATAGCCTTATAGAAGGAAATCGCAACCACATATTACAAGCTTTATTTATCACTATTGCACTGGGCGTATATTTCACATTACTACAGGCCTCAGAATACTATGAAGCACCCTTCACTATTTCAGACGGAGTCTATGGTTCAACTTTCTTCGTAGCTACAGGCTTCCATGGTCTCCATGTCATTATCGGATCTACTTTCTTAATTGTCTGTTTCTTCCGCCAACTAAAATTCCATTTTACTTCCAACCACCATTTCGGCTTCGAAGCCGCTGCTTGATACTGACATTTTGTAGACGTAGTATGACTTTTCCTCTATGTATCTATCTATTGATGAGGTTCATATTCTTTTAGTATCAACTAGTACAACTGACTTCCAATCAGTTAGTTTCGGTTAAATCCGAAAAAGAATAATAAACCTAATACTAGCCCTCCTAACCAACTTTACATTAGCCACACTACTTGTTATCATCGCATTTTGACTTCCCCAGCTAAACGTATACTCAGAAAAAACAAGCCCATATGAATGTGGATTTGACCCGATAGGGTCAGCCCGCCTACCTTTCTCCATAAAATTCTTCCTGGTAGCCATCACATTTCTCCTCTTTGATTTAGAAATCGCACTCCTCCTACCACTACCCTGAGCCTCACAAACCACTAACCTAAACACTATACTCACTATGGCTCTCTTTCTAATCCTACTACTAGCTGTAAGCCTGGCCTACGAATGAACTCAAAAGGGCCTAGAATGAACCGAATATGGTATTTAGTTTAAAA-TAAAATAAATGATTTCGACTCATTAGATTATGATTAAACTCATAATTACCAAATGTCCCTAGTCTACATAAATATCATAATAGCATTTACAGTATCTCTCACAGGCCTACTAATATACCGATCCCATCTAATATCGTCCCTTCTATGTCTAGAAGGAATAATACTATCTCTATTTATTATGGCTACCTTAACAATCCTAAATACCCACTTCACCCTAGCTAGTATGATACCCATCATCCTATTAGTCTTCGCAGCCTGTGAAGCAGCACTAGGCCTATCTCTGCTAGTAATAGTATCAAACACATATGGTACTGATTATGTACAAAACCTCAATCTACTCCAATGTTAAAATATATTATTCCTACAATAATACTTATACCCCTAACCTGATTATCAAAAAATAATATAATCTGAATTAATTCTACAACTCACAGCCTACTAATCAGCCTTTCAAGCCTACTCCTCATAAACCAATTTAGCGATAACAGCCTTAACTTCTCACTAGTTTTCTTCTCCGACTCTCTATCAACACCCCTACTAATTTTAACCATGTGACTTCTCCCCCTAATACTAATAGCCAGCCAATATCACCTATCAAAAGAAAATCTAACTCGAAAAAAACTATTCATTACTATACTGATCCTACTGCAACTATTTCTAATTATAACTTTTACCGCCACAGAACTAATCCTTTTCTACATTTTATTTGAAGCAACACTAGTCCCAACACTCATTATCATCACCCGCTGAGGGAATCAAACAGAACGCCTAAACGCTGGTCTTTACTTTCTATTCTACACACTAGCAGGCTCTCTTCCACTGTTAGTTGCACTAGTCTACATTCAAAATACAGTAGGATCTCTAAACTTTTTAATACTCCAATACTGAGTACAACCAATACCCAACTCCTGATCAAATGTATTTATATGACTAGCATGTATAATAGCCTTTATAGTAAAAATACCACTATACGGCCTCCACCTCTGATTACCAAAAGCCCACGTAGAAGCCCCTATTGCAGGCTCTATAGTCCTTGCAGCTATTTTACTAAAGCTAGGAGGGTACGGTATACTACGAATCACAATATTCCTAAACCCAACCACTGAATTTATAGCATACCCATTCATCATACTATCCTTATGAGGCATAATCATAACCAGCTCAATCTGCCTTCGCCAAACAGACTTAAAATCACTCATTGCATACTCCTCTGTTAGCCATATAGCACTTGTCATCGTAGCCATCCTCATCCAAACACCCTGAAGCTACATAGGAGCTACAGCCTTGATAATTGCACACGGCCTCACATCCTCTATGCTCTTCTGCCTAGCAAACTCTAACTACGAACGCATCCACAGCCGAACAATAATTCTAGCCCGCGGCCTACAAACACTCCTACCCTTAATAGCCACCTGATGACTCCTAGCAAGTTTAACTAATCTAGCCCTACCACCAACAATTAACCTAATTGGAGAATTATTCGTAGTAATATCAACTTTCTCATGGTCCAGCATTACAATTATTTTAATAGGAGTGAATATAGTAATCACCGCCCTATACTCCTTATATATACTAATCATAACACAACGAGGAAAATATACCCATCACATCAACAACATTTCACCCTCTTTCACACGAGAAAATGCCCTTATGTCATTACATATCCTACCATTACTATTACTATCCCTAAACCCAAAAATTATTCTAGGACCCCTCTACTGTAAATATAGTTTAAAAAAAA-CACTAGATTGTGAATCTAATGACAGAAGTCCACTACATTCTTATTTACCGAAAAAGTATGCAAGAACTGCTAA-TTCTATGCCCCCATGTCTAACAACATGGCTTTTTCAAACTTTTAAAGGATAGTAGTT-ATCCATT-GGTCTTAGGAACCAAAAAATTGGTGCAACTCCAAATAAAAGTAATTAACCTATTCTCTTCCTTCGCATTAATTACCCTACTCTTATTAACCGTACCCATCATAATAACAAGTTTCAATACCTACAAGACTATCAATTATCCCCTCTACGTGAAAACAACCATCTCATATGCCTTCATCACTAGCATAATCCCCACAATAATATTTATCCACACGGGTCAAGAAATAATCATTTCAAACTGGCACTGATTAACCATCCAAACCCTTAAATTATCACTCAGCTTCAAAATAGATTACTTTTCAATAATATTTGTTCCAGTAGCATTATTTGTTACATGATCTATTATAGAATTCTCAATATGGTATATACACTCAGACCCAAACATTAATAAATTCTTTAAATACCTCCTATTATTCCTCATCACCATACTAATTCTCGTTACAGCAAACAACCTATTCCAACTGTTCATCGGCTGAGAAGGCGTTGGGATTATATCATTCCTACTTATTGGGTGATGATATGGACGGGCAGATGCAAATACAGCAGCCCTCCAAGCAATCCTATATAACCGCATTGGAGATATCGGATTTATTTTAGCAATAGCATGATTCCTAGCCAATCTTAATACCTGAGATCTCCAACAAATCTTCATGCTAAACCCAGAAAACTCTAACATGCCTCTAATAGGCCTCGTACTAGCCGCAACTGGAAAATCTGCCCAATTCGGCCTACACCCATGACTACCATCAGCAATAGAAGGCCCTACTCCTGTTTCAGCATTACTCCACTCAAGCACAATAGTAGTAGCAGGTATTTTCTTATTAATCCGCTTCTACCCACTAACAGAAAATAATAAATTTATCCAATCTACCATACTATGCTTAGGAGCCATCACTACACTATTCACAGCAATATGTGCCCTCACCCAAAACGACATTAAAAAAATCGTTGCCTTCTCCACATCCAGCCAATTAGGCCTCATAATAGTAACAATTGGCATTAACCAACCATATCTAGCATTCCTCCATATCTGCACCCACGCCTTCTTTAAAGCTATACTATTTATATGCTCCGGTTCTATTATCCATAGTCTAAACGATGAACAAGACATTCGAAAAATAGGAGGCTTATTTAAAGCAATACCATTTACCACAACAGCCCTAATCATTGGCAGTCTCGCACTAACAGGAATCCCCTTTCTCACCGGATTCTATTCCAAAGACCTAATTATCGAAGCTGCCAATACGTCATATACCAACGCCTGAGCCCTCTTAATAACGTTAATTGCCACCTCCTTCACAGCTATCTACAGCACCCGCATTATCTTCTTTGCACTCTTAGGACAACCTCGATTTCCAACCCTAATTATCATTAATGAAAACAACCCCTTCTTAATTAACTCCATCAAACGCCTCCTAATTGGAAGTCTTTTCGCCGGATTCATCATCTCAAACAATATCCCTCCAACGACAGTACCCCAAATAACCATGCCCTACTACTTAAAAATAATAGCCCTAACAGTTACAATTCTAGGATTCATCCTGGCACTAGAAATCAATAATCTAACCCAAAATCTAAAATTTAACTACCCATCAAACATATTTAAATTCTCTAACCTTCTAGGATACTTTCCCACAATCATACACCGTCTAGCCCCCTATTTAAACCTAACAATAAGCCAAAAATCAGCATCCTCTCTCCTAGACCTAATCTGACTAGAAAATATCTTACCAAAAACTACCTCACTAATCCAAATAAACATATCAACAATAGTCACAAACCAAAAAGGCCTAATCAAACTATATTTTCTTTCCTTCCTAATCACAATTCTCATCAGTATTATTCTATTTAATTTCCACGAGTAATTTCCATAATAACAACAACACCAATTAATAAAGACCAACCAGTCACAATAACCAATCAAGTACCATAACTATACAAAGCTGCAATCCCCATAGCCTCTTCACTAAAAAATCCAGAATCTCCCGTATCATAAATTACTCAATCCCCTAAACCGTTAAACTTAAACACAACCTCTACCTCCTCATCCTTCAATACATAATAAACTATCACAAACTCCATCAACAGACCAGTAATAAAAGCCCCCAAAACAGCTTTATTAGAGACCCAAATCTCAGGATACTGTTCTGTAGCCATAGCCGTCGTATAACCAAAAACTACTATTATTCCCCCCAAATAAATTAAAAAAACTATTAAACCTATAAAAGACCCACCAAAATTCAACACAATCCCACAACCAACTCCACCACTCACAATCAACCCTAACCCCCCATAAATAGGCGAAGGTTTCGAAGAAAATCCCACGAAACCAATTACAAAAATTACACTTAAAATAAATACAATATATACTATCATTATTCTTGCATGGAATCTAACCATGACTAATGATATGAAAAACCATCGTTGTCATTCAACTACAAGAACACTAATGATCAATATCCGAAAATCTCACCCATTAATAAAAATTGTGAATAATGCATTCATCGACCTCCCAGCCCCATCAAACATCTCATCCTGATGAAATTTTGGCTCCCTACTAGGCATCTGCCTAATCCTCCAAATCCTAACGGGCCTATTTCTAGCAATACACTATACCTCTGATACAATAACAGCATTCTCCTCCGTCACTCATATTTGCCGAGACGTTAATTATGGCTGAATTATCCGATATATACACGCAAATGGAGCATCAATATTCTTTATTTGCCTGTTTATACATGTAGGACGAGGCCTATACTACGGATCATATATATTTCTAGAGACATGAAACATTGGAGTTATCCTCCTATTCACAGTAATAGCCACAGCATTCATAGGATATGTTTTACCTTGAGGACAAATATCTTTCTGAGGAGCAACAGTCATCACCAATCTTCTCTCAGCAATTCCCTACATTGGAACTAATCTGGTTGAATGAATTTGAGGAGGTTTCTCAGTAGACAAAGCAACACTCACTCGATTCTTTGCCTTTCACTTCATTCTCCCATTTATCATCGCAGCACTCGCCATAGTTCACTTACTCTTTCTCCACGAAACAGGATCCAGCAACCCAACAGGAATCACATCAGACATAGACAAAATCCCATTCACCCCCTACTACACCATCAAAGACATTCTAGGTGTCCTATTACTAATCTTAATCTTAATAGTACTAGTACTATTTACACCCGACCTACTTGGAGATCCGGACAACTATACCCCAGCAAACCCATTAAATACACCTCCACACATTAAACCTGAATGATATTTCCTATTTGCATATGCTATCCTACGATCAATTCCTAACAAACTAGGAGGAGTATTAGCTTTAATCCTATCAATCCTAATCTTAATCCTTATGCCTCTACTTCATATATCTAAACAACGAAGTATAATATTCCGACCTCTCAGTCAATGCCTATTTTGAACTTTAGTAGCAGACCTATTAACACTTACATGAATTGGAGGACAACCAGTTGAACACCCATATATCATTATCGGACAACTAGCATCTATCATATACTTTCTTCTTATCCTAGTAATAATACCGGTGGCCAGCATAATTGAAAATAATCTCCTAAAATGAAGACAAGTCTTTGTAGTA--TATAAAATACACTGGTCTTGTAAACCAGAAAAGGAGAACAACTAACC-TCCCTAAGACT-CAAGGAAGAAGCTA-TAGCTCCACTATCAACACCCAAAGCTGAAGTTCTATTTAAACTATTCCCTGACAAA-CTATTGA-------------TATACCCCCATAACCATTAAGAAC-TTTTTTAGTATTA-AAATTCTAAAAACTC-TAA-TAATCCGATACTAATTTTAGACTCAAC----------------------------------------------------------------------------------------------------------------------------------------------------------------------------------------------------------------------------------------------------------------------------------------------------------AACATAATAATC---------ACCCCATGTAC--------TGATAA-TG--------------------TACGAATCTTACTTATATGTA--AA--AATCCATGATATTAATGCAGTAGGACATAATG--------ATGCATA-----GTACAT-------AATATTAATGTATTA-GGACATATTATGTATA-TAGTACATTATATTATATGCCCCATGCTTATAAGCAAGTACAATA-ATCTATTAATAGTACATAGTACATATAGTCATTGATC-GTACATAGCACATT-AAGTCAAATCAGTCCTTGTCAACATG-------CATATCCCGT-CCCCTAGATCGCGAGCTTAATCACCATGCCGCGTGAAACCAGCAACCCGCTTGGCAGGGATCCCTCTTCTCGCTCCGGGCCCATAACTTGTGGGGGTAGCTATTTAATGAATTTTATCAGACATCTGGTTCTTTCTT-CAGGGCCATGTC-CTTAAGATCGCCCACTCTTTCCTCTTAAATAAGACATCTCGATGGACTAGTGGCTAATCAGCCCATGCTCACACATAACTGTGCTGTCATACATTTGGTATTTTTTAATTTTTGGGG-ATGCTTGGACTCAGCTATGGCCGTCTGAGGCCCTGACCCGGAGCATGAATTGTAGCTGGACTTAACTGCATCTTGAGCATCACCAT----------AATGGTAGGCAC-GA-----------GCATCTTAATTAATGGTAGCA-GGACATAAAACTGTATTATACATATTAATCC-ATAAT----------CCCCCCTTC----------------------------CCCCCTTATATACCCACCATTATTTTTGACACGCTCCCCCCTAGATACTTATTCAAATTTATTGCATTTTCAATACTCAAATTAGCACTCCAT-ATAAAATAAGCATGTAAGTGCTT--GCTTACATCACAATATCCA--
>Moschus_chrysogaster_1
GTTGATGTAGCTTAA-TATTAAAGCAAGGCACTGAAAATGCCTAGATGAGTA-TATAAACTCCATAAACACATAGGTTTGGTCCCAGCCTTCCTATTGATTCTTAATAAACTTACACATGCAAGCATCCACACCCCGGTGAA-AATGCCCTCCGAGTCTAACGGAACCAAGAGGAGCAGGTATCAAGCACAC-ACC-TTGTAGCTCACAACACCTTGCTTAACCACACCCCC-ACGGGAAACAGCAGTGATAGAAATTAAGCCATAAACGAAAGTTTGACTAAGTTATATTAACTAGGGTTGGTAAATCTCGTGCCAGCCACCGCGGTCATACGATTGACCCAAATTAATAGGAATACGGCGTAAAGCGTGTTAAAGCCTTCAATC-AAATAGAGTTAAATTTTAATTAAGCTGTAAAAAGCCACAATTATAACAAAAATAAACGACGAAAGTAACTCTACAACC-GCTGACACACTATAGCTAAGACCCAAACTGGGATTAGATACCCCACTATGCTTAGCCCTAAACACAAATAATTAT--ATAACAAAATTATTCGCCAGAGTACTACCAGCAACAGCTTAAAACTCAAAGGACTTGGCGGTGCTTCACACCCTTCTAGAGGAGCCTGTTCTATAATCGATAAACCCCGATAAACCTCACCAATCCTTGCTAATACAGTCTATATACCGCCATCTTCAGCAAACCCTAAAAA-GGAACAAAAGTAAGCATAATCATAATACACAAAAACGTTAGGTCAAGGTGTAACCTATGGAATGGAAAGAAATGGGCTACATTTTCT-ATCTCAAGAA-AATCCA-ATACGAAAGTTATTATGAAACTAATAACCAAAGGAGGATTTAGTAGTAAACTAAGAATAGAGTGCTTAGTTGAATTAGGCCATGAAGCACGCACACACCGCCCGTCACCCTCCTCAAATAAACATAATGTACTA-AAATATATTTACACACATTAGC-CACATGAGAGGAGACAAGTCGTAACAAGGTAAGCATACTGGAAAGTGTGCTTGGACAAATCAAGATATAGCTTAA-ACAAAGCATCTAGTTTACACCTAGAAGATTTCAT-ATATCACGAATATCTTGAACTAAAGCTAG-CCCACAATTTT---ACTCA-ATCCAACAATCAAAACAAAATAAAACAAAACATTTATTCA-ATACCTTAAAGTATAGGAGATAGAAATTTTAA-CTTGGCGCTATAGAGAAAGTACCGTAAGGGAACGATGAAAGAAAA--TATTCAAA-GTATAAGAAAGCAAAGATTACCCCTTGTACCTTTTGCATAATGAGTTAACTAGTATAAAGCTTAACAAAACGAATTTTAGCTAAGCCACCCGAAACCAGACGAGCTACCCATGAACAGTTTATTAAGAACCAACTCATCTATGTAGCAAAATAGTGAGAAGATTCATAGGTAGAGGTGACACGCCCAACGAGCCTGGTGATAGCTGGTTGTCCAGGAAATGAATCTAAGTTCAGCTTTAAACATACTAAAAAC-CAAACAAATTTCACTGTATTTTTAAAAGTTAGTCTAAAAAGGTACAGCCTTTTAGA-AACGGATACAACCTTGACTAGAGAGTAAAATCTGATA-ATACCATAGTAGGCCTAAAAGCAGCCACCAATTAAGAAAGCGTTAAAGCTCAACAATAATAATGATATTAATTCCACTAGTAA-AC-AATCAACTCCTAGCCT--AATACTGGACCAATCTATTAAAAAATAGAAGCAATAATGTTAACATGAGTAACAAGAAGTACCTTCTCCTTGCATAAGTTTAAGTCAGTATCTGATACTACTCTGACTATTAACAGCAA-ATAAAACCAACCTAATAATAAATAATTTATTAACCATACTGTTAATCCAACACAGGAATGCACTTAA-GGAAAGATTAAAAGAAGTAAAAGGAACTCGGCAAACAC-GAACCCCGCCTGTTTACCAAAAACATCACCTCCAGCATTTCCAATATTGGAGGCACTGCCTGCCCAGTGAC-AATCGTTAAACGGCCGCGGTATCCTGACCGTGCAAAGGTAGCATAATCATTTGTTCTCTAAATAAGGACTTGTATGAATGGCCACACGAGGGTTCTACTGTCTCTTACTTCCAATCAGTGAAATTGACCTTTCCGTGAAGAGGCGGAAATAAGCCAATAAGACGAGAAGACCCTATGGAGCTTTAACTAACTAGCCTAAAGA-AAATAAATAC-AACCACCAAGGGA-TAATGACACTCTCA-ATAAGCTAGCAGTTTCGGTTGGGGTGACCTCGGAGAACAGAAAATCCTCCGAACGATTT-TAAAGATTAGACCAACAAGTCAAATCACAATATCGCTCATTGATCCAAAGAAATTTGATCAACGGAACAAGTTACCCTAGGGATAACAGCGCAATCCTATTCAAGAGTCCATATCGACAAT-AGGGTTTACGACCTCGATGTTGGATCAGGACATCCAGATGGTGCAACCGCTATCAAAGGTTCGTTTGTTCAACGATTAAAGTCCTACGTGATCTGAGTTCAGACCGGAGTAATCCAGGTCGGTTTCTATCTATT-ATACATTTCTCCCAGTACGAAAGGACAAGAGAAATAAGGCCAACTTTAAGC-AAGCGCCTTAAACCAATTAATGATTTCATCTTAATTAACTCC---GTAAGCAAATCACACCCTAGA-AAAGGGTCAAGTTAAGGTGGCAGAGCCCGGTAATTGCGTAAAACTTAAACCTTTATGATCAGAGATTCAAATCCTCTCCTTAACAAAAATGTTTATAATTAACATCCTAATGCTAATTATCCCTATCCTCCTAGCCGTAGCATTTCTCACACTAGTGGAACGAAAAGTCCTAGGGTATATGCAACTTCGAAAAGGCCCTAATGTAGTAGGCCCATACGGTCTACTCCAACCTATCGCAGATGCAATCAAGCTCTTTATTAAAGAACCACTACGACCAGCCACATCATCAATTTCAATATTTATCTTGGCACCTATCCTAGCCCTAAGCCTAGCTCTAACTATATGAATTCCCCTACCTATACCCTACCCACTCATCAACATAAATCTAGGAGTCCTATTTATACTAGCTATATCAAGCTTAGCTGTATACTCTATTCTTTGATCAGGTTGAGCCTCCAACTCAAAATACGCGCTAATCGGAGCACTACGAGCAGTAGCACAAACAATCTCATACGAAGTTACACTGGCAATTATTCTACTATCCGTACTACTAATAAGTGGATCCTACACCCTTTCCACCTTAATTATCACACAAGAACAAGTATGACTAATCTTCCCGGCATGACCCTTAGCAATAATGTGATTCATCTCTACACTAGCAGAAACAAATCGAGCTCCATTCGATCTTACCGAAGGAGAATCAGAATTAGTCTCAGGCTTTAACGTAGAATATGCAGCAGGACCATTTGCCTTATTCTTTATAGCAGAATACGCAAATATTATTATAATAAACATTTTCACAACAATCCTATTTCTAGGAGCATTTCACAACCCATACATACCAGAACTCTACACAATTAACTTCATTATTAAATCACTACTACTTACAATCTCCTTTCTATGAATCCGAGCATCCTATCCTCGATTCCGCTACGACCAACTAATACACTTATTATGAAAAAATTTTTTACCCCTAACACTAGCCCTATGCATATGACATGTATCATTACCCATCCTTCTATCAAGCATTCCCCCTCAAACATAAGAAATATGTCTGACAAAAGAGTTACTTTGATAGAGTAAATAATAGAGGTTTGAGCCCTCTTATTTCTAGAACTATAGGAATTGAACCTACTCCTAAGAATCCAAAACTCTTCGTGCTCCCAATT-ACACCAAATTCTAATAGTAAGGTCAGCTAATT-AAGCTATCGGGCCCATACCCCGAAAATGTTGGTTTATATCCTTCCCGTACTAATAAACCCAATCATCTTTATTATTATCCTATCAACAATTATACTAGGAACCATTATCGTCATAATTAGCTCCCACTGACTACTCATCTGAATTGGATTTGAAATAAACATACTCGCCATTATTCCTATTATAATAAAAAAACACAACCCACGAGCCACAGAAGCATCAACTAAATATTTCCTAACCCAATCAACAGCCTCAATGCTACTAATAATAGCTATCATTATTAACTTAATATACTCAGGTCAATGAACTGTAATGAAACTATTTAACCCAATAGCATCTATACTTATAACAATAGCTCTCGCTATAAAATTAGGAATAGCCCCATTCCACTTCTGAGTCCCAGAAGTAACACAAGGCATTCCCCTATCATCCGGCCTAATCCTACTTACATGACAAAAACTAGCCCCAATGTCAGTGTTTTATCAAATTTTCCCATCCATCAACCTAAACCTAATCCTAACCCTATCAATTCTATCAATCATAATTGGAGGCTGAGGAGGACTAAACCAAACCCAACTACGAAAAATCATAGCTTATTCATCAATTGCCCACATAGGCTGAATAACAGCAATTCTACCATATAACCCCACTATAACACTACTAAACTTAATTATCTACATTATCATAACCTCCACCATATTCATGCTATTTATAGCTAACTCAACTACCACTACCCTATCACTATCACACACATGAAATAAGGCACCCATCATAACCGCCCTAGCCCTTGTCACCCTTCTATCAATAGGAGGACTTCCTCCTCTCTCAGGATTTATACCAAAATGACTAATTATCCAAGAAATGACAAAAAATAATAGTATTATTATACCTACCCTTATAGCAATCACAGCACTACTAAACCTCTATTTCTACATACGACTCACATACTCCACTGCACTAACAATATTCCCCTCTACAAATAATATAAAAATAAAATGACAATTCTCCAATATAAAACAAATAACCCTACTACCAACAATAACTGTAATATCTACCCTACTTCTACCACTCACACCAATTCTATCAGTGCTAGAATAG--GAATTTAGGTTAAA-TAGACCAAGAGCCTTCAAAGCCCTAAGCAAGTACAATTTACTTAATTCCTGATAAGGACTGCAAGACTATATCTTACATCTACTGAATGCAAATCAATTACTTTAATTAAGCTAAGTCCTCCCTAGATTGGTGGGATCCACCCCCACGAAACTTTAGTTAACAGCTAAATACCCTAATCAACTGGCTTCAATCTACTTCTCCCGCCGCGAGAAAAAAAAGGCGGGAGAAGCCCCGGCAGAATT-GAAGCTGCTTCTCTGAATTTGCAATTCAACGTGAAATT------CACCACAGGACTTGGTAAAAAGAGGAATTCA--ACCTCTGTCTTTAGATTTACAGTCTAATGCCTCACTCAGCCATTCTACC-TATGTTCATTAACCGCTGACTATTCTCAACCAACCATAAAGATATCGGTACTCTATACTTACTATTTGGTGCTTGAGCTGGTATGGTAGGAACAGCTTTAAGCCTACTAATCCGTGCCGAACTAGGCCAACCTGGAACCCTACTCGGAGATGACCAAATCTACAATGTAATCGTAACCGCACATGCATTTGTAATAATTTTCTTTATAGTTATGCCAATCATAATCGGAGGATTCGGCAATTGACTAGTCCCCCTAATAATTGGCGCTCCTGATATAGCTTTTCCCCGAATAAACAATATAAGCTTCTGACTCCTCCCCCCTTCTTTCTTATTACTTCTAGCCTCCTCAATAGTCGAAGCTGGAGCAGGAACAGGCTGAACTGTGTACCCCCCTTTAGCTGGTAATCTGGCCCATGCAGGAGCCTCTGTAGACCTAACTATCTTTTCTCTGCACCTAGCAGGTGTTTCCTCCATCCTAGGAGCTATTAATTTTATTACAACAATCATCAATATGAAACCCCCAGCTATATCACAATATCAAACTCCATTATTTGTATGATCAGTGTTAATTACTGCCGTACTATTACTCCTGTCACTCCCCGTGCTAGCAGCTGGCATTACTATACTACTCACAGACCGAAACCTAAACACTACCTTCTTTGATCCAGCAGGAGGAGGAGACCCCATCCTGTATCAACATTTGTTCTGATTCTTTGGACACCCCGAAGTGTACATTCTTATTCTACCTGGCTTTGGAATAATCTCCCATATTGTAACTTATTACTCAGGAAAAAAAGAACCATTTGGATACATAGGCATAGTCTGAGCTATAATGTCAATTGGATTCTTAGGATTTATCGTATGAGCCCATCATATGTTTACAGTCGGAATAGATGTCGATACACGAGCCTACTTTACATCAGCTACTATAATTATTGCTATTCCAACTGGAGTAAAAGTCTTTAGCTGACTAGCAACACTCCACGGAGGTAATATCAAATGATCTCCCGCTATAATATGAGCCCTAGGCTTCATTTTCCTTTTTACAGTAGGAGGTTTAACCGGGATTGTCCTAGCTAATTCCTCCCTCGATATCGTTCTCCACGATACCTATTATGTAGTTGCACACTTTCACTACGTGCTGTCAATAGGAGCTGTATTCGCTATTATAGGAGGATTCGTGCACTGATTCCCGCTATTCTCAGGCTACACTCTTAACGACACGTGAGCTAAAATCCACTTTGTAATTATATTTGTAGGTGTAAACATAACCTTTTTTCCACAACATTTTCTTGGACTATCTGGAATACCACGACGCTACTCCGATTACCCAGACGCATACACAATATGAAATACCATCTCATCCATAGGCTCATTTATTTCCCTAACAGCAGTCATGTTAATAATTTTTATTATCTGAGAAGCATTTGCATCCAAACGAGAAGTCCTAACTGTAGATCTAACCACAACAAATCTAGAATGACTAAATGGATGCCCTCCACCATACCACACATTTGAAGAACCTACATATATTAATTCAAAATA----------------AGAAAGGAAGGAATCGAACCCCCT-ATTACTGGTTTCAAGCCAACATCATAACCATTATGTCTTTCTCAATC-AATGAGATGTTAGTAAAATATTACATAACTTTGTCGAAGTTAAGTTACAAGTGAAAATCCTGTACATCTCATATGGCATACCCCATACAATTAGGCTTTCAAGATGCAACATCACCCATTATAGAAGAACTACTACATTTCCATGATCATACACTAATAATTGTCTTTTTAATTAGCTCACTAGTACTCTACATTATCTCACTCATATTAACAACAAAACTAACCCATACTAGTACAATAGACGCACAAGAAATCGAGACAATTTGAACAATTTTACCAGCTATCATCTTAATTCTAATTGCCCTCCCATCCTTACGAATCCTATATATAATAGACGAAATTAATAACCCCTCCCTTACAGTAAAAACCATAGGACACCAATGATATTGAAGTTACGAATATACAGACTATGAAGACCTGAACTTTGATTCCTATATAATCCCAACATCAGAATTAAAACCAGGAGAACTACGACTACTAGAAGTAGATAACCGAGTGGTATTACCAATAGAAATAACAATCCGAATACTAATCTCCTCTGAAGATGTACTACACTCATGAGCTGTACCTTCATTGGGGCTAAAGACAGATGCAATTCCAGGTCGTCTAAATCAAACAACCCTTATATCAACCCGACCAGGTCTATACTACGGACAGTGTTCAGAAATTTGTGGATCTAATCACAGTTTCATGCCTATCGTTCTAGAATTAGTCCCACTAAAATATTTTGAAAAATGATCTGCATCAATACTGTAAAATCACCAAGAAGCTAT-TTTAGCACTAACCTTTTAAGTTAGAGACTGAGAGTAAAGTACTCTCCTTGATGATATGCCACAACTAGACACATCCACATGACTCATAATAATCCTGTCAATATTCCTAACTCTTTTTATTATTTTCCAACTAAAAATCTCCAAACACAATTTCTTTCACAATCCTGAATCAACATTAACCAAAGCACAAAAACAAAATACTCCTTGAGAAACAAAATGAACGAAAATCTATTTGCCTCTTTCATTACCCCAATAATCCTAGGCCTTCCCCTTGCTACTCTCATTGTCATATTCCCTAGTCTATTATTCCCAACATCAAATCGATTAGTCAATAATCGTCTCCTTTCCCTTCAACAATGAATACTTCAACTTGTATCAAAACAAATAATGGGAATTCACAACACTAAAGGACAAACATGGACACTTATACTAATATCCCTAATCTTATTTATTGGCTCAACAAATCTACTAGGCCTACTCCCTCACTCATTCACACCAACTACACAACTATCAATAAACCTAGGCATGGCTATCCCCTTATGAGCAGGCGCTGTAATTACAGGATTCCGCAATAAAACTAAAGCATCTCTTGCTCACTTCCTACCACAAGGAACACCCACTCCACTAATCCCAATGCTAGTAATTATCGAAACTATTAGCCTCTTTATCCAACCAATAGCCTTAGCAGTACGATTAACAGCCAATATTACTGCAGGACACCTATTAATTCACCTAATCGGAGGAGCCACACTTGCACTAATAAATATTAGCACCACAACAGCTCTTATCACATTCATCATCCTAATCCTACTCACAATTCTCGAGTTTGCAGTAGCCATAATTCAAGCTTATGTATTTACTCTTCTAGTTAGCCTATACCTGCATGACAACACATAATGACACACCAAACCCACGCCTACCACATAGTAAACCCAAGTCCCTGGCCTCTCACAGGGGCCTTATCAGCCCTCCTCATAACATCTGGCCTAATTATATGATTCCACTTTAACTCAATAACCTTGCTTATACTTGGCCTAACCACAAACATACTTACAATATACCAATGATGACGAGATATTATCCGAGAAAGTACCTTTCAAGGACATCATACCCCAACCGTCCAAAAAGGCCTCCGTTATGGAATAATTCTTTTTATTATCTCTGAAGTATTATTCTTTACTGGATTCTTCTGAGCATTTTACCACTCAAGCCTTGCCCCTACACCTGAACTAGGCGGCTGCTGACCCCCAACAGGCATCCACCCGCTCAATCCCCTAGAAGTCCCACTACTTAATACCTCCGTCTTACTAGCCTCAGGAGTCTCCATTACATGAGCCCATCACAGCCTCATAGAAGGAAATCGCAACCACATACTACAAGCCTTATTTATCACTATTGCACTGGGCGTATATTTTACATTACTACAAGCCTCAGAATACTATGAAGCACCCTTCACCATCTCAGACGGAGTCTATGGTTCAACCTTCTTCGTAGCTACGGGCTTCCACGGTCTCCACGTCATTATTGGATCCACTTTCCTAATTGTCTGTTTTTTCCGTCAACTAAAATTCCATTTTACTTCCAACCATCATTTCGGCTTCGAAGCTGCAGCCTGATACTGACATTTTGTAGACGTAGTATGACTTTTCCTCTATGTATCTATTTATTGATGAGGTTCATATTCTTTTAGTATCAACTAGTACAACTGACTTCCAATCAGTTAGTTTCGGTTAAATCCGAAAAAGAATAATAAACCTAATACTAGCTCTTCTGACCAACCTCACATTAGCCACATTACTCGTTATCATTGCATTTTGACTTCCCCAGCTAAACGTATACTCAGAAAAAACAAGCCCATATGAATGTGGATTTGACCCAATGGGGTCAGCCCGCCTACCCTTCTCCATAAAATTCTTCCTGGTAGCCATTACATTTCTCCTCTTTGACCTAGAAATTGCACTTCTCCTACCATTACCCTGAGCCTCACAAACTACTAATCTAAACACTATACTCACCATGGCCCTCCTCCTAATCCTACTACTAGCTGTAAGCCTAGCCTACGAATGAACTCAAAAGGGCCTAGAATGAACCGAATATGGTATTTAGTTTAAAA-TAAAATAAATGATTTCGACTCATTAGATTATGATCAAACTCATAATTACCAAATGTCCCTAGTCTATATAAATATCATAGTAGCATTTACAGTATCTCTTACAGGCCTACTAATATACCGATCCCATCTAATATCATCTCTTCTATGCCTAGAGGGAATAATATTATCTTTATTTGTTATAGCTACCCTAACAATCCTAAATACCCACTTCACCCTAGCTAGTATGATACCCATTATCCTGCTAGTCTTCGCAGCTTGTGAAGCAGCACTAGGCCTATCCCTACTAGTAATAGTATCAAATACATATGGTACTGACTATGTACAAAACCTCAATCTACTCCAATGCTAAAATACATTATCCCCACAATAATACTTATACCCCTAACCTGATTATCAAAAAACAATATGATCTGAATTAACTCCACAACCCACAGTCTACTCATCAGTCTCTCAAGCCTACTCCTCATAAACCAATTTAGCGACAACAGCCTTAACTTCTCATTAGTTTTCTTCTCCGACTCTCTATCAACACCTCTACTAATTTTAACCATGTGACTTCTCCCTCTAATACTAATAGCTAGCCAATATCACTTATCAAAAGAAAACTTAACTCGAAAAAAACTATTCATTACTATACTGATTCTATTACAACTATTTCTAATTATAACCTTCACCGCCACAGAACTAATCCTTTTCTACATTTTATTTGAAGCAACACTAGTCCCAACACTCATTATCATCACCCGCTGAGGAAACCAAACAGAACGTCTAAACGCTGGTCTCTACTTCCTATTTTACACACTAGCAGGCTCTCTTCCACTGTTAGTTGCACTAGTCTATATTCAAAATACAGTAGGATCCCTAAACTTTTTGATACTCCAATATTGAGTACAACCAATACCCAGCTCCTGATCAAATGTATTTATATGACTAGCATGTATAATAGCCTTTATGGTAAAAATACCACTATATGGCCTCCACCTCTGATTACCAAAAGCCCACGTAGAAGCCCCTATTGCAGGCTCCATAGTCCTTGCAGCTATTCTACTAAAACTAGGGGGGTACGGTATACTACGAATCACAATATTCCTAAATCCAACCACTGAATTTATAGCATACCCATTCATCATACTATCCTTATGGGGCATAATCATAACCAGCTCAATCTGCCTCCGCCAAACAGACTTAAAATCACTCATCGCATACTCCTCTGTTAGCCACATAGCACTCGTCATCGTAGCCATCCTCATCCAAACACCCTGAAGCTACATAGGAGCTACAGCCTTGATAATTGCACACGGTCTCACATCCTCTATACTCTTCTGTCTAGCAAACTCTAATTACGAACGAATCCACAGCCGAACAATAATTCTAGCCCGCGGCCTACAAACACTCCTGCCTCTAATAGCTACCTGATGACTCCTAGCAAGTCTAACTAATCTAGCCCTACCCCCAACAATCAACTTAATCGGAGAATTATTCGTAGTAATATCAACTTTCTCATGGTCTAACATTACAATCATTTTAATAGGAGTAAACATAGTAATCACCGCCCTATACTCTTTGTACATATTAATTACAACACAACGAGGAAAATATACCCATCACATCAACAATATCTCACCCTCCTTCACACGAGAAAATGCCCTTATATCATTACATATCCTACCACTACTATTATTATCCCTAAACCCAAAAATCATTCTAGGGCCTCTCTACTGTAAATATAGTTTAAAAAAAA-CACTAGATTGTGGATCTAATAATAGAAGTCCATTACCTTCTTATTTACCGAAAAAGTACGCAAGAACTGCTAA-TTCTATGCCTCCATGTCTAACAACATGGCTTTTTCAAACTTTTAAAGGATAGTAGTT-ATCCATT-GGTCTTAGGAACCAAAAAATTGGTGCAACTCCAAATAAAAGTAATTAACCTATTCTCCTCCTTCACATTAATCACCCTACTCCTACTAACTGTACCCATCATAATAACAAGTTTCAACACCTATAAGACTATCAACTACCCTCTCTACGTGAAAACAACCATCTCATATGCCTTCATCACCAGCATAATCCCCACAATAATATTTATCCATACGGGCCAAGAAATAATTATTTCAAACTGACACTGATTAACCATCCAAACTCTTAAATTATCACTAAGCTTCAAAATAGACTACTTCTCAATAATATTTGTTCCAGTAGCATTATTTGTCACGTGATCTATCATAGAATTCTCAATATGATATATACACTCAGACCCAAACATTAATAAATTCTTTAAATACCTCTTATTATTCCTCATTACCATACTAATCCTTGTTACAGCAAACAACCTATTCCAACTGTTCATTGGCTGAGAAGGCGTTGGAATTATATCATTCCTACTTATTGGATGATGATATGGGCGGGCAGATGCAAATACAGCAGCCCTCCAAGCAATCCTATATAATCGCATTGGAGACATTGGATTTATTTTAGCAATAGCATGGTTCCTAACCAATCTTAACACCTGAGATCTCCAACAAATCTTTATACTGAACCCAGAAAACTCTAATATACCCCTAATAGGCCTCGTACTAGCCGCAACCGGAAAATCTGCCCAATTCGGCCTACATCCATGACTACCATCAGCAATAGAAGGTCCTACCCCTGTTTCAGCATTACTCCATTCAAGCACAATAGTCGTAGCAGGCATTTTCTTATTAATCCGATTCTACCCACTAACAGAAAATAATAAATTCATCCAATCTACCATACTATGCCTAGGAGCCATCACTACGTTATTCACGGCAATATGCGCCCTCACCCAAAACGACATTAAAAAAATCGTTGCTTTCTCTACATCCAGCCAATTAGGCCTCATAATAGTAACAATTGGCATTAATCAACCATATCTAGCATTCCTTCATATCTGCACCCATGCCTTCTTTAAAGCCATACTATTTATATGCTCCGGTTCTATTATCCACAGCCTAAACGATGAACAAGATATTCGAAAAATAGGAGGCCTGTTTAAAGCAATACCATTCACCACAACAGCCCTAATCATTGGCAGCCTTGCACTAACAGGAATCCCCTTTCTTACCGGATTCTATTCCAAAGACCTAATTATCGAAGCTGCCAATACGTCATATACCAACGCCTGAGCCCTCTTAATAACATTAACTGCCACCTCCTTCACAGCTATCTACAGCACCCGCATTATCTTCTTTGCACTCTTAGGACAACCTCGATTTCCAACTCTAATTATCATTAATGAAAATAACCCCTTTTTAATCAACTCCATCAAACGCCTCCTAATCGGAAGTCTTTTCGCTGGGTTCATCATCTCAAACAACATTCCTCCAACAACAGTACCCCAAATAACCATGCCCTACTACTTAAAAATAACAGCCCTAGCAGTTACAATCCTAGGTTTTATTTTAGCACTAGAAATTAACAATCTAACCCAAAACCTAAAATTTAATTACTCATCAAACATATTTAAATTCTCCAACCTTCTAGGGTATTTCCCCACAATTATACACCGTCTAGCCCCCTATTTAAACCTAACAATAAGCCAAAAATCAGCATCCTCTCTCCTAGATCTAATCTGACTAGAAAATATTTTACCAAAAACTACCTCACTAATTCAAATGAACATATCCATAATAATCACAAACCAAAAGGGCCTAATCAAACTATATTTTCTCTCCTTTCTAGTCACAATTCTCATTAGTATCGTCCTATTTAATTTCCACGAGTAATCTCCATAATAACAATAACACCAATCAATAAAGACCAACCAGTTACAATAACCAATCAAGTACCATAACTATACAAAGCCGCAATCCCCATAGCCTCCTCACTAAAAAATCCAGAATCCCCAGTATCATAAATTACTCAATCCCCCAAACCATTAAACTTAAACACAACCTCCACCTCCTCATCCTTCAATACATAATAGATTATCACAAACTCCATTAACAAACCAGTAATAAAAGCTCCCAAAACAGTTTTATTAGAGACCCAAATCTCAGGATACTGTTCCGTAGCCATAGCTGTCGTATAACCAAAAACCACTATTATTCCCCCCAAATAAATTAAAAAAACTATTAAACCTAAAAAAGACCCGCCAAAATTCAACACAATCCCACAACCAACTCCACCACTCACAATCAACCCTAACCCCCCATAAATAGGTGAAGGTTTCGAAGAAAATCCCACGAAACCAATCACAAAAATTACACTCAAAATAAATACAATATATACTATCATTATTCTTGCATGGAATCTAACCATGACTAATGATATGAAAAACCATCGTTGTCATTCAACTACAAGAACACTAATGACCAATATTCGAAAATCTCACCCATTAATAAAGATTGTGAACAATGCATTCATTGATCTCCCAGCCCCATCAAACATCTCATCCTGATGAAACTTTGGCTCCCTACTAGGCATCTGCCTAATTATCCAAATCCTAACAGGCCTATTTCTAGCAATACATTACACCTCTGATACAATAACAGCATTTTCCTCCGTCACTCACATTTGCCGAGACGTTAATTACGGCTGAATTATTCGATATATACACGCAAATGGAGCATCAATATTCTTTATCTGCCTGTTTATACATGTAGGACGAGGCCTATACTACGGATCATACACATTCCTAGAAACATGAAACATCGGAGTCATCCTCCTATTTACAGTAATAGCCACAGCATTCATAGGATATGTCCTACCTTGAGGACAAATATCTTTCTGAGGAGCGACAGTTATTACCAATCTTCTCTCAGCAATTCCATACATTGGTACTAATCTGGTTGAATGAATTTGAGGAGGCTTCTCAGTAGACAAAGCAACACTCACCCGATTCTTTGCCTTCCACTTCATTCTCCCATTTATCATCGCAGCACTCGCTATGGTCCACCTACTCTTTCTCCACGAAACAGGATCCAACAACCCAACAGGAATCACATCAGATATAGACAAAATCCCATTCCACCCCTACTACACCATCAAAGACATTCTAGGTGTCCTATTACTAATCTTAGTCTTAATAACACTAGTACTATTCACACCTGATTTACTTGGAGACCCAGACAATTATACCCCAGCAAACCCATTAAATACGCCCCCACATATTAAACCCGAATGATACTTCCTATTTGCATATGCCATTCTACGATCAATTCCCAACAAACTAGGAGGAGTACTAGCCTTAGTCTTATCCATCCTAATTTTAATCCTCATACCCCTACTTCATACGTCTAAACAACGAAGTATAATATTCCGACCTCTCAGCCAATGCCTATTTTGAATCTTAGTAGCAGACCTACTAACACTCACATGAATTGGAGGACAACCAGTCGAACACCCATATATTATTATTGGACAACTAGCGTCTATCATATACTTCCTTCTTATTCTAGTAATAATACCAGTAGCTAGCATAGTTGAAAATAATCTCTTAAAATGAAGACAAGTCTTTGTAGTA--TACACAATACACTGGTCTTGTAAACCAGAAAAGGAGAACAACTAACC-TCCCTAAGACT-CAAGGAAGAAGCTA-TAGCTCCACTATCAACACCCAAAGCTGAAGTTCTATTTAAACTATTCCCTGACAA--CTATTGA-------------TATACCCCCATAATTATCAAGAAC-TTTTTTAGTATTA-AAACTCTCAAAACCTCTAA-TAATTCAACAC-AACTTTGGACTCAAT----------------------------------------------------------------------------------------------------------------------------------------------------------------------------------------------------------------------------------------------------------------------------------------------------------AACATAATAACT---------GCCCCACGTAC--------TAACAA-TG--------------------TATGAATTTTACCTGTATATA--AATAAACACATAATATTAATGTAATAGAAAACAGTG--------ATGTATA-----GTACAT-------AATATTAATGTACTA-GGACATATTATGTATA-TAGTACATTATATTATATGCCCCATGCATATAAGCAAGTACAATA-CTTTATTGATAGTACATAGTACATATAGTCATTGATC-GTTCATAGCACATT-AAGTCAAATCAATCCTTGTCAACATG-------CATATCCCGT-CCCTTAGATCACGAGCTTAATTACCATGCCGCGTGAAACCAGCAACCCGCTTGGCAGGGATTTCTCTTCTCGCTCCGGGCCCATGATTTGTGGGGGTAGCTATTTAATGAACTTTATCAGACATCTGGTTCTTTCTT-CAGGGCCATGTC-TTTAAAATCGCTCATTCTTTCCTCTTAAATAAGACATCTCGATGGACTAATGACTAATCAGCCCATGCTCACACATAACTGTGCTGTCATACATTTGGTATTTTTTAATTTTTGGGG-ATGCTTGGACTCAGCTATGGCCGTCTGAGGCCCTGACCCGGAGCATTGATTGTAGCTGGACTTAACTGCATCTTGAGCATCACCAT----------AATGGTAGGCAC-GA-----------GCATCATAATTAATGGTAGCA-GGACATAAAACTGTATTATACATATTAATCC-ATTAT----------CCCCCCTTC----------------------------CCCCCTTATATACCTACCATCATTTTTGACACGCTCCCCCCTAGATACTTATCCAAATTTATTACGTTTTCAATACTCAAATTAGCACTCCAT-ATAAAATAAGCATGTAAGTGCTT--GCTTACATCACAATATCTA--
>Moschus_chrysogaster_2
GTTGATGTAGCTTAA-TATTAAAGCAAGGCACTGAAAATGCCTAGATGAGTA-TATAAACTCCATAAACACATAGGTTTGGTCCCAGCCTTCCTATTGATTCTTAATAAACTTACACATGCAAGCATCCACACCCCGGTGAA-AATGCCCTCCGAGTCTAACGGAACCAAGAGGAGCAGGTATCAAGCACAC-ACC-TTGTAGCTCACAACACCTTGCTTAACCACACCCCC-ACGGGAAACAGCAGTGATAGAAATTAAGCCATAAACGAAAGTTTGACTAAGTTATATTAACTAGGGTTGGTAAATCTCGTGCCAGCCACCGCGGTCATACGATTGACCCAAATTAATAGGAATACGGCGTAAAGCGTGTTAAAGCCTTCAATC-AAATAGAGTTAAATTTTAATTAAGCTGTAAAAAGCCACAATTATAACAAAAATAAACGACGAAAGTAACTCTACAACC-GCTGACACACTATAGCTAAGACCCAAACTGGGATTAGATACCCCACTATGCTTAGCCCTAAACACAAATAATTAT--ATAACAAAATTATTCGCCAGAGTACTACCAGCAACAGCTTAAAACTCAAAGGACTTGGCGGTGCTTCACACCCTTCTAGAGGAGCCTGTTCTATAATCGATAAACCCCGATAAACCTCACCAATCCTTGCTAATACAGTCTATATACCGCCATCTTCAGCAAACCCTAAAAA-GGAACAAAAGTAAGCATAATCATAATACACAAAAACGTTAGGTCAAGGTGTAACCTATGGAATGGAAAGAAATGGGCTACATTTTCT-ATCTCAAGAA-AATCCA-ATACGAAAGTTATTATGAAACTAATAACCAAAGGAGGATTTAGTAGTAAACTAAGAATAGAGTGCTTAGTTGAATTAGGCCATGAAGCACGCACACACCGCCCGTCACCCTCCTCAAATAAACATAATGTACTA-AAATATATTTACACACATTAGC-CACATGAGAGGAGACAAGTCGTAACAAGGTAAGCATACTGGAAAGTGTGCTTGGACAAATCAAGATATAGCTTAA-ACAAAGCATCTAGTTTACACCTAGAAGATTTCAT-ATATCACGAATATCTTGAACTAAAGCTAG-CCCACAATTTT---ACTCA-ATCCAACAATCAAAACAAAATAAAACAAAACATTTATTCA-ATACCTTAAAGTATAGGAGATAGAAATTTTAA-CTTGGCGCTATAGAGAAAGTACCGTAAGGGAACGATGAAAGAAAA--TATTCAAA-GTATAAGAAAGCAAAGATTACCCCTTGTACCTTTTGCATAATGAGTTAACTAGTATAAAGCTTAACAAAACGAATTTTAGCTAAGCCACCCGAAACCAGACGAGCTACCCATGAACAGTTTATTAAGAACCAACTCATCTATGTAGCAAAATAGTGAGAAGATTCATAGGTAGAGGTGACACGCCCAACGAGCCTGGTGATAGCTGGTTGTCCAGGAAATGAATTTAAGTTCAGCTTTAAACATACTAAAAAC-CAAACAAATTTCACTGTATTTTTAAAAGTTAGTCTAAAAAGGTACAGCCTTTTAGA-AACGGATACAACCTTGACTAGAGAGTAAAATCTGATA-ATACCATAGTAGGCCTAAAAGCAGCCACCAATTAAGAAAGCGTTAAAGCTCAACAATAATAATGATATTAATTCCACTAGTAA-AC-AATCAACTCCTAGCCT--AATACTGGACCAATCTATTAAAAAATAGAAGCAATAATGTTAACATGAGTAACAAGAAGTACCTTCTCCTTGCATAAGTTTAAGTCAGTATCTGATACTACTCTGACTATTAACAGCAA-ATAAAACCAACCTAATAATAAATAATTTATTAACCATACTGTTAATCCAACACAGGAATGCACTTAA-GGAAAGATTAAAAGAAGTAAAAGGAACTCGGCAAACAC-GAACCCCGCCTGTTTACCAAAAACATCACCTCCAGCATTTCCAATATTGGAGGCACTGCCTGCCCAGTGAC-AATCGTTAAACGGCCGCGGTATCCTGACCGTGCAAAGGTAGCATAATCATTTGTTCTCTAAATAAGGACTTGTATGAATGGCCACACGAGGGTTCTACTGTCTCTTACTTCCAATCAGTGAAATTGACCTTTCCGTGAAGAGGCGGAAATAAGCCAATAAGACGAGAAGACCCTATGGAGCTTTAACTAACTAGCCTAAAGA-AAATAAATAC-AACCACCAAGGGA-TAATGACACTCTCA-ATAAGCTAGCAGTTTCGGTTGGGGTGACCTCGGAGAACAGAAAATCCTCCGAACGATTT-TAAAGATTAGACCAACAAGTCAAATCACAATATCGCTCATTGATCCAAAGAAATTTGATCAACGGAACAAGTTACCCTAGGGATAACAGCGCAATCCTATTCAAGAGTCCATATCGACAAT-AGGGTTTACGACCTCGATGTTGGATCAGGACATCCAGATGGTGCAACCGCTATCAAAGGTTCGTTTGTTCAACGATTAAAGTCCTACGTGATCTGAGTTCAGACCGGAGTAATCCAGGTCGGTTTCTATCTATT-ATACATTTCTCCCAGTACGAAAGGACAAGAGAAATAAGGCCAACTTTAAGC-AAGCGCCTTAAACCAATTAATGATTTCATCTTAATTAACTCC---GTAAGCAAATCACACCCTAGA-AAAGGGTCAAGTTAAGGTGGCAGAGCCCGGTAATTGCGTAAAACTTAAACCTTTATGATCAGAGATTCAAATCCTGTCCTTGACAAAAATGTTTATAATTAACATCCTAATGCTAATTATCCCTATCCTTCTAGCCGTAGCATTTCTCACACTAGTGGAACGAAAAGTCCTAGGGTATATGCAACTTCGAAAAGGCCCTAATGTAGTAGGCCCATACGGTCTACTCCAACCTATCGCAGATGCAATCAAGCTCTTTATTAAAGAACCACTACGACCAGCCACATCATCAATTTCAATATTTATCTTGGCACCTATCCTAGCCCTAAGCCTAGCTCTAACTATATGAATTCCCCTACCTATACCCTACCCACTCATCAACATAAATCTAGGAGTCCTATTTATACTAGCTATATCAAGCTTAGCTGTATACTCTATTCTTTGATCAGGTTGAGCCTCCAACTCAAAATACGCGCTAATCGGAGCACTACGAGCAGTAGCACAAACAATCTCATACGAAGTTACACTGGCAATTATTCTACTATCCGTACTACTAATAAGTGGATCCTACACCCTTTCCACCTTAATTATCACACAAGAACAAGTATGACTAATCTTCCCGGCATGACCCTTAGCAATAATGTGATTCATCTCTACACTAGCAGAAACAAATCGAGCTCCATTCGATCTTACCGAAGGAGAATCAGAATTAGTCTCAGGCTTTAACGTAGAATATGCAGCAGGACCATTTGCCTTATTCTTTATAGCAGAATACGCAAATATTATTATAATAAACATTTTCACAACAATCCTATTTCTAGGAGCATTTCACAACCCATACATACCAGAACTCTACACAATTAACTTCATTATTAAATCACTACTACTTACAATCTCCTTTCTATGAATCCGAGCATCCTATCCTCGATTCCGCTACGACCAACTAATACACTTATTATGAAAAAATTTTTTACCCCTAACACTAGCCCTATGCATATGACATGTATCATTACCCATCCTTCTATCAAGCATTCCCCCTCAAACATAAGAAATATGTCTGACAAAAGAGTTACTTTGATAGAGTAAATAATAGAGGTTTGAGCCCTCTTATTTCTAGAACTATAGGAATTGAACCTACTCCTAAGAATCCAAAACTCTTCGTGCTCCCAATT-ACACCAAATTCTAATAGTAAGGTCAGCTAATT-AAGCTATCGGGCCCATACCCCGAAAATGTTGGTTTATATCCTTCCCGTACTAATAAACCCAATCATCTTTATTATTATCCTATCAACAATTATACTAGGAACCATTATCGTCATAATTAGCTCCCACTGACTACTCATCTGAATTGGATTTGAAATAAACATACTCGCCATTATTCCTATTATAATAAAAAAACACAACCCACGAGCCACAGAAGCATCAACTAAATATTTCCTAACCCAATCAACAGCCTCAATGCTACTAATAATAGCTATCATTATTAACTTAATATACTCAGGTCAATGAACTGTAATGAAACTATTTAACCCAATAGCATCTATACTTATAACAATAGCCCTCGCTATAAAATTAGGAATAGCCCCATTCCACTTCTGAGTCCCAGAAGTAACACAAGGCATTCCCCTATCATCCGGCCTAATCCTACTTACATGACAAAAACTAGCCCCAATGTCAGTGTTTTATCAAACTTTCCCATCCATCAACCTAAACCTAATCCTAACCCTATCAATTCTATCAATCATAATTGGAGGCTGAGGAGGACTAAACCAAACCCAACTACGAAAAATCATAGCTTATTCATCAATTGCCCACATAGGCTGAATAACAGCAATTCTACCATATAACCCCACTATAACACTACTAAACTTAATTATCTACATTATCATAACCTCCACCATATTCATGCTATTTATAGCTAACTCAACTACCACTACCCTATCACTATCACACACATGAAATAAGGCACCCATCATAACCGCCCTAGCCCTTGTCACCCTTCTATCAATAGGAGGACTTCCTCCTCTCTCAGGATTTATACCAAAATGACTAATTATCCAAGAAATGACAAAAAATAATAGTATTATTATACCTACCCTTATAGCAATCACAGCACTACTAAACCTCTATTTCTACATACGACTCACATACTCCACTGCACTAACAATATTCCCCTCTACAAATAATATAAAAATAAAATGACAATTCTCCAATATAAAACAAATAACCCTACTACCAACAATAACTGTAATATCTACCCTACTTCTACCACTCACACCAATTCTATCAGTGCTAGAATAG--GAATTTAGGTTAAA-TAGACCAAGAGCCTTCAAAGCCCTAAGCAAGTACAATTTACTTAATTCCTGATAAGGACTGCAAGACTATATCTTACATCTACTGAATGCAAATCAATTACTTTAATTAAGCTAAGTCCTCCCTAGATTGGTGGGATCCACCCCCACGAAACTTTAGTTAACAGCTAAACACCCTAATCAACTGGCTTCAATCTACTTCTCCCGCCGGGAGAAAAAAAAGGCGGGAGAAGCCCCGGCAGAATT-GAAGCTGCTTCTCTGAATTTGCAATTCAACGTGAAATT------CACCACAGGACTTGGTAAAAAGAGGAATTCA--ACCTCTGTCTTTAGATTTACAGTCTAATGCCTCACTCAGCCATTCTACC-TATGTTCATTAACCGCTGACTATTCTCAACCAACCATAAAGATATCGGTACTCTATACTTACTATTTGGTGCTTGAGCTGGTATGGTAGGAACAGCTTTAAGCCTACTAATCCGTGCCGAACTAGGCCAACCTGGAACCCTACTCGGAGATGACCAAATCTACAATGTAATCGTAACCGCACATGCATTTGTAATAATTTTCTTTATAGTTATGCCAATCATAATCGGAGGATTCGGCAATTGACTAGTCCCCCTAATAATTGGCGCTCCTGATATAGCTTTTCCCCGAATAAACAATATAAGCTTCTGACTCCTCCCCCCTTCTTTCTTATTACTTCTAGCCTCCTCAATAGTCGAAGCTGGAGCAGGAACAGGCTGAACTGTGTACCCCCCTTTAGCTGGTAATCTGGCCCATGCAGGAGCCTCTGTAGACCTAACTATCTTTTCTCTGCACCTAGCAGGTGTTTCCTCCATCCTAGGAGCTATTAATTTTATTACAACAATCATCAATATGAAACCCCCAGCTATATCACAATATCAAACTCCATTATTTGTATGATCAGTGTTAATTACTGCCGTACTATTACTCCTGTCACTCCCCGTGCTAGCAGCTGGCATTACTATACTACTCACAGACCGAAACCTAAACACTACCTTCTTTGATCCAGCAGGAGGAGGAGACCCTATCCTGTATCAACATTTGTTCTGATTCTTTGGACACCCCGAAGTGTACATTCTTATTCTACCTGGCTTTGGAATAATCTCCCATATTGTAACTTATTACTCAGGAAAAAAAGAACCATTTGGATACATAGGCATAGTCTGAGCTATAATGTCAATTGGATTCTTAGGATTTATCGTATGAGCCCATCATATGTTTACAGTCGGAATAGATGTCGATACACGAGCCTACTTTACATCAGCTACTATAATTATTGCTATTCCAACTGGAGTAAAAGTCTTTAGCTGACTAGCAACACTCCACGGAGGTAATATCAAATGATCTCCCGCTATAATATGAGCCCTAGGCTTCATTTTCCTTTTTACAGTAGGAGGTTTAACCGGGATTGTCCTAGCTAATTCCTCCCTCGATATCGTTCTCCACGATACCTATTATGTAGTTGCACACTTTCACTACGTGCTGTCAATAGGAGCTGTATTCGCTATTATAGGAGGATTCGTGCACTGATTCCCGCTATTCTCAGGCTACACTCTTAACGACACGTGAGCTAAAATCCACTTTGTAATTATATTTGTAGGTGTAAACATAACCTTTTTTCCACAACATTTTCTTGGACTATCTGGAATACCACGACGCTACTCCGATTACCCAGACGCATACACAATATGAAATACCATCTCATCCATAGGCTCATTTATTTCCCTAACAGCAGTCATGTTAATAATTTTTATTATCTGAGAAGCATTTGCATCCAAACGAGAAGTCCTAACTGTAGATCTAACCACAACAAATCTAGAATGACTAAATGGATGCCCTCCACCATACCACACATTTGAAGAACCTACATATATTAATTCAAAATA----------------AGAAAGGAAGGAATCGAACCCCCT-ATTACTGGTTTCAAGCCAACATCATAACCATTATGTCTTTCTCAATC-AATGAGATGTTAGTAAAATATTACATAACTTTGTCGAAGTTAAGTTACAAGTGAAAATCCTGTACATCTCATATGGCATACCCCATACAATTAGGCTTTCAAGATGCAACATCACCCATTATAGAAGAACTACTACATTTCCATGATCATACACTAATGATTGTCTTTTTAATTAGCTCACTAGTACTCTACATTATCTCACTCATATTAACAACAAAACTAACCCATACTAGTACAATAGACGCACAAGAAATCGAGACAATTTGAACAATTTTACCAGCTATCATCTTAATTCTAATTGCCCTCCCATCCTTACGAATCCTATATATAATAGACGAAATTAACAACCCCTCCCTTACAGTAAAAACCATAGGACACCAATGATATTGAAGTTACGAATATACAGACTATGAAGACCTGAACTTTGATTCCTATATAATCCCAACATCAGAATTAAAACCAGGAGAACTACGACTACTAGAAGTAGATAACCGAGTGGTATTACCAATAGAAATAACAATCCGAATACTAATCTCCTCTGAAGATGTACTACACTCATGAGCTGTACCTTCATTGGGGCTAAAGACAGATGCAATTCCAGGTCGTCTAAATCAAACAACCCTTATATCAACCCGACCAGGTCTATACTACGGACAGTGTTCAGAAATTTGTGGATCTAATCACAGTTTCATGCCTATCGTTCTAGAATTAGTCCCACTAAAATATTTTGAAAAATGATCTGCATCAATACTGTAAAATCACCAAGAAGCTAT-TTTAGCACTAACCTTTTAAGTTAGAGACTGAGAGTAAAGTACTCTCCTTGATGATATGCCACAACTAGACACATCCACATGACTCATAATAATCCTGTCAATATTCCTAACTCTTTTTATTATTTTCCAACTAAAAATCTCCAAACACAATTTCTTTCACAATCCTGAATCAACATTAACCAAAGCACAAAAACAAAATACTCCTTGAGAAACAAAATGAACGAAAATCTATTTGCCTCTTTCATTACCCCAATAATCCTAGGCCTTCCCCTTGCTACTCTCATTGTCATATTCCCTAGTCTATTATTCCCAACATCAAATCGATTAGTCAATAATCGTCTCCTTTCCCTTCAACAATGAATACTTCAACTTGTATCAAAACAAATAATGGGAATTCACAACACTAAAGGACAAACATGGACACTTATACTAATATCCCTAATCTTATTTATTGGCTCAACAAATCTACTAGGCCTACTCCCTCACTCATTCACACCAACTACACAACTATCAATAAACCTAGGCATGGCTATCCCCTTATGAGCAGGCGCTGTAATTACAGGATTCCGCAATAAAACTAAAGCATCTCTTGCTCACTTCCTACCACAAGGAACACCCACTCCACTAATCCCAATGCTAGTAATTATCGAAACTATTAGCCTCTTTATCCAACCAATAGCCTTAGCAGTACGATTAACAGCCAATATTACTGCAGGACACCTATTAATTCACCTAATCGGAGGAGCCACACTTGCACTAATAAATATTAGCACCACAACAGCTCTTATCACATTCATCATCCTAATCCTACTCACAATTCTCGAGTTTGCAGTAGCCATAATTCAAGCTTATGTATTTACTCTTCTAGTTAGCCTATACCTGCATGACAACACATAATGACACACCAAACCCACGCCTACCACATAGTAAACCCAAGTCCCTGGCCTCTCACAGGGGCCTTATCAGCCCTCCTCATAACATCTGGCCTAATTATATGATTCCACTTTAACTCAATAACCTTGCTTATACTTGGCCTAACCACAAACATACTTACAATATACCAATGATGACGAGATATTATCCGAGAAAGTACCTTTCAAGGACATCATACCCCAACCGTCCAAAAAGGCCTCCGTTATGGAATAATTCTTTTTATTATCTCTGAAGTATTATTCTTTACTGGATTCTTCTGAGCATTTTACCACTCAAGCCTTGCCCCTACACCTGAACTAGGCGGTTGCTGACCCCCAACAGGCATCCACCCGCTCAATCCCCTAGAAGTCCCACTACTTAATACCTCCGTCTTACTAGCCTCAGGAGTCTCCATTACATGAGCCCATCACAGCCTCATAGAAGGAAATCGCAACCACATACTACAAGCCTTATTTATCACTATTGCACTGGGCGTATATTTTACATTACTACAAGCCTCAGAATACTATGAAGCACCCTTCACCATCTCAGACGGAGTCTATGGTTCAACCTTCTTCGTAGCTACAGGCTTCCACGGTCTCCACGTCATTATTGGATCCACTTTCCTAATTGTCTGTTTTTTCCGTCAACTAAAATTCCATTTTACTTCCAACCATCATTTCGGCTTCGAAGCTGCAGCCTGATACTGACATTTTGTAGACGTAGTATGACTCTTCCTCTATGTATCTATTTATTGATGAGGTTCATATTCTTTTAGTATCAACTAGTACAACTGACTTCCAATCAGTTAGTTTCGGTTAAATCCGAAAAAGAATAATAAACCTAATACTAGCTCTTCTGACCAACCTCACATTAGCCACATTACTCGTTATCATTGCATTTTGACTTCCCCAGCTAAACGTATACTCAGAAAAAACAAGCCCATATGAATGTGGATTTGACCCAATGGGGTCAGCCCGCCTACCCTTCTCCATAAAATTCTTCCTGGTAGCCATTACATTTCTCCTCTTTGACCTAGAAATTGCACTTCTCCTACCATTACCCTGAGCCTCACAAACTACTAATCTAAACACTATACTCACCATGGCCCTCCTCCTAATCCTACTACTAGCTGTAAGCCTAGCCTACGAATGAACTCAAAAGGGCCTAGAATGAACCGAATATGGTATTTAGTTTAAAA-TAAAATAAATGATTTCGACTCATTAGATTATGATCAAACTCATAATTACCAAATGTCCCTAGTCTATATAAATATCATAGTAGCATTTACAGTATCTCTTACAGGCCTACTAATATACCGATCCCATCTAATATCATCTCTTCTATGCCTAGAGGGAATAATATTATCTTTATTTGTTATAGCTACCCTAACAATCCTAAATACCCACTTCACCCTAGCTAGTATGATACCCATTATCCTGCTAGTCTTCGCAGCTTGTGAAGCAGCACTAGGCCTATCCCTACTAGTAATAGTATCAAATACATATGGTACTGACTATGTACAAAACCTCAATCTACTCCAATGCTAAAATACATTATCCCCACAATAATACTTATACCCCTAACCTGATTATCAAAAAACAATATGATCTGAATTAACTCCACAACCCACAGTCTACTCATCAGTCTCTCAAGCCTACTCCTCATAAACCAATTTAGCGACAACAGCCTTAACTTCTCATTAGTTTTCTTCTCCGACTCTCTATCAACACCTCTACTAATTTTAACCATGTGACTTCTCCCTCTAATACTAATAGCTAGCCAATATCACTTATCAAAAGAAAACTTAACTCGAAAAAAACTATTCATTACTATACTGATTCTATTACAACTATTTCTAATTATAACCTTCACCGCCACAGAACTAATCCTTTTCTACATTTTATTTGAAGCAACACTAGTCCCAACACTCATTATCATCACCCGCTGAGGAAACCAAACAGAACGTCTAAACGCTGGTCTCTACTTCCTATTTTACACACTAGCAGGCTCTCTTCCACTGTTAGTTGCACTAGTCTATATTCAAAATACAGTAGGATCCCTAAACTTTTTGATACTCCAATATTGAGTACAACCAATACCCAGCTCCTGATCAAATGTATTTATATGACTAGCATGTATAATAGCCTTTATGGTAAAAATACCACTATATGGCCTCCACCTCTGATTACCAAAAGCCCACGTAGAAGCCCCTATTGCAGGCTCCATAGTCCTTGCAGCTATTCTACTAAAACTAGGGGGGTACGGTATACTACGAATCACAATATTCCTAAATCCAACCACTGAATTTATAGCATACCCATTCATCATACTATCCTTATGGGGCATAATCATAACCAGCTCAATCTGCCTCCGCCAAACAGACTTAAAATCACTCATCGCATACTCCTCTGTTAGCCACATAGCACTCGTCATCGTAGCCATCCTCATCCAAACACCCTGAAGCTACATAGGAGCTACAGCCTTGATAATTGCACACGGTCTCACATCCTCTATACTCTTCTGTCTAGCAAACTCTAATTACGAACGAATCCACAGCCGAACAATAATTCTAGCCCGCGGCCTACAAACACTCCTGCCTCTAATAGCTACCTGATGACTCCTAGCAAGTCTAACTAATCTAGCCCTACCCCCAACAATCAACTTAATCGGAGAATTATTCGTAGTAATATCAACTTTCTCATGGTCTAACATTACAATCATTTTAATAGGAGTAAACATAGTAATCACCGCCCTATACTCTTTGTACATATTAATTACAACACAACGAGGAAAATATACCCATCACATCAACAATATCTCACCCTCCTTCACACGAGAAAATGCCCTTATATCATTACACATCCTACCACTACTATTATTATCCCTAAACCCAAAAATCATTCTAGGGCCTCTCTACTGTAAATATAGTTTAAAAAAAA-CACTAGATTGTGGATCTAATAATAGAAGTCCATTACCTTCTTATTTACCGAAAAAGTACGCAAGAACTGCTAA-TTCTATGCCTCCATGTCTAACAACATGGCTTTTTCAAACTTTTAAAGGATAGTAGTT-ATCCATT-GGTCTTAGGAACCAAAAAATTGGTGCAACTCCAAATAAAAGTAATTAACCTATTCTCCTCCTTCACATTAATCACCCTACTCCTACTAACTGTACCCATCATAATAACAAGTTTCAACACCTATAAGACTATCAACTACCCTCTCTACGTGAAAACAACCATCTCATATGCCTTCATCACCAGCATAATCCCCACAATAATATTTATCCATACGGGCCAAGAAATAATTATTTCAAACTGACACTGATTAACCATCCAAACCCTTAAATTATCACTAAGCTTCAAAATAGACTACTTCTCAATAATATTTGTTCCAGTAGCATTATTTGTCACGTGATCTATCATAGAATTCTCAATATGATATATACACTCAGACCCAAACATTAATAAATTCTTTAAATACCTCTTATTATTCCTCATTACCATACTAATCCTTGTTACAGCAAACAACCTATTCCAACTGTTCATTGGCTGAGAAGGCGTTGGAATTATATCATTCCTACTTATTGGATGATGATATGGGCGGGCAGATGCAAATACAGCAGCCCTCCAAGCAATCCTATATAATCGCATTGGAGACATTGGATTTATTTTAGCAATAGCATGGTTCCTAACCAATCTTAACACCTGAGATCTCCAACAAATCTTTATACTGAACCCAGAAAACTCTAATATACCCCTAATAGGCCTCGTACTAGCCGCAACCGGAAAATCTGCCCAATTCGGCCTACATCCATGACTACCATCAGCAATAGAAGGTCCTACCCCTGTTTCAGCATTACTCCATTCAAGCACAATAGTCGTAGCAGGCATTTTCTTATTAATCCGATTCTACCCACTAACAGAAAATAATAAATTCATCCAATCTACCATACTATGCCTAGGAGCCATCACTACGTTATTCACGGCAATATGCGCCCTCACCCAAAACGACATTAAAAAAATCGTTGCTTTCTCTACATCCAGCCAATTAGGCCTCATAATAGTAACAATTGGCATTAATCAACCATATCTAGCATTCCTTCATATCTGCACCCATGCCTTCTTTAAAGCCATACTATTTATATGCTCCGGTTCTATTATCCACAGCCTAAACGATGAACAAGATATTCGAAAAATAGGAGGCCTGTTTAAAGCAATACCATTCACCACAACAGCCCTAATCATTGGCAGCCTTGCACTAACAGGAATCCCCTTTCTTACCGGATTCTATTCCAAAGACCTAATTATCGAAGCTGCCAATACGTCATATACCAACGCCTGAGCCCTCTTAATAACATTAACTGCCACCTCCTTCACAGCTATCTACAGCACCCGCATTATCTTCTTTGCACTCTTAGGACAACCTCGATTTCCAACTCTAATTATCATTAATGAAAATAACCCCTTTTTAATCAACTCCATCAAACGCCTCCTAGTCGGAAGTCTTTTCGCTGGGTTCATCATCTCAAACAACATTCCTCCAACAACAGTACCCCAAATAACCATGCCCTACTACTTAAAAATAACAGCCCTAGCAGTTACAATCCTAGGTTTTATTTTAGCACTAGAAATTAACAATCTAACCCAAAACCTAAAATTTAATTACTCATCAAACATATTTAAATTCTCCAACCTTCTAGGGTATTTCCCCACAATTATACACCGTCTAGCCCCCTATTTAAACCTAACAATAAGCCAAAAATCAGCATCCTCTCTCCTAGATCTAATCTGACTAGAAAATATTTTACCAAAAACTACCTCACTAATTCAAATGAACATAGCCATAATAATCACAAACCAAAAGGGCCTAATCAAACTATATTTTCTCTCCTTTCTAGTCACAATTCTCATTAGTATCGTCCTATTTAATTTCCACGAGTAATCTCCATAATAACAATAACACCAATCAATAAAGACCAACCAGTTACAATAACCAATCAAGTACCATAACTATACAAAGCCGCAATCCCCATAGCCTCCTCACTAAAAAATCCAGAATCCCCAGTATCATAAATTACTCAATCCCCCAAACCATTAAACTTAAACACAACCTCCACCTCCTCATCCTTCAATACATAATAGATTATCACAAACTCCATTAACAAACCAGTAATAAAAGCTCCCAAAACAGTTTTATTAGAGACCCAAATCTCAGGATACTGTTCCGTAGCCATAGCTGTCGTATAACCAAAAACCACTATTATTCCCCCGAAATAAATTAAAAAAACTATTAAACCTAAAAAAGACCCGCCAAAATTCAACACAATCCCACAACCAACTCCACCACTCACAATCAACCCTAACCCCCCATAAATAGGTGAAGGTTTCGAAGAAAATCCCACGAAACCAATCACAAAAATTACACTCAAAATAAATACAATATATACTATCATTATTCTTGCATGGAATCTAACCATGACTAATGATATGAAAAACCATCGTTGTCATTCAACTACAAGAACACTAATGACCAATATTCGAAAATCTCACCCATTAATAAAGATTGTGAACAATGCATTCATTGATCTCCCAGCCCCATCAAACATCTCATCCTGATGAAACTTTGGCTCCCTACTAGGCATCTGCCTAATTATCCAAATCCTAACAGGCCTATTTCTAGCAATACATTACACCTCTGATACAATAACAGCATTTTCCTCCGTCACTCACATTTGCCGAGACGTTAATTACGGCTGAATTATTCGATATATACACGCAAATGGAGCATCAATATTCTTTATCTGCCTGTTTATACATGTAGGACGAGGCCTATACTACGGATCATACACATTCCTAGAAACATGAAACATCGGAGTCATCCTCCTATTTACAGTAATAGCCACAGCATTCATAGGATATGTCCTACCTTGAGGACAAATATCTTTCTGAGGAGCGACAGTTATTACCAATCTTCTCTCAGCAATTCCATACATTGGTACTAATCTGGTTGAATGAATTTGAGGAGGCTTCTCAGTAGACAAAGCAACACTCACCCGATTCTTTGCCTTCCACTTCATTCTCCCATTTATCATCGCAGCACTCGCTATGGTCCACCTACTCTTTCTCCACGAAACAGGATCCAACAACCCAACAGGAATCACATCAGATATAGACAAAATCCCATTCCACCCCTACTACACCATCAAAGACATTCTAGGTGTCCTATTACTAATCTTAGTCTTAATAACACTAGTACTATTCACACCTGATTTACTTGGAGACCCAGACAATTATACCCCAGCAAACCCATTAAATACGCCCCCACATATTAAACCCGAATGATACTTCCTATTTGCATATGCCATTCTACGATCAATTCCCAACAAACTAGGAGGAGTACTAGCCTTAGTCTTATCCATCCTAATTTTAATCCTCATACCCCTACTTCATACGTCTAAACAACGAAGTATAATATTCCGACCTCTCAGCCAATGCCTATTTTGAATCTTAGTAGCAGACCTACTAACACTCACATGAATTGGAGGACAACCAGTCGAACACCCATATATTATTATTGGACAACTAGCATCTATCATATACTTCCTTCTTATTCTAGTAATAATACCAGTAGCTAGCATAGTTGAAAATAATCTCTTAAAATGAAGACAAGTCTTTGTAGTA--TACACAATACACTGGTCTTGTAAACCAGAAAAGGAGAACAACTAACC-TCCCTAAGACT-CAAGGAAGAAGCTA-TAGCTCCACTATCAACACCCAAAGCTGAAGTTCTATTTAAACTATTCCCTGACAA--CTATTGA-------------TATACCCCCATAATTATCAAGAAC-TTTTTTAGTATTA-AAATTCTCAAAACCTCTAA-TAATTCAACAC-AACTTTGGACTCAAT----------------------------------------------------------------------------------------------------------------------------------------------------------------------------------------------------------------------------------------------------------------------------------------------------------AACATAATAACT---------GCCCCACGTAC--------TAACAA-TG--------------------TATGAATTTTACCTGTATATA--AATAAACACATAATATCAATGTAATAGAAAACAGTG--------ATGTATA-----GTACAT-------AATATTAATGTACTA-GGACATATTATGTATA-TAGTACATTATATTATATGCCCCATGCATATAAGCAAGTATAATG-TTTCATTAATAGTACATAGTACATATAGTCATTGATC-GTTCATAGCACATT-AAGTCAAATCAATCCTTGTCAACATG-------CATATCCCGT-CCCTTAGATCACGAGCTTAATTACCATGCCGCGTGAAACCAGCAACCCGCTTGGCAGGGATTTCTCTTCTCGCTCCGGGCCCATGATTTGTGGGGGTAGCTATTTAATGAACTTTATCAGACATCTGGTTCTTTCTT-CAGGGCCATGTC-TTTAAAATCGCTCATTCTTTCCTCTTAAATAAGACATCTCGATGGACTAATGACTAATCAGCCCATGCTCACACATAACTGTGCTGTCATACATTTGGTATTTTTTAATTTTTGGGG-ATGCTTGGACTCAGCTATGGCCGTCTGAGGCCCTGACCCGGAGCATTGATTGTAGCTGGACTTAACTGCATCTTGAGCATCACCAT----------AATGGTAGGCAC-GA-----------GCATCATAATTAATGGTAGCA-GGACATAAAACTGTATTATACATATTAATCC-ATTAT----------CCCCCCTTC----------------------------CCCCCTTATATACCTACCATCGTTTTTGACACGCTCCCCCCTAGATACTTATCCAAATTTATTACGTTTTCAATACTCAAATTAGCACTCCAT-ATAAAATAAGCATGTAAGTGCTT--GCTTACATCACAATATCTA--
