# Supplementary material for: Species Delimitation in the Genus Moschus (Ruminantia: Moschidae) and Its High-Plateau Origin
Source: PLoS One. 2015 Aug 17;10(8):e0134183. doi: 10.1371/journal.pone.0134183 (PMC4539215; doi:10.1371/journal.pone.0134183)
Supplement: S3 Data — (TXT) [file pone.0134183.s003.txt]

>Moschus berezovskii 1
CACAGGTTTGGTCCCAGCCTTCCTATTGATTTTTAATAAACTTACACATGCAAGCATCCACGCCCCGGTGAAAATGCCCTCCGAGTC-AATGGAACCAAGAGGAGCAGGTATCAAGCACACACCTTGTAGCTCACAACACCTTGCTTAACCACACCCCCCACGGGAAACAGCAGTGATAGAAATTAAGCCATAAACGAAAGTTTGACTAAGTTATATTAATTAGGGTTGGTAAATCTCGTGCCAGCCACCGCGGTCATACGATTAACCCAAGTTAATAGGAATACGGCGTAAAGCGTGTTAAAGCCCCCGATCAAATAGAGTTAAATTTTAATTAAGCTGTAAAAAGCCATAATTATAACAAAAATAAATGACGAAAGTAACTCTACAACCGCTGATACACTATAGCTAAGACCCAAACTGGGATTAGATACCCCACTATGCTTAGCCCTAAACACAAATAATTATGCAACAAAATTATTCGCCAGAGTACTACCAGCAACAGCTTAAAACTCAAAGGACTTGGCGGTGCTTCACACCCTTCTAGAGGAGCCTGTTCTATAATCGATAAACCCCGATAAACCTCACCAATCCTTGCTAATACAGTCTATATACCGCCATCTTCAGCAAACCCTAAAAAGGAGCAAAAGTAAGCACAATCATAATACACAAAAACGTTAGGTCAAGGTGTAACCTATGGAATGGAAAGAAATGGGCTACATTTTCTACCTCAAGAAAACCCA-ATACGAAAGTTATTATGAAACTAATAACCAAAGGAGGATTTAGTAGTAAACTAAGAATAGAGTGCTTAGTTGAATTAGGCCATGAAGCACGCACACACCGCCCGTCACCCTCCTCAAATAATCATGATGTACCAAAATATATTTAAACACATTAACTACATGAGAGGAGACAAGTCGTAACAAGGTAAGCATACTGGAAAGTGTGCTTGGACAAATATGATCAATATCCGAAAATCTCACCCATTAATAAAAATTGTGAATAATGCATTCATCGACCTCCCAGCCCCATCAAACATCTCATCCTGATGAAATTTTGGCTCCCTACTAGGTATCTGTCTAATCCTCCAAATCCTAACGGGCCTATTTCTAGCAATACACTATACCTCAGATACAATAACAGCATTCTCCTCCGTCACCCATATTTGCCGAGACGTTAATTATGGCTGAATTATCCGATATATACACGCAAATGGAGCGTCAATATTCTTTATTTGCCTGTTTATACATGTAGGACGAGGCCTATACTACGGATCATATATATTTCTAGAGACATGAAACATTGGAGTTATCCTCCTATTCACAGTAATAGCCACAGCATTCATAGGATATGTTTTACCTTGAGGACAAATATCTTTCTGAGGAGCAACAGTCATCACCAATCTTCTCTCAGCAATTCCCTACATTGGAACTAATCTGGTTGAGTGAATTTGAGGGGGTTTCTCAGTAGACAAAGCAACACTCACTCGATTCTTTGCCTTTCACTTCATTCTCCCATTTATCATCGCAGCACTCGCCATAGTTCACTTACTCTTTCTCCACGAAACAGGATCCAGCAACCCAACAGGAATCACATCAGACACAGACAAAATCCCATTCCACCCCTACTACACCATCAAAGATATTCTAGGTATCCTATTACTAATCTTAATCTTAATAGTACTAGTACTATTTACACCCGACCTACTTGGAGACCCGGACAATTATACCCCAGCAAACCCATTAAATACACCTCCACACATTAAACCCGAATGATATTTCCTATTTGCATATGCTATCCTACGATCAATTCCTAACAAACTAGGAGGAGTATTAGCCTTAATCCTATCTATCCTAATTTTAATCCTTATACCTCTACTTCATATATCTAAACAACGAAGTATAATATTCCGACCCCTCAGTCAATGCCTATTTTGAACTTTAGTAGCAGACCTATTAACACTTACATGAATTGGAGGACAACCAGTTGAACACCCATACATCATTATCGGACAACTAGCATCTATCATATACTTTCTCCTTATCCTAGTAATAATACCGGTGGCCAGCATAATTGAAAATAATCTCCTAAAATGAAGA
>Moschus berezovskii 2
CACAGGTTTGGTCCCAGCCTTCCTATTGATTTTTAATAAACTTACACATGCAAGCATCCACGCCCCGGTGAAAATGCCCTCCGAGTC-AATGGAACCAAGAGGAGCAGGTATCAAGCACACACCTTGTAGCTCACAACACCTTGCTTAACCACACCCCC-ACGGGAAACAGCAGTGATAGAAATTAAGCCATAAACGAAAGTTTGACTAAGTTATATTAATTAGGGTTGGTAAATCTCGTGCCAGCCACCGCGGTCATACGATTAACCCAAGTTAATAGGAATACGGCGTAAAGCGTGTTAAAGCTCCCGATCAAATAGAGTTAAATTTTAATTAAGCTGTAAAAAGCCATAATTATAACAAAAATAAATGACGAAAGTAACTCTACAACCGCTGATACACTATAGCTAAGACCCAAACTGGGATTAGATACCCCACTATGCTTAGCCCTAAACACAAATAATTATGCAACAAAATTATTCGCCAGAGTACTACCAGCAACAGCTTAAAACTCAAAGGACTTGGCGGTGCTTCACACCCTTCTAGAGGAGCCTGTTCTATAATCGATAAACCCCGATAAACCTCACCAATCCTTGCTAATACAGTCTATATACCGCCATCTTCAGCAAACCCTAAAAAGGAGCAAAAGTAAGCACAATCATAATACACAAAAACGTTAGGTCAAGGTGTAACCTATGGAATGGAAAGAAATGGGCTACATTTTCTACCTCAAGAAAACCCA-ATACGAAAGTTATTATGAAACTAATAACCAAAGGAGGATTTAGTAGTAAACTAAGAATAGAGTGCTTAGTTGAATTAGGCCATGAAGCACGCACACACCGCCCGTCACCCTCCTCAAATAATCATGATGTACCAAAATATATTTAAACACATTAACTACATGAGAGGAGACAAGTCGTAACAAGGTAAGCATACTGGAAAGTGTGCTTGGACAAATATGATCAATATCCGAAAATCTCACCCATTAATAAAAATTGTGAATAACGCATTCATCGACCTCCCAGCCCCATCAAACATCTCATCCTGATGAAATTTTGGCTCCCTACTAGGTATCTGTCTAATCCTCCAAATCCTAACGGGCCTATTTCTAGCAATACACTATACCTCCGATACAATAACAGCATTCTCCTCCGTCACCCATATTTGCCGAGACGTCAATTATGGCTGAATTATCCGATATATACACGCAAATGGAGCGTCAATATTCTTTATTTGCCTGTTTATACATGTAGGACGAGGCCTATACTACGGATCATATATATTTCTAGAGACATGAAACATTGGAGTTATCCTCCTATTCACAGTAATAGCCACAGCATTTATAGGATATGTTTTACCTTGAGGACAAATATCTTTCTGAGGAGCAACAGTCATCACCAATCTTCTCTCAGCAATTCCCTACATTGGAACTAACCTGGTTGAGTGAATTTGAGGGGGTTTCTCAGTAGACAAAGCAACACTCACTCGATTCTTTGCCTTTCACTTCATTCTCCCATTTATCATCGCAGCACTCGCCATAGTTCACTTACTCTTTCTCCACGAAACAGGATCCAGCAACCCAACAGGAATCACATCAGACACAGACAAAATCCCATTCCACCCCTACTACACCATCAAAGACATTCTAGGTATCCTATTACTAATCTTAATCTTAATAGTACTAGTACTATTTACACCCGACCTACTTGGAGACCCGGACAATTATACCCCAGCAAACCCATTAAATACACCTCCACACATTAAACCCGAATGATATTTCCTATTTGCATATGCTATCCTACGATCAATTCCTAACAAACTAGGAGGAGTATTAGCCTTAATCCTATCTATCCTAATTTTAATCCTTATACCTCTACTTCATATATCTAAACAACGAAGTATAATATTCCGACCCCTCAGTCAATGCCTATTTTGAACTTTAGTAGCAGACCTATTAACACTTACATGAATTGGAGGACAACCAGTTGAACACCCATACATCATTATCGGACAACTAGCATCTATCATATACTTTCTCCTTATCCTAGTAATAATACCGGTGGCCAGCATAATTGAAAATAATCTCCTAAAATGAAGA
>Moschus anhuiensis 1
CACAGGTTTGGTCCCAGCCTTCCTATTGATTTTTAATAAACTTACACATGCAAGCATCCACGCCCCGGTGAAAATGCCCTCCGAGTC-AATGGAACCAAGAGGAGCAGGTATCAAGCACACACCTTGTAGCTCACAACACCTTGCTTAACCACACCCCC-ACGGGAAACAGCAGTGATAGAAATTAAGCCATAAACGAAAGTTTGACTAAGTTATATTAATCAGGGTTGGTAAATCTCGTGCCAGCCACCGCGGTCATACGATTAACCCAAGTTAATAGGAATACGGCGTAAAGCGTGTTAAAGCCCCCGATCAAATAGAGTTAAATTTTAATTAAGCTGTAAAAAGCCATAATTATAACAAAAATAAATGACGAAAGTAACTCTACAACCGCTGATACACTATAGCTAAGACCCAAACTGGGATTAGATACCCCACTATGCTTAGCCCTAAACACAAATAATTATGCAACAAAATTATTCGCCAGAGTACTACCAGCAACAGCTCAAAACTCAAAGGACTTGGCGGTGCTTCACACCCTTCTAGAGGAGCCTGTTCTATAATCGATAAACCCCGATAAACCTCACCAATCCTTGCTAATACAGTCTATATACCGCCATCTTCAGCAAACCCTAAAAAGGAACAAAAGTAAGCACAATCATAATACACAAAAACGTTAGGTCAAGGTGTAACCTATGGAATGGAAAGAAATGGGCTACATTTTCTACCTCAAGAAAACCCA-ATACGAAAGTTATTATGAAACTAATAACCAAAGGAGGATTTAGTAGTAAACTAAGAATAGAGTGCTTAGTTGAATTAGGCCATGAAGCACGCACACACCGCCCGTCACCCTCCTCAAATAATCATGATGTATCAAAATATATTTAAACACATTATCTACATGAGAGGAGACAAGTCGTAACAAGGTAAGCATACTGGAAAGTGTGCTTGGACAAATATGATCAATATCCGAAAATCTCACCCATTAATAAAAATTGTGAATAATGCATTCATCGACCTCCCAGCCCCATCAAACATCTCATCCTGATGAAATTTTGGCTCCCTACTAGGCATCTGCCTAATCCTCCAAATCCTAACGGGCCTATTTCTAGCAATACACTATACCTCTGATACAATAACAGCATTCTCCTCCGTCACTCATATTTGCCGAGACGTTAATTATGGCTGAATTATCCGATATATACACGCAAATGGAGCATCAATATTCTTTATTTGCCTGTTTATACATGTAGGACGAGGCCTATACTACGGATCATATATATTTCTAGAGACATGAAACATTGGAGTTATCCTCCTATTCACAGTAATAGCCACAGCATTCATAGGATATGTTTTACCTTGAGGACAAATATCTTTCTGAGGAGCAACAGTCATCACCAATCTTCTCTCAGCAATTCCCTACATTGGAACTAATCTGGTTGAATGAATTTGAGGAGGTTTCTCAGTAGACAAAGCAACACTCACTCGATTCTTTGCCTTTCACTTCATTCTCCCATTTATCATCGCAGCACTCGCCATAGTTCACTTACTCTTTCTCCACGAAACAGGATCCAGCAACCCAACAGGAATCACATCAGACATAGACAAAATCCCATTCCACCCCTACTACACCATCAAAGACATTCTAGGTGTCCTATTACTAATCTTAATCTTAATAGTACTAGTACTATTTACACCCGACCTACTTGGAGATCCGGACAACTATACCCCAGCAAACCCATTAAATACACCTCCACACATTAAACCTGAATGATATTTCCTATTTGCATATGCTATCCTACGATCAATTCCTAACAAACTAGGAGGAGTATTAGCTTTAATCCTATCAATCCTAATCTTAATCCTTATGCCTCTACTTCATATATCTAAACAACGAAGTATAATATTCCGACCTCTCAGTCAATGCCTATTTTGAACTTTAGTAGCAGACCTATTAACACTTACATGAATTGGAGGACAACCAGTTGAACACCCATATATCATTATCGGACAACTAGCATCTATCATATACTTTCTTCTTATCCTAGTAATAATACCGGTGGCCAGCATAATTGAAAATAATCTCCTAAAATGAAGA
>Moschus anhuiensis 2
CACAGGTTTGGTCCCAGCCTTCCTATTGATTTTTAATAAACTTACACATGCAAGCATCCACGCCCCGGTGAAAATGCCCTCCGAGTC-AATGGAACCAAGAGGAGCAGGTATCAAGCACACACCTTGTAGCTCACAACACCTTGCTTAACCACACCCCC-ACGGGAAACAGCAGTGATAGAAATTAAGCCATAAACGAAAGTTTGACTAAGTTATATTAATCAGGGTTGGTAAATCTCGTGCCAGCCACCGCGGTCATACGATTAACCCAAGTTAATAGGAATACGGCGTAAAGCGTGTTAAAGCCCCCGATCAAATAGAGTTAAATTTTAATTAAGCTGTAAAAAGCCATAATTATAACAAAAATAAATGACGAAAGTAACTCTACAACCGCTGATACACTATAGCTAAGACCCAAACTGGGATTAGATACCCCACTATGCTTAGCCCTAAACACAAATAATTATGCAACAAAATTATTCGCCAGAGTACTACCAGCAACAGCTCAAAACTCAAAGGACTTGGCGGTGCTTCACACCCTTCTAGAGGAGCCTGTTCTATAATCGATAAACCCCGATAAACCTCACCAATCCTTGCTAATACAGTCTATATACCGCCATCTTCAGCAAACCCTAAAAAGGAACAAAAGTAAGCACAATCATAATACACAAAAACGTTAGGTCAAGGTGTAACCTATGGAATGGAAAGAAATGGGCTACATTTTCTACCTCAAGAAAACCCA-ATACGAAAGTTATTATGAAACTAATAACCAAAGGAGGATTTAGTAGTAAACTAAGAATAGAGTGCTTAGTTGAATTAGGCCATGAAGCACGCACACACCGCCCGTCACCCTCCTCAAATAATCATGATGTATCAAAATATATTTAAACACATTATCTACATGAGAGGAGACAAGTCGTAACAAGGTAAGCATACTGGAAAGTGTGCTTGGACAAATATGATCAATATCCGAAAATCTCACCCATTAATAAAAATTGTGAATAATGCATTCATCGACCTCCCAGCCCCATCAAACATCTCATCCTGATGAAATTTTGGCTCCCTACTAGGCATCTGCCTAATCCTCCAAATCCTAACGGGCCTATTTCTAGCAATACACTATACCTCTGATACAATAACAGCATTCTCCTCCGTCACTCATATTTGCCGAGACGTTAATTATGGCTGAATTATCCGATATATACACGCAAATGGAGCATCAATATTCTTTATTTGCCTGTTTATACATGTAGGACGAGGCCTATACTACGGATCATATATATTTCTAGAGACATGAAACATTGGAGTTATCCTCCTATTCACAGTAATAGCCACAGCATTCATAGGATATGTTTTACCTTGAGGACAAATATCTTTCTGAGGAGCAACAGTCATCACCAATCTTCTCTCAGCAATTCCCTACATTGGAACTAATCTGGTTGAATGAATTTGAGGAGGTTTCTCAGTAGACAAAGCAACACTCACTCGATTCTTTGCCTTTCACTTCATTCTCCCATTTATCATCGCAGCACTCGCCATAGTTCACTTACTCTTTCTCCACGAAACAGGATCCAGCAACCCAACAGGAATCACATCAGACATAGACAAAATCCCATTCACCCCCTACTACACCATCAAAGACATTCTAGGTGTCCTATTACTAATCTTAATCTTAATAGTACTAGTACTATTTACACCCGACCTACTTGGAGATCCGGACAACTATACCCCAGCAAACCCATTAAATACACCTCCACACATTAAACCTGAATGATATTTCCTATTTGCATATGCTATCCTACGATCAATTCCTAACAAACTAGGAGGAGTATTAGCTTTAATCCTATCAATCCTAATCTTAATCCTTATGCCTCTACTTCATATATCTAAACAACGAAGTATAATATTCCGACCTCTCAGTCAATGCCTATTTTGAACTTTAGTAGCAGACCTATTAACACTTACATGAATTGGAGGACAACCAGTTGAACACCCATATATCATTATCGGACAACTAGCATCTATCATATACTTTCTTCTTATCCTAGTAATAATACCGGTGGCCAGCATAATTGAAAATAATCTCCTAAAATGAAGA
>Moschus moschiferus 1
CACAGGTTTGGTCCCAGCCTTCCTATTGATTCTTAATAAACTTACACATGCAAGCATCCACGCCCCGGTGAAAATGCCCTCCGAGTC-AACAGAACCAAGAGGAGCAGGTATCAAGCACACACTTTGTAGCTCATAACACCTTGCTTAACCACACCCCC-ACGGGAAACAGCAGTGATAGAAATTAAGCCATAAACGAAAGTTTGACTAAGTTATATTAATTAGGGTTGGTAAATCTCGTGCCAGCCACCGCGGTCATACGATTAACCCAAGTTAATAGGAATACGGCGTAAAGCGTGTTAAAGCCCTCTACCAAATAGAGTTAAATTTTAATTAAGCTGTAAAAAGCCATAATTATAACAAAAATAAATGACGAAAGTAACTCTATAACCGCTGATACACTATAGCTAAGACCCAAACTGGGATTAGATACCCCACTATGCTTAGCCCTAAACACAAATAATTATACAACAAAATTATTCGCCAGAGTACTACCAGCAACAGCTTAAAACTCAAAGGACTTGGCGGTGCTTCACACCCTTCTAGAGGAGCCTGTTCTATAATCGATAAACCCCGATAAACCTTACCAATCCTTGCTAATACAGTCTATATACCGCCATCTTCAGCAAACCCTAAAAAGGAACAAAAGTAAGCACAATCATAATACACAAAAACGTTAGGTCAAGGTGTAACCTATGGAATGGGAAGAAATGGGCTACATTTTCTATCTCAAGAAAACTCACATACGAAAGTTATTATGAAACTAATAACCAAAGGAGGATTTAGTAGTAAACTAAGAATAGAGTGCTTAGTTGAATTAGGCCATGAAGCACGCACACACCGCCCGTCACCCTCCTCAAATAAACATGATGCACCAAAACATATTTAAACACATTAACTACATGAGAGGAGACAAGTCGTAACAAGGTAAGCATACTGGAAAGTGTGCTTGGACAAATATGACCAATATCCGAAAATCCCACCCATTAATAAAAATTGTAAACAATGCATTCATCGACCTCCCAGCCCCATCAAACATCTCATCCTGATGAAATTTCGGCTCCCTACTAGGCATCTGCCTAATCCTTCAAATCCTAACAGGCCTATTCCTAGCAATACATTACACCTCTGACACAATAACAGCATTTTCCTCTGTTACTCACATTTGCCGAGACGTTAACTATGGCTGAATTATTCGATACATACATGCAAATGGAGCATCAATATTCTTTATCTGCCTGTTTATACATGTAGGACGAGGCCTATACTACGGATCATATATATTTCTAGAAACATGAAACATTGGAGTCATTCTCCTATTCACAGTAATAGCTACAGCATTCATAGGATATGTCCTACCTTGAGGACAAATATCTTTCTGAGGAGCAACAGTCATCACTAACCTTCTCTCAGCAATTCCCTACATTGGTACTAACCTGGTTGAGTGAATTTGAGGAGGCTTCTCAGTAGACAAAGCAACACTCACCCGATTCTTTGCCTTTCACTTTATCCTCCCATTTATCATTGCAGCACTCGCCATGGTTCATCTACTCTTTCTCCATGAAACAGGATCCAATAACCCAACAGGAATCACATCAGACATAAACAAAATCCCATTTCACCCCTACTACACCATCAAAGATATTCTAGGTATCCTATTACTAATCTTAATCTTAATAGCACTAGTGCTATTTACACCCGACCTACTTGGAGATCCGGACAACTATACTCCAGCAAACCCATTAAATACACCTCCACATATTAAACCCGAATGGTACTTTCTATTTGCATATGCCATTCTACGATCAATTCCTAATAAACTAGGAGGAGTACTAGCCCTAGTTTTATCCATCCTAATTTTAATCTTCATACCCCTACTTCACACATCCAAACAACGAAGTATAATATTCCGACCCCTTAGCCAATGCCTATTCTGAATTTTAGTAGCAGATTTATTGACACTTACATGAATTGGAGGACAACCAGTTGAACACCCATATATCATTATCGGACAACTAGCATCCATTATATACTTTCTTCTTATCCTAGTAATAATACCGGTAGCCAGCATAGTCGAAAACAATCTCTTAAAATGAAGA
>Moschus moschiferus 2
CACAGGTTTGGTCCCAGCCTTCCTATTGATTCTTAATAAACTTACACATGCAAGCATCCACGCCCCGGTGAAAATGCCCTCCGAGTC-AACAGAACCAAGAGGAGCAGGTATCAAGCACACACTTTGTAGCTCATAACACCTTGCTTAACCACACCCCC-ACGGGAAACAGCAGTGATAGAAATTAAGCCATAAACGAAAGTTTGACTAAGTTATATTAATTAGGGTTGGTAAATCTCGTGCCAGCCACCGCGGTCATACGATTAACCCAAGTTAATAGGAATACGGCGTAAAGCGTGTTAAAGCCCTCTACCAAATAGAGTTAAATTTTAATTAAGCTGTAAAAAGCCATAATTATAACAAAAATAAATGACGAAAGTAACTCTATAACCGCTGATACACTATAGCTAAGACCCAAACTGGGATTAGATACCCCACTATGCTTAGCCCTAAACACAAATAATTATACAACAAAATTATTCGCCAGAGTACTACCAGCAACAGCTTAAAACTCAAAGGACTTGGCGGTGCTTCACACCCTTCTAGAGGAGCCTGTTCTATAATCGATAAACCCCGATAAACCTTACCAATCCTTGCTAATACAGTCTATATACCGCCATCTTCAGCAAACCCTAAAAAGGAACAAAAGTAAGCACAATCATAATACACAAAAACGTTAGGTCAAGGTGTAACCTATGGAATGGGAAGAAATGGGCTACATTTTCTATCTCAAGAAAACTCATATACGAAAGTTATTATGAAACTAATAACCAAAGGAGGATTTAGTAGTAAACTAAGAATAGAGTGCTTAGTTGAATTAGGCCATGAAGCACGCACACACCGCCCGTCACCCTCCTCAAATAAACATGATGCACCAAAACATATTTAAACACATTAACTACATGAGAGGAGACAAGTCGTAACAAGGTAAGCATACTGGAAAGTGTGCTTGGACAAATATGACCAATATCCGAAAATCCCACCCATTAATAAAAATTGTAAACAATGCATTCATCGACCTCCCAGCCCCATCAAACATCTCATCCTGGTGAAATTTCGGCTCCCTACTAGGCATCTGCCTAATCCTTCAAATCCTAACAGGCCTATTCCTAGCAATACATTACACCTCTGACACAATAACAGCATTTTCTTCTGTTACTCACATTTGCCGAGACGTTAACTATGGCTGAATTATTCGATACATACATGCAAATGGAGCATCAATATTCTTTATCTGCCTGTTTATACATGTAGGACGAGGCCTATACTACGGATCATATATATTTCTAGAAACATGAAACATTGGAGTTATTCTCCTATTCACAGTAATAGCTACAGCATTCATAGGATATGTCCTACCTTGAGGACAAATATCTTTCTGAGGAGCAACAGTCATCACTAACCTTCTCTCAGCAATTCCCTACATTGGTACTAACCTGGTTGAGTGAATTTGAGGAGGCTTCTCAGTAGACAAAGCAACACTCACCCGATTCTTTGCCTTTCACTTTATCCTCCCATTTATCATTGCAGCACTCGCCATGGTTCATCTACTCTTTCTCCATGAAACAGGATCCAATAACCCAACAGGAATCACATCAGACATAGACAAAATCCCATTTCACCCCTACTACACCATCAAAGATATTCTAGGTATCCTATTACTAATCTTAATCTTAATAGCACTAGTGCTATTTACACCCGACCTACTTGGAGATCCGGACAACTATACTCCAGCAAACCCATTAAATACACCTCCACATATTAAACCCGAATGGTACTTTCTATTTGCATATGCCATTCTACGATCAATTCCTAATAAACTAGGAGGGGTACTAGCCCTAGTTTTATCCATCCTAATTTTAATCTTCATACCCCTACTTCACACATCCAAACAACGAAGTATAATATTCCGACCCCTTAGCCAATGCCTATTCTGAATTTTAGTAGCAGATTTATTGACACTTACATGAATTGGAGGACAACCAGTTGAACACCCATATATCATTATCGGACAACTAGCATCCATTATATACTTTCTTCTTATCCTAGTAATAATACCGGTAGCCAGCATAGTCGAAAACAATCTCTTAAAATGAAGA
>Moschus chrysogaster 1
CATAGGTTTGGTCCCAGCCTTCCTATTGATTCTTAATAAACTTACACATGCAAGCATCCACACCCCGGTGAAAATGCCCTCCGAGTCTAACGGAACCAAGAGGAGCAGGTATCAAGCACACACCTTGTAGCTCACAACACCTTGCTTAACCACACCCCC-ACGGGAAACAGCAGTGATAGAAATTAAGCCATAAACGAAAGTTTGACTAAGTTATATTAACTAGGGTTGGTAAATCTCGTGCCAGCCACCGCGGTCATACGATTGACCCAAATTAATAGGAATACGGCGTAAAGCGTGTTAAAGCCTTCAATCAAATAGAGTTAAATTTTAATTAAGCTGTAAAAAGCCACAATTATAACAAAAATAAACGACGAAAGTAACTCTACAACCGCTGACACACTATAGCTAAGACCCAAACTGGGATTAGATACCCCACTATGCTTAGCCCTAAACACAAATAATTATATAACAAAATTATTCGCCAGAGTACTACCAGCAACAGCTTAAAACTCAAAGGACTTGGCGGTGCTTCACACCCTTCTAGAGGAGCCTGTTCTATAATCGATAAACCCCGATAAACCTCACCAATCCTTGCTAATACAGTCTATATACCGCCATCTTCAGCAAACCCTAAAAAGGAACAAAAGTAAGCATAATCATAATACACAAAAACGTTAGGTCAAGGTGTAACCTATGGAATGGAAAGAAATGGGCTACATTTTCTATCTCAAGAAAATCCA-ATACGAAAGTTATTATGAAACTAATAACCAAAGGAGGATTTAGTAGTAAACTAAGAATAGAGTGCTTAGTTGAATTAGGCCATGAAGCACGCACACACCGCCCGTCACCCTCCTCAAATAAACATAATGTACTAAAATATATTTACACACATTAGCCACATGAGAGGAGACAAGTCGTAACAAGGTAAGCATACTGGAAAGTGTGCTTGGACAAATATGACCAATATTCGAAAATCTCACCCATTAATAAAGATTGTGAACAATGCATTCATTGATCTCCCAGCCCCATCAAACATCTCATCCTGATGAAACTTTGGCTCCCTACTAGGCATCTGCCTAATTATCCAAATCCTAACAGGCCTATTTCTAGCAATACATTACACCTCTGATACAATAACAGCATTTTCCTCCGTCACTCACATTTGCCGAGACGTTAATTACGGCTGAATTATTCGATATATACACGCAAATGGAGCATCAATATTCTTTATCTGCCTGTTTATACATGTAGGACGAGGCCTATACTACGGATCATACACATTCCTAGAAACATGAAACATCGGAGTCATCCTCCTATTTACAGTAATAGCCACAGCATTCATAGGATATGTCCTACCTTGAGGACAAATATCTTTCTGAGGAGCGACAGTTATTACCAATCTTCTCTCAGCAATTCCATACATTGGTACTAATCTGGTTGAATGAATTTGAGGAGGCTTCTCAGTAGACAAAGCAACACTCACCCGATTCTTTGCCTTCCACTTCATTCTCCCATTTATCATCGCAGCACTCGCTATGGTCCACCTACTCTTTCTCCACGAAACAGGATCCAACAACCCAACAGGAATCACATCAGATATAGACAAAATCCCATTCCACCCCTACTACACCATCAAAGACATTCTAGGTGTCCTATTACTAATCTTAGTCTTAATAACACTAGTACTATTCACACCTGATTTACTTGGAGACCCAGACAATTATACCCCAGCAAACCCATTAAATACGCCCCCACATATTAAACCCGAATGATACTTCCTATTTGCATATGCCATTCTACGATCAATTCCCAACAAACTAGGAGGAGTACTAGCCTTAGTCTTATCCATCCTAATTTTAATCCTCATACCCCTACTTCATACGTCTAAACAACGAAGTATAATATTCCGACCTCTCAGCCAATGCCTATTTTGAATCTTAGTAGCAGACCTACTAACACTCACATGAATTGGAGGACAACCAGTCGAACACCCATATATTATTATTGGACAACTAGCGTCTATCATATACTTCCTTCTTATTCTAGTAATAATACCAGTAGCTAGCATAGTTGAAAATAATCTCTTAAAATGAAGA
>Moschus chrysogaster 2
CATAGGTTTGGTCCCAGCCTTCCTATTGATTCTTAATAAACTTACACATGCAAGCATCCACACCCCGGTGAAAATGCCCTCCGAGTCTAACGGAACCAAGAGGAGCAGGTATCAAGCACACACCTTGTAGCTCACAACACCTTGCTTAACCACACCCCC-ACGGGAAACAGCAGTGATAGAAATTAAGCCATAAACGAAAGTTTGACTAAGTTATATTAACTAGGGTTGGTAAATCTCGTGCCAGCCACCGCGGTCATACGATTGACCCAAATTAATAGGAATACGGCGTAAAGCGTGTTAAAGCCTTCAATCAAATAGAGTTAAATTTTAATTAAGCTGTAAAAAGCCACAATTATAACAAAAATAAACGACGAAAGTAACTCTACAACCGCTGACACACTATAGCTAAGACCCAAACTGGGATTAGATACCCCACTATGCTTAGCCCTAAACACAAATAATTATATAACAAAATTATTCGCCAGAGTACTACCAGCAACAGCTTAAAACTCAAAGGACTTGGCGGTGCTTCACACCCTTCTAGAGGAGCCTGTTCTATAATCGATAAACCCCGATAAACCTCACCAATCCTTGCTAATACAGTCTATATACCGCCATCTTCAGCAAACCCTAAAAAGGAACAAAAGTAAGCATAATCATAATACACAAAAACGTTAGGTCAAGGTGTAACCTATGGAATGGAAAGAAATGGGCTACATTTTCTATCTCAAGAAAATCCA-ATACGAAAGTTATTATGAAACTAATAACCAAAGGAGGATTTAGTAGTAAACTAAGAATAGAGTGCTTAGTTGAATTAGGCCATGAAGCACGCACACACCGCCCGTCACCCTCCTCAAATAAACATAATGTACTAAAATATATTTACACACATTAGCCACATGAGAGGAGACAAGTCGTAACAAGGTAAGCATACTGGAAAGTGTGCTTGGACAAATATGACCAATATTCGAAAATCTCACCCATTAATAAAGATTGTGAACAATGCATTCATTGATCTCCCAGCCCCATCAAACATCTCATCCTGATGAAACTTTGGCTCCCTACTAGGCATCTGCCTAATTATCCAAATCCTAACAGGCCTATTTCTAGCAATACATTACACCTCTGATACAATAACAGCATTTTCCTCCGTCACTCACATTTGCCGAGACGTTAATTACGGCTGAATTATTCGATATATACACGCAAATGGAGCATCAATATTCTTTATCTGCCTGTTTATACATGTAGGACGAGGCCTATACTACGGATCATACACATTCCTAGAAACATGAAACATCGGAGTCATCCTCCTATTTACAGTAATAGCCACAGCATTCATAGGATATGTCCTACCTTGAGGACAAATATCTTTCTGAGGAGCGACAGTTATTACCAATCTTCTCTCAGCAATTCCATACATTGGTACTAATCTGGTTGAATGAATTTGAGGAGGCTTCTCAGTAGACAAAGCAACACTCACCCGATTCTTTGCCTTCCACTTCATTCTCCCATTTATCATCGCAGCACTCGCTATGGTCCACCTACTCTTTCTCCACGAAACAGGATCCAACAACCCAACAGGAATCACATCAGATATAGACAAAATCCCATTCCACCCCTACTACACCATCAAAGACATTCTAGGTGTCCTATTACTAATCTTAGTCTTAATAACACTAGTACTATTCACACCTGATTTACTTGGAGACCCAGACAATTATACCCCAGCAAACCCATTAAATACGCCCCCACATATTAAACCCGAATGATACTTCCTATTTGCATATGCCATTCTACGATCAATTCCCAACAAACTAGGAGGAGTACTAGCCTTAGTCTTATCCATCCTAATTTTAATCCTCATACCCCTACTTCATACGTCTAAACAACGAAGTATAATATTCCGACCTCTCAGCCAATGCCTATTTTGAATCTTAGTAGCAGACCTACTAACACTCACATGAATTGGAGGACAACCAGTCGAACACCCATATATTATTATTGGACAACTAGCATCTATCATATACTTCCTTCTTATTCTAGTAATAATACCAGTAGCTAGCATAGTTGAAAATAATCTCTTAAAATGAAGA
>Moschus fuscus
CATAGGTTTGGTCCCAGCCTTCCTATTGATTCTTAATAAACTTACACATGCAAGCATCCACACCCCGGTGAAAATGCCCTCCGAGTCTAACGGAACCAAGAGGAGCAGGTATCAAGCACACACCTTGTAGCTCACAACACCTTGCTTAACCACACCCCC-ACGGGAAACAGCAGTGATAGAAATTAAGCCATAAACGAAAGTTTGACTAAGTTATATTAACTAGGGTTGGTAAATCTCGTGCCAGCCACCGCGGTCATACGATTGACCCAAATTAATAGGAATACGGCGTAAAGCGTGTTAAAGCCTTCAATCAAATAGAGTTAAATTTTAATTAAGCTGTAAAAAGCCACAATTATAACAAAAATAAACGACGAAAGTAACTCTACAACCGCTGACACACTATAGCTAAGACCCAAACTGGGATTAGATACCCCACTATGCTTAGCCCTAAACACAAATAATTATATAACAAAATTATTCGCCAGAGTACTACCAGCAACAGCTTAAAACTCAAAGGACTTGGCGGTGCTTCACACCCTTCTAGAGGAGCCTGTTCTATAATCGATAAACCCCGATAAACCTCACCAATCCTTGCTAATACAGTCTATATACCGCCATCTTCAGCAAACCCTAAAAAGGAACAAAAGTAAGCATAATCATAATACACAAAAACGTTAGGTCAAGGTGTAACCTATGGAATGGAAAGAAATGGGCTACATTTTCTATCTCAAGAAAATCCA-ATACGAAAGTTATTATGAAACTAATAACCAAAGGAGGATTTAGTAGTAAACTAAGAATAGAGTGCTTAGTTGAATTAGGCCATGAAGCACGCACACACCGCCCGTCACCCTCCTCAAATAAACATAATGTACTAAAATATATTTACACACATTAGCCACATGAGAGGAGACAAGTCGTAACAAGGTAAGCATACTGGAAAGTGTGCTTGGATAAATATGACCAATATTCGAAAATCTCACCCATTAATAAAGATTGTGAACAATGCATTCATTGATCTCCCAGCCCCATCAAACATCTCATCCTGATGAAACTTTGGCTCCCTACTAGGCATCTGCCTAATCATCCAAATCCTAACAGGCCTATTTCTAGCAATACATTACACCTCTGATACAATAACAGCATTTTCCTCCGTCACTCACATTTGCCGAGACGTTAATTACGGCTGAATTATTCGATATATACACGCAAATGGAGCATCAATATTCTTTATCTGCCTGTTTATACATGTAGGACGAGGCTTATACTACGGATCATACACATTCCTAGAAACATGAAACATCGGAGTCATCCTCCTATTCACAGTAATAGCCACAGCATTCATAGGATATGTCCTACCTTGAGGACAAATATCTTTCTGAGGAGCGACAGTTATTACCAATCTTCTCTCAGCAATTCCATACATTGGTACTAATCTGGTTGAATGAATTTGAGGAGGCTTCTCAGTAGACAAAGCAACACTCACTCGATTCTTTGCCTTTCACTTCATTCTCCCATTTATCATCGCAGCACTCGCTATGGTTCACCTACTCTTTCTCCACGAAACAGGATCCAACAACCCAACAGGAATCACATCAGATATAGACAAAATCCCATTCCACCCCTACTACACCATCAAAGACATTCTAGGTGTCCTATTACTAATCTTAGTCTTAATAACACTAGTACTATTCACACCTGATTTACTTGGAGACCCGGACAATTATACCCCAGCAAACCCATTAAATACGCCCCCACATATTAAACCCGAATGATATTTCCTATTTGCATATGCCATTCTACGATCAATTCCCAACAAACTAGGAGGAGTACTAGCCTTGGTCTTATCCATCCTAATTTTAATCTTCATACCCCTACTTCATACGTCTAAACAACGAAGTATAATATTCCGACCTCTCAGCCAATGCCTATTTTGAATCTTAGTAGCAGACCTACTAACACTCACATGAATTGGAGGACAACCAGTCGAACACCCATATATTATTATTGGACAACTAGCGTCTATCATATACTTCCTCCTTATTCTAGTAATAATACCAGTAGCTAGCATAGTTGAAAATAATCTCTTAAAATGAAGA
>Moschus leucogaster
CATAGGTTTGGTCCCAGCCTTCCTATTGATTCTTAATAAACTTACACATGCAAGCATCCACATCCCGGTGAAAATGCCCTCCGAGTCTAACGGAACCAAGAGGAGCAGGTATCAAGCACACACCTTGTAGCTCACAACACCTTGCTTAACCACACCCCC-ACGGGAAACAGCAGTGATAGAAATTAAGCCATAAACGAAAGTTTGACTAAGTTATATTAACTAGGGTTGGTAAATCTCGTGCCAGCCACCGCGGTCATACGATTGACCCAAATTAATAGGAATACGGCGTAAAGCGTGTTATAGCCTTCAATCAAATAGAGTTAAATTTTAATTAAGCTGTAAAAAGCCACAATTATAACAAAAATAAACGACGAAAGTAACTCTACAACCGCTGACACACTATAGCTAAGACCCAAACTGGGATTAGATACCCCACTATGCTTAGCCCTAAACACAAATAATTATATAACAAAATTATTCGCCAGAGTACTACCAGCAACAGCTTAAAACTCAAAGGACTTGGCGGTGCTTCACACCCTTCTAGAGGAGCCTGTTCTATAATCGATAAACCCCGATAAACCTCACCAATCCTTGCTAATACAGTCTATATACCGCCATCTTCAGCAAACCCTAAAAAGGAACAAAAGTAAGCATAATCATAATACACAAAAACGTTAGGTCAAGGTGTAACCTATGGAATGGAAAGAAATGGGCTACATTTTCTATCTCAAGAAAATCCA-ATACGAAAATTATTATGAAACTAATAACCAAAGGAGGATTTAGTAGTAAACTAAGAATAGAGTGCTTAGTTGAATTAGGCCATGAAGCACGCACACACCGCCCGTCACCCTCCTCAAATAAACATAATGTACTAAAACATATTTACACACATTAGCCACATGAGAGGAGACAAGTCGTAACAAGGTAAGCATACTGGAAAGTGTGCTTGGATAAATATGACCAATATTCGAAAATCTCACCCACTAATAAAAATTGTGAACAATGCATTCATCGATCTCCCAGCCCCATCAAACATCTCATCCTGATGAAACTTTGGCTCCCTACTAGGCATCTGCCTAATTATCCAAATCCTAACAGGCCTATTTCTAGCAATACACTACACCTCTGATACAATAACAGCATTTTCCTCCGTCACTCACATTTGCCGAGACGTTAATTACGGCTGAATTATTCGATATATACACGCAAATGGAGCATCAATATTCTTTATCTGCCTGTTTATACATGTAGGACGAGGCTTATACTACGGATCATACACATTCCTAGAAACATGAAACATCGGAGTCATCCTCCTATTCACAGTAATAGCCACAGCATTCATAGGATACGTCCTACCTTGAGGACAAATATCTTTCTGAGGAGCAACAGTTATTACCAATCTTCTCTCAGCAATTCCATACATTGGTACTAATCTGGTTGAATGAATTTGAGGAGGCTTCTCAGTAGACAAAGCAACACTCACCCGATTCTTTGCCTTCCACTTCATTCTCCCATTTATCATCGCAGCACTCGCTATGGTTCACCTACTCTTTCTCCACGAAACAGGATCCAACAACCCAACAGGAATCACATCAGATATAGACAAAATCCCATTCCACCCCTACTACACCATCAAAGACATTCTAGGTGTCCTATTACTAATCTTAGTCTTAATAACACTAGTACTATTCACACCTGATTTACTTGGAGACCCGGACAATTATACCCCAGCAAACCCATTAAATACACCCCCACATATTAAACCCGAATGATATTTCCTATTTGCATATGCCATTCTACGATCAATTCCCAACAAACTAGGAGGAGTACTAGCCTTAGTCTTATCCATCCTAATTTTAATCTTTATACCCCTACTTCATACGTCTAAACAACGAAGTATAATATTCCGACCTCTCAGCCAATGCCTATTTTGAATCTTAGTAGCAGACCTGCTAACACTCACATGAATTGGAGGACAACCAGTCGAACACCCATATATTATTATTGGACAACTAGCATCTATCATATACTTCCTTCTTATTCTAGTAATAATACCAGTAGCCAGCATAATTGAAAATAATCTCTTAAAATGAAGA
