# Supplementary material for: Species Delimitation in the Genus Moschus (Ruminantia: Moschidae) and Its High-Plateau Origin
Source: PLoS One. 2015 Aug 17;10(8):e0134183. doi: 10.1371/journal.pone.0134183 (PMC4539215; doi:10.1371/journal.pone.0134183)
Supplement: S4 Data — (TXT) [file pone.0134183.s004.txt]

>Moschus berezovskii 1
CACAGGTTTGGTCCCAGCCTTCCTATTGATTTTTAATAAACTTACACATGCAAGCATCCACGCCCCGGTGAA-AATGCCCTCCGAGTC-AATGGAACCAAGAGGAGCAGGTATCAAGCACAC-ACC-TTGTAGCTCACAACACCTTGCTTAACCACACCCCCCACGGGAAACAGCAGTGATAGAAATTAAGCCATAAACGAAAGTTTGACTAAGTTATATTAATTAGGGTTGGTAAATCTCGTGCCAGCCACCGCGGTCATACGATTAACCCAAGTTAATAGGAATACGGCGTAAAGCGTGTTAAAGCCCCCGATC-AAATAGAGTTAAATTTTAATTAAGCTGTAAAAAGCCATAATTATAACAAAAATAAATGACGAAAGTAACTCTACAACC-GCTGATACACTATAGCTAAGACCCAAACTGGGATTAGATACCCCACTATGCTTAGCCCTAAACACAAATAATTAT--GCAACAAAATTATTCGCCAGAGTACTACCAGCAACAGCTTAAAACTCAAAGGACTTGGCGGTGCTTCACACCCTTCTAGAGGAGCCTGTTCTATAATCGATAAACCCCGATAAACCTCACCAATCCTTGCTAATACAGTCTATATACCGCCATCTTCAGCAAACCCTAAAAA-GGAGCAAAAGTAAGCACAATCATAATACACAAAAACGTTAGGTCAAGGTGTAACCTATGGAATGGAAAGAAATGGGCTACATTTTCT-ACCTCAAGAA-AACCCA-ATACGAAAGTTATTATGAAACTAATAACCAAAGGAGGATTTAGTAGTAAACTAAGAATAGAGTGCTTAGTTGAATTAGGCCATGAAGCACGCACACACCGCCCGTCACCCTCCTCAAATAATCATGATGTACCA-AAATATATTTAAACACATTAAC-TACATGAGAGGAGACAAGTCGTAACAAGGTAAGCATACTGGAAAGTGTGCTTGGACAAATACTAAAGCTAG-CCCACAATTTT---ACTCA-ACCTAACAATCAAAGCAAAATAAAACAAAACATTTATTTA-GTACCTTAAAGTATAGGAGATAGAAATTTTAA-CTTGGCGCTATAGAGAAAGTACCGTAAGGGAACGATGAAAGAAAA--TATTTAAA-GTATAAGAAAGCAAAGATTACCCCTTGTACCTTTTGCATAATGAGTTAACTAGTATAGAGCTTAACAAAACGAATTTCAGCTAAGCCACCCGAAACCAGACGAGCTACCCATGAACAGTTTATTAAGAACCAACTCATCTATGTAGCAAAATAGTGAGAAGATTTATAGGTAGAGGTGACACGCCCAACGAGCCTGGTGATAGCTGGTTGTCCAGGAAATGAATTTAAGTTCAGCTTTAAACATACCAAAAAC-CAAACAAATTTCACTGTATTTTTAAAAGTTAGTCTAAAAAGGTACAGCCTTTTAGA-AACGGATACAACCTTGACTAGAGAGTAAAATCTGATA-ACACCATAGTAGGCCCAAAAGCAGCCACCAATTAAGAAAGCGTTAAAGCTCAACAACAATAATAATAATAATCCCACTAGTAA-AC-AATCAACTCCTAGCCC--AATACTGGACCAATCTATTAAAAAATAGAAGCAATAATGTTAACATGAGTAACAAGAAGTACCTTCTCCTTGCATAAGTTTAAGTCAGTATCTGATAATATTCTGACTATTAACAGCAA-ATAAAATTAACCTAACAATAAATAATTTATTAACCATACTGTTAATCCAACTCAGGAATGCACTCAA-GGAAAGATTAAAAGAAGTAAAAGGAACTCGGCAAGCAC-GAACCCCGCCTGTTTACCAAAAACATCACCTCCAGCATTTCCAATATTGGAGGCACTGCCTGCCCAGTGAC-AACCGTTAAACGGCCGCGGTATCCTGACCGTGCAAAGGTAGCATAATCATTTGTTCTCTAAATAAGGACTTGTATGAATGGCCACACGAGGGTTCTACTGTCTCTTACTTCCAATCAGTGAAATTGACCTTTCCGTGAAGAGGCGGAAATAAGCCAATAAGACGAGAAGACCCTATGGAGCTTTAACTAACTAGCCTAAAGA-AAACAAATAC-AACCACCAAGGGA-TAATAACACTCTTA-ATAAGCTAGCAGTTTCGGTTGGGGTGACCTCGGAGAATAAAAAATCCTCCGAACGATTC-TAAAGATTAGACTAACAAGTCAAATCACAATATCGCTCATTGATCCAAAGAAATTTGATCAACGGAACAAGTTACCCTAGGGATAACAGCGCAATCCTATTCAAGAGTCCATATCGACAAT-AGGGTTTACGACCTCGATGTTGGATCAGGACACCCAGATGGTGCAACCGCTATCAAAGGTTCGTTTGTTCAACGATTAAAGTCCTACGTGATCTGAGTTCAGACCGGAGTAATCCAGGTCGGTTTCTATCTATT-ATACATTTCTCCCAGTACGAAAGGACAAGAGAAATAAGGCCAACTTCAAGC-AAGCGCCTTAAATCAATTAATGACTTCATCTTAATTAACTCC---GTAAGCAAATCAGACCCTAGA-AAAGGGTTAAAAAATGTTTATAATTAACATTCTAATGCTAATTATCCCTATCCTTCTAGCCGTAGCATTTCTTACACTAGTAGAACGAAAAGTCTTAGGGTATATACAATTTCGAAAAGGCCCTAATGTAGTAGGCCCATATGGTCTACTCCAACCTATCGCAGATGCAATCAAACTCTTTATTAAAGAACCACTACGACCAGCCACATCATCAATTTCAATATTTATCTTGGCACCTATTCTAGCTCTAAGCCTAGCCTTAACCATATGAATTCCCCTACCTATACCTTACCCACTCATCAACATAAATTTAGGAGTCCTATTTATATTAGCCATATCAAGCCTAGCCGTATACTCTATTCTCTGATCAGGTTGAGCCTCCAACTCAAAATACGCACTAATTGGAGCGCTACGAGCAGTAGCACAAACAATCTCATATGAAGTTACACTAGCAATTATTCTACTATCCGTACTACTAATAAGCGGATCTTACACCCTTTCCACCCTAATCACCACACAAGAACAAGTGTGACTAATTTTTCCAGCATGACCCTTAGCAATAATATGATTTATTTCAACACTAGCAGAAACAAATCGAGCTCCATTCGATCTCACCGAAGGAGAATCAGAATTAGTCTCAGGCTTCAACGTAGAATATGCAGCAGGACCATTTGCCTTATTCTTTATAGCAGAGTACGCAAATATCATTATAATGAACATTTTCACAACAATCCTATTTCTAGGAGCATTTCACAACCCATACATACCAGAACTTTACACAATTAACTTTATTATCAAATCACTACTACTCACAATCTCCTTTCTATGAATCCGAGCATCCTACCCTCGATTTCGCTATGACCAACTAATACATTTATTATGAAAAAATTTTTTACCCCTAACACTAGCCCTATGCATATGACATGTATCACTACCCATTCTCCTATCAAGCATTCCCCCTCAAACATAATAAACCCAATCATCTCCATTATTATCCTATCAACAATTATACTAGGAACCATTATCGTCATAATTAGCTCCCACTGACTACTCATCTGAATTGGATTTGAAATAAACATACTCGCCATTATTCCTATCATAATAAAAAAACATAACCCACGAGCTACAGAAGCATCAACTAAATACTTCTTAACTCAATCAACAGCCTCAATACTACTAATAATAGCTATCATTATCAACTTAATATATTCAGGTCAATGAACTGTAATAAAACTATTCAACCCAATGGCATCTATACTTATAACAATGGCCCTCGCTATAAAATTAGGAATAGCCCCATTTCACTTCTGAGTCCCAGAAGTAACACAAGGCATTCCCCTATCATCCGGCCTAATCCTACTCACATGACAAAAACTAGCCCCAATATCAGTATTTTATCAAATCTTCCCATCCATTAACCTAAACCTAATCCTAACCCTATCAATTTTATCAATTATAATTGGAGGCTGAGGAGGATTAAACCAAACCCAACTACGAAAAATCATAGCTTATTCATCAATTGCCCATATAGGCTGAATAACAGCAATTCTACCATATAACCCTACTATAACACTACTAAACTTAATCATTTATATCATCATGACTTCCACCATATTCATACTATTTATAGCTAACTCAACCACTACTACCTTATCACTATCACACACATGGAACAAAGCACCTATCATAACCGCCCTAGCCCTTACCACCCTCCTATCAATAGGAGGCCTTCCTCCTCTCTCAGGATTTATACCAAAATGACTAATTATCCAAGAAATGACAAAAAACAACAGTATCATCATACCCACCTTTATAGCAATCACAGCACTACTAAACCTCTACTTCTACATACGACTCACATACTCCACTACACTAACAATATTTCCCTCCACAAATAATATAAAAATAAAATGACAATTTTCCAATACAAAACAAATAACCCTACTACCAACAATAACTGTGATATCCACCCTACTTCTACCACTCACACCAATTCTATCAGTACTAGAAT-TATGTTCATTAATCGCTGACTATTCTCAACTAACCACAAAGATATCGGTACTCTATACTTATTATTTGGTGCTTGAGCTGGTATAGTAGGAACAGCCTTAAGCCTGCTAATCCGTGCCGAACTAGGCCAACCTGGAACCCTACTCGGAGATGACCAAATCTACAATGTAATCGTAACTGCACATGCATTTGTGATAATCTTCTTTATAGTTATGCCAATCATAATTGGAGGATTTGGCAATTGACTAGTCCCCCTAATAATCGGCGCTCCTGATATAGCCTTCCCCCGAATAAACAATATAAGCTTCTGACTTCTCCCCCCTTCTTTCCTATTACTTCTAGCCTCCTCTATAGTTGAAGCTGGAGCAGGAACAGGCTGAACCGTATATCCCCCTTTAGCTGGCAACCTGGCCCACGCAGGAGCCTCTGTAGACCTAACTATTTTTTCTCTACACCTAGCAGGTGTTTCCTCCATTCTAGGGGCTATTAATTTCATTACAACAATTATTAATATAAAACCCCCAGCTATATCACAATATCAAACTCCATTATTTGTATGATCAGTATTAATTACTGCCGTATTATTACTCCTGTCACTCCCTGTGCTAGCAGCTGGCATTACAATACTACTCACAGACCGAAACCTAAACACTACTTTCTTTGATCCGGCAGGAGGAGGAGATCCTATTCTATATCAACATTTATTCTGATTCTTTGGACACCCCGAAGTATATATTCTTATTTTACCTGGCTTTGGAATAATCTCTCATATTGTAACTTACTACTCAGGAAAAAAAGAACCATTTGGGTACATGGGTATAGTCTGGGCTATAATGTCAATTGGATTCTTAGGATTCATCGTATGAGCCCACCATATGTTTACAGTCGGAATAGACGTGGATACACGAGCCTATTTTACATCAGCTACTATAATTATTGCTATTCCAACTGGAGTAAAAGTCTTTAGCTGACTAGCAACACTCCACGGAGGTAATATCAAATGATCTCCCGCTATAATATGAGCCTTAGGCTTTATTTTCCTCTTTACAGTAGGAGGTCTGACCGGAATTGTCCTAGCTAATTCCTCCCTCGACATTGTTCTTCACGATACCTATTATGTAGTTGCACACTTTCACTATGTACTGTCAATAGGAGCTGTATTCGCTATTATAGGAGGATTTGTGCACTGATTCCCGCTATTCTCAGGCTACACTCTCAACGATACATGAGCTAAAATCCACTTTGTAATTATATTTGTAGGTGTAAACATAACCTTCTTTCCACAACACTTTCTCGGACTATCTGGAATACCACGACGCTACTCCGATTACCCAGACGCGTACACAATATGAAACACCATCTCATCTATAGGCTCATTTATTTCCCTAACAGCAGTAATGTTAATAATTTTTATTATCTGAGAAGCATTTGCATCCAAACGAGAAGTTCTAGCTGTAGACCTAACTACAACAAATCTAGAGTGACTAAATGGGTGCCCTCCACCATATCACACATTTGAAGAACCTACATATATTAATTCAAAATATGGCATACCCCATACAATTAGGCTTTCAAGATGCAACATCACCCATTATAGAAGAACTACTACATTTCCATGATCATACACTAATAATTGTCTTTTTAATTAGCTCACTAGTACTCTACATTATTTCACTTATACTAACAACAAAACTAACTCACACTAGTACAATAGATGCACAAGAAATCGAGACAATTTGAACAATCTTACCAGCTATCATTTTGATTCTAATTGCTCTTCCATCCCTACGAATCCTATATATAATAGACGAAATCAACAACCCCTCCCTCACAGTAAAAACTATAGGACACCAATGATATTGAAGCTACGAATACACAGACTATGAGGACCTGAACTTTGATTCCTACATAATCCCAACATCAGAACTAAAACCAGGAGAACTGCGACTACTAGAAGTAGACAACCGAGTGGTACTACCAATAGAAATAACAATCCGAATGCTAATCTCCTCTGAAGACGTATTACACTCATGAGCCGTACCTTCCTTAGGGCTAAAAACAGATGCAATCCCAGGCCGCCTAAACCAAACAACTCTTATGTCAACCCGACCAGGTCTATACTATGGACAGTGTTCGGAAATTTGTGGATCTAATCACAGTTTCATGCCTATCGTCCTAGAATTAGTCCCACTAAAATATTTTGAAAAATGATCTGCATCAATACTGTAAAATCATGCCACAACTAGATACATCCACATGACTTATAATAATCCTATCAATATTTCTAACTCTTTTTATTATCTTCCAACTAAAAATCTCCAAGCACAATTTCTTTCATAATCCTGAGTCAACATTAACCAAAGCACAAAAACAAAACACCCCTTGAGAAACAAAATGAACGAAAATCTATTTGCCTCTTTCATTACCCCAATAATTCTAGGCCTTCCCCTCGCTACTCTCATTGTCATATTCCCCAGCCTATTATTCCCAACATCAAATCGATTAATCAACAATCGTCTCCTCTCCCTTCAACAATGAATACTTCAACTTGTATCAAAACAAATAATGGGAATTCACAACACTAAAGGACAAACATGGACACTTATACTAATATCTCTAATCCTATTTATTGGCTCAACAAATCTACTAGGCCTACTTCCCCACTCATTCACACCAACTACACAACTATCAATAAATCTAGGCATGGCTATCCCCTTATGGGCGGGCGCTGTAATTACAGGATTCCGTAACAAAACTAAAGCATCCCTTGCTCACTTCTTACCACAAGGAACACCTACTCCACTAATCCCAATGCTAGTAATTATCGAAACTATTAGCCTCTTTATTCAACCAATAGCCTTAGCAGTACGATTAACAGCCAATATTACTGCAGGACACCTGTTAATTCACCTAATTGGAGGGGCCACACTTGCACTAATAAATATCAGCACCACAACAGCCCTCATCACATTCATTATCCTGATCTTGCTCACAATTCTCGAATTTGCAGTAGCCATAATCCAAGCTTACGTATTTACTCTTCTAATTAGTCTATACCTGCATGATAATACATAATGACCCACCAAACCCACGCCTACCATATAGTAAACCCAAGCCCCTGGCCTCTTACAGGGGCCTTATCAGCCCTTCTCATAACATCTGGCCTAATTATATGATTCCACTTTAACTCAACAACCTTGCTCATACTTGGCCTAACTACAAACATACTCACAATGTACCAATGATGACGAGATATCATTCGAGAGAGTACCTTTCAAGGACATCACACCCCAACCGTCCAAAAGGGCCTCCGTTATGGAATAATCCTTTTTATTATTTCTGAAGTATTATTCCTTACTGGATTCTTCTGAGCATTTTACCATTCAAGCCTTGCCCCTACACCCGAACTAGGCGGTTGCTGACCTCCAACAGGCATCCACCCACTTAACCCACTAGAAGTCCCACTACTTAATACCTCCGTCTTACTAGCTTCAGGAGTCTCCATTACATGAGCCCACCATAGCCTTATAGAAGGAAATCGCAACCATATATTACAAGCTTTATTTATCACTATTGCACTGGGTGTATATTTCACATTACTACAGGCCTCAGAATACTATGAAGCACCCTTCACTATTTCAGACGGAGTCTATGGTTCAACTTTCTTCGTAGCTACAGGCTTCCATGGTCTCCATGTCATTATCGGATCTACTTTCTTAATTGTCTGTTTCTTCCGCCAATTAAAATTCCATTTTACTTCCAACCACCATTTCGGCTTCGAAGCCGCTGCTTGATACTGACATTTTGTAGACGTAGTATGACTTTTCCTCTATGTATCTATCTATTGATGAGGTTCATATAAACCTAATACTAGCCCTCCTAACCAACTTTACATTAGCCACACTACTTGTTATCATCGCATTTTGACTTCCCCAGCTAAACGTATACTCAGAAAAAACAAGCCCATATGAATGTGGATTTGACCCGATAGGGTCAGCCCGTCTACCTTTCTCCATAAAATTCTTCCTGGTAGCCATCACATTTCTCCTCTTTGATTTAGAAATCGCACTCCTCCTACCACTACCCTGAGCCTCACAAACCACTAACCTAAACACTATACTCACTATGGCTCTCTTTCTAATCCTACTACTAGCTGTAAGCCTGGCCTACGAATGAACTCAAAAAGGCCTAGAATGAACCGAATAATGTCCCTAGTCTACATAAATATCATAATAGCATTTACAGTATCTCTCACAGGCCTACTAATATACCGATCCCATCTAATATCGTCTCTTCTATGTCTAGAAGGAATAATACTATCTCTATTTATTATGGCTACCTTAACAATCCTAAATACCCATTTCACCCTAGCTAGTATGATACCCATCATCCTATTAGTCTTCGCAGCCTGTGAAGCAGCACTAGGCCTATCTCTACTAGTAATAGTATCAAACACATATGGTACTGATTACGTACAAAACCTCAATCTACTCCAATGCTAAAATATATTATTCCTACAATAATACTTATACCCCTAACCTGATTATCAAAAAACAATATAATCTGAATTAATTCTACAACTCACAGCCTACTAATTAGCCTTTCAAGCCTACTCCTCATAAACCAATTTAGCGATAACAGCCTTAACTTCTCACTAGTTTTCTTCTCCGACTCTCTATCAACACCCCTACTAATTTTAACTATGTGACTTCTCCCCCTAATACTAATAGCCAGCCAATATCACCTATCAAAAGAAAACCTAACTCGAAAAAAACTATTCATTACTATACTGATCCTACTACAACTATTTCTAATTATAACTTTTACCGCCACAGAACTAATCCTTTTCTACATTTTATTTGAAGCAACACTAGTCCCAACACTCATTATCATCACCCGCTGAGGGAATCAAACAGAACGCCTAAACGCTGGTCTTTACTTTTTATTCTACACACTAGCAGGCTCTCTTCCACTGTTAGTTGCACTAGTCTACATTCAAAATACAGTAGGATCTCTAAACTTTTTAATACTCCAATACTGAGTACAACCAATACCCAACTCCTGATCAAATGTATTTATATGACTAGCATGTATAATAGCCTTTATAGTAAAAATACCACTATACGGCCTCCACCTCTGATTACCAAAAGCCCACGTAGAAGCCCCTATTGCAGGCTCTATAGTCCTTGCAGCTATTTTACTAAAGCTAGGAGGGTATGGTATACTACGAATCACAATATTCCTAAATCCAACCACTGAATTTATAGCATACCCATTCATCATACTATCCTTATGAGGCATAATCATAACCAGCTCAATCTGCCTCCGCCAAACAGACTTAAAATCACTCATTGCATATTCCTCTGTTAGCCATATAGCACTTGTCATTGTAGCCATCCTCATCCAAACACCCTGAAGCTACATAGGAGCTACAGCCTTGATAATTGCACACGGTCTCACATCCTCTATGCTTTTCTGTCTAGCAAACTCTAACTACGAACGCATCCACAGTCGAACAATAATTCTAGCCCGCGGCCTACAAACACTCCTACCCTTAATAGCCACCTGATGACTCCTAGCAAGTTTAACTAATCTAGCCCTACCACCAACAATTAACCTAATTGGAGAGTTATTCGTAGTAATATCAACCTTCTCATGGTCCAACATTACAATTATTTTAATAGGAGTGAATATAGTAATCACCGCCCTATACTCCTTATATATACTAATCACAACACAACGAGGAAAATATACCCATCACATCAACAACATTTCACCCTCTTTCACACGAGAAAATGCCCTTATGTCATTACATATCCTACCATTACTATTACTATCCCTAAACCCAAAAATTATTCTAGGACCCCTCTACTATTAACCTATTCTCTTCCTTCGCATTAATTACCCTGCTCTTATTAACCATACCCATCATAATAACAAATTTCAATACCTATAAGACTATCAATTATCCCCTCTACGTGAAAACAACCATCTCATATGCCTTCATCACTAGCATAATCCCCACAATAATATTTATCCACACGGGTCAAGAAATAATCATTTCAAACTGGCACTGATTAACCATCCAAACCCTTAAATTATCACTCAGCTTCAAAATAGATTACTTTTCAATAATATTTGTTCCAGTAGCATTATTTGTTACATGATCTATTATAGAATTCTCAATATGGTATATACACTCAGACCCAAACATTAATAAATTCTTTAAATACCTCCTATTATTCCTCATCACTATACTAATTCTCGTTACAGCAAACAACCTATTCCAACTGTTCATCGGCTGAGAAGGCGTTGGGATTATATCATTCCTACTTATTGGGTGATGATATGGACGGGCAGATGCAAATACAGCAGCCCTCCAAGCAATCCTATATAACCGCATTGGAGATATCGGATTTATTTTAGCAATAGCATGATTCCTAGCCAATCTTAATACCTGAGATCTCCAACAAATCTTCATGCTAAACCCAGAAAACTCTAACATGCCTCTAATAGGCCTCGTACTAGCCGCAACTGGAAAATCTGCCCAATTCGGCCTACACCCATGACTACCATCAGCAATAGAAGGCCCTACTCCTGTTTCAGCATTACTCCACTCAAGCACAATAGTAGTAGCAGGTATTTTCTTATTAATCCGCTTCTACCCACTAACAGAAAATAATAAATTTATCCAATCTACCATACTATGCTTAGGAGCCATCACTACGCTATTCACAGCAATATGTGCCCTCACCCAAAACGACATTAAAAAAATTGTTGCCTTCTCCACATCCAGCCAATTAGGCCTTATAATAGTAACAATTGGCATTAACCAACCATATCTAGCATTCCTCCATATTTGCACCCACGCCTTCTTTAAAGCTATACTATTTATATGCTCCGGTTCCATTATCCATAGTCTAAACGATGAACAAGACATTCGAAAAATAGGAGGCTTATTTAAAGCAATACCATTCACCACAACAGCCCTAATCATTGGCAGTCTCGCACTAACAGGAATCCCCTTTCTCACCGGATTCTATTCCAAAGACCTAATTATCGAAGCTGCCAACACGTCATATACCAACGCCTGAGCCCTCTTAATAACGTTAATCGCCACCTCCTTCACAGCTATCTACAGCACCCGCATTATCTTCTTTGCACTCTTAGGACAACCTCGATTTCCAACCCTAATTATCATTAATGAAAACAACCCCTTCTTAATTAACTCCATTAAACGCCTCCTAATTGGAAGTCTTTTCGCCGGATTCATCATCTCAAATAATATCCCTCCAACGACAGTACCCCAAATAACTATACCCTACTACTTAAAAATAATAGCCCTAACAGTTACAATTCTAGGATTCATCCTAGCACTAGAAATCAATAATTTAACCCAAAATCTAAAATTTAACTACCCATCAAACACATTTAAATTCTCCAACCTTCTAGGGTACTTTCCCACAATCATACACCGTCTAGCCCCCTATTTAAGCCTAACAATAAGCCAAAAATCAGCATCCTCTCTCCTAGACCTAATCTGACTAGAAAATATCTTACCAAAAACTACCTCACTAATCCAAATAAACATATCAACAATAATCACAAACCAAAAAGGCCTAATCAAACTATATTTTCTTTCCTTCCTAATCACAATTCTCATCAGTATTATTCTATTTAATTTCCACGAGTAATTTCCATAATAACAACAACACCAATTAATAAAGACCAACCAGTTACAATAACCAATCAAGTACCATAACTATACAAAGCTGCAATCCCCATAGCCTCTTCACTAAAAAATCCAGAATCTCCCGTATCATAAATTACTCAATCCCCTAAACCGTTAAACTTAAACACAACCTCTACCTCCTCATCCTTCAATACATAATAAACCATCACAAACTCCATCAACAGACCAGTAATAAAAGCCCCCAAAACAGCTTTATTAGAGACCCAAATCTCAGGATACTGTTCTGTAGCCATAGCCGTCGTATAACCAAAAACTACTATCATTCCCCCCAAATAAATTAAAAAAACTATTAAACCTAAAAAAGACCCACCAAAATTCAACACAATCCCACAACCAACTCCACCACTCACAATCAACCCTAATCCCCCATAAATAGGCGAAGGTTTCGAAGAAAATCCCACGAAACCAATTACAAAAATTACACTTAAAATAAATACAATATATACTATCATACTAATGATCAATATCCGAAAATCTCACCCATTAATAAAAATTGTGAATAATGCATTCATCGACCTCCCAGCCCCATCAAACATCTCATCCTGATGAAATTTTGGCTCCCTACTAGGTATCTGTCTAATCCTCCAAATCCTAACGGGCCTATTTCTAGCAATACACTATACCTCAGATACAATAACAGCATTCTCCTCCGTCACCCATATTTGCCGAGACGTTAATTATGGCTGAATTATCCGATATATACACGCAAATGGAGCGTCAATATTCTTTATTTGCCTGTTTATACATGTAGGACGAGGCCTATACTACGGATCATATATATTTCTAGAGACATGAAACATTGGAGTTATCCTCCTATTCACAGTAATAGCCACAGCATTCATAGGATATGTTTTACCTTGAGGACAAATATCTTTCTGAGGAGCAACAGTCATCACCAATCTTCTCTCAGCAATTCCCTACATTGGAACTAATCTGGTTGAGTGAATTTGAGGGGGTTTCTCAGTAGACAAAGCAACACTCACTCGATTCTTTGCCTTTCACTTCATTCTCCCATTTATCATCGCAGCACTCGCCATAGTTCACTTACTCTTTCTCCACGAAACAGGATCCAGCAACCCAACAGGAATCACATCAGACACAGACAAAATCCCATTCCACCCCTACTACACCATCAAAGATATTCTAGGTATCCTATTACTAATCTTAATCTTAATAGTACTAGTACTATTTACACCCGACCTACTTGGAGACCCGGACAATTATACCCCAGCAAACCCATTAAATACACCTCCACACATTAAACCCGAATGATATTTCCTATTTGCATATGCTATCCTACGATCAATTCCTAACAAACTAGGAGGAGTATTAGCCTTAATCCTATCTATCCTAATTTTAATCCTTATACCTCTACTTCATATATCTAAACAACGAAGTATAATATTCCGACCCCTCAGTCAATGCCTATTTTGAACTTTAGTAGCAGACCTATTAACACTTACATGAATTGGAGGACAACCAGTTGAACACCCATACATCATTATCGGACAACTAGCATCTATCATATACTTTCTCCTTATCCTAGTAATAATACCGGTGGCCAGCATAATTGAAAATAATCTCCTAAAATGAAGACAA
>Moschus berezovskii 2
CACAGGTTTGGTCCCAGCCTTCCTATTGATTTTTAATAAACTTACACATGCAAGCATCCACGCCCCGGTGAA-AATGCCCTCCGAGTC-AATGGAACCAAGAGGAGCAGGTATCAAGCACAC-ACC-TTGTAGCTCACAACACCTTGCTTAACCACACCCCC-ACGGGAAACAGCAGTGATAGAAATTAAGCCATAAACGAAAGTTTGACTAAGTTATATTAATTAGGGTTGGTAAATCTCGTGCCAGCCACCGCGGTCATACGATTAACCCAAGTTAATAGGAATACGGCGTAAAGCGTGTTAAAGCTCCCGATC-AAATAGAGTTAAATTTTAATTAAGCTGTAAAAAGCCATAATTATAACAAAAATAAATGACGAAAGTAACTCTACAACC-GCTGATACACTATAGCTAAGACCCAAACTGGGATTAGATACCCCACTATGCTTAGCCCTAAACACAAATAATTAT--GCAACAAAATTATTCGCCAGAGTACTACCAGCAACAGCTTAAAACTCAAAGGACTTGGCGGTGCTTCACACCCTTCTAGAGGAGCCTGTTCTATAATCGATAAACCCCGATAAACCTCACCAATCCTTGCTAATACAGTCTATATACCGCCATCTTCAGCAAACCCTAAAAA-GGAGCAAAAGTAAGCACAATCATAATACACAAAAACGTTAGGTCAAGGTGTAACCTATGGAATGGAAAGAAATGGGCTACATTTTCT-ACCTCAAGAA-AACCCA-ATACGAAAGTTATTATGAAACTAATAACCAAAGGAGGATTTAGTAGTAAACTAAGAATAGAGTGCTTAGTTGAATTAGGCCATGAAGCACGCACACACCGCCCGTCACCCTCCTCAAATAATCATGATGTACCA-AAATATATTTAAACACATTAAC-TACATGAGAGGAGACAAGTCGTAACAAGGTAAGCATACTGGAAAGTGTGCTTGGACAAATACTAAAGCTAG-CCCACAATTTT---ACTCA-ACCTAACAATCAAAGCAAAATAAAACAAAACATTTATTTA-GTACCTTAAAGTATAGGAGATAGAAATTTTAA-CTTGGCGCTATAGAGAAAGTACCGTAAGGGAACGATGAAAGAAAA--TATTTAAA-GTATAAGAAAGCAAAGATTACCCCTTGTACCTTTTGCATAATGAGTTAACTAGTATAGAGCTTAACAAAACGAATTTCAGCTAAGCCACCCGAAACCAGACGAGCTACCCATGAACAGTTTATTAAGAACCAACTCATCTATGTAGCAAAATAGTGAGAAGATTTATAGGTAGAGGTGACACGCCCAACGAGCCTGGTGATAGCTGGTTGTCCAGGAAATGAATTTAAGTTCAGCTTTAAACATACCAAAAAC-CAAACAAATTTCACTGTATTTTTAAAAGTTAGTCTAAAAAGGTACAGCCTTTTAGA-AACGGATACAACCTTGACTAGAGAGTAAAATCTGATA-ACACCATAGTAGGCCCAAAAGCAGCCACCAATTAAGAAAGCGTTAAAGCTCAACAACAATAATAATAATAATCCCACTAGTAA-AC-AATCAACTCCTAGCCT--AATACTGGACCAATCTATTAAAAAATAGAAGCAATAATGTTAACATGAGTAACAAGAAGTACCTTCTCCTTGCATAAGTTTAAGTCAGTATCTGATAATATTCTGACTATTAACAGCAA-ATAAAATTAACCTAACAATAAATAATTTATTAACCATACTGTTAATCCAACTCAGGAATGCACTCAA-GGAAAGATTAAAAGAAGTAAAAGGAACTCGGCAAGCAC-GAACCCCGCCTGTTTACCAAAAACATCACCTCCAGCATTTCCAATATTGGAGGCACTGCCTGCCCAGTGAC-AACCGTTAAACGGCCGCGGTATCCTGACCGTGCAAAGGTAGCATAATCATTTGTTCTCTAAATAAGGACTTGTATGAATGGCCACACGAGGGTTCTACTGTCTCTTACTTCCAATCAGTGAAATTGACCTTTCCGTGAAGAGGCGGAAATAAACCAATAAGACGAGAAGACCCTATGGAGCTTTAACTAACTAGCCTAAAGA-AAACGAATAC-AACCACCAAGGGA-TAATAACACTCTTA-ATAAGCTAGCAGTTTCGGTTGGGGTGACCTCGGAGAATAAAAAATCCTCCGAACGATTC-TAAAGATTAGACTAACAAGTCAAATCACAATATCGCTCATTGATCCAAAGAAATTTGATCAACGGAACAAGTTACCCTAGGGATAACAGCGCAATCCTATTCAAGAGTCCATATCGACAAT-AGGGTTTACGACCTCGATGTTGGATCAGGACACCCAGATGGTGCAACCGCTATCAAAGGTTCGTTTGTTCAACGATTAAAGTCCTACGTGATCTGAGTTCAGACCGGAGTAATCCAGGTCGGTTTCTATCTATT-ATACATTTCTCCCAGTACGAAAGGACAAGAGAAATAAGGCCAACTTCAAGC-AAGCGCCTTAAATCAATTAATGACTTCATCTTAATTAACTCC---GTAAGCAAATCAGACCCTAGA-AAAGGGTTAAAAAATGTTTATAATTAACATTCTAATGCTAATTATCCCTATCCTTCTAGCCGTAGCATTTCTTACACTAGTAGAACGAAAAGTCTTAGGGTATATACAATTTCGAAAAGGCCCTAATGTAGTAGGCCCATATGGTCTACTCCAACCTATCGCAGATGCAATCAAACTCTTTATTAAAGAACCACTACGACCAGCTACATCATCAATTTCAATATTTATCTTGGCACCTATTCTAGCTCTAAGCCTAGCCTTAACCATATGAATTCCCCTACCTATACCTTACCCACTCATCAACATAAATTTAGGAGTCCTATTTATATTAGCCATATCAAGCCTAGCCGTATACTCTATTCTCTGATCAGGTTGAGCCTCCAACTCAAAATATGCACTAATTGGAGCGCTACGAGCAGTAGCACAAACAATCTCATATGAAGTTACACTGGCAATTATTCTACTATCCGTACTACTAATAAGCGGATCTTACACCCTTTCCACCCTAATCACCACACAAGAACAAGTGTGACTAATTTTTCCAGCATGACCCTTAGCAATAATATGATTTATTTCAACACTAGCAGAAACAAATCGAGCTCCATTCGATCTCACCGAAGGAGAATCAGAATTAGTCTCAGGCTTCAACGTAGAATATGCAGCAGGACCATTTGCCTTATTCTTTATAGCAGAGTACGCAAATATCATTATAATGAACATTTTCACAACAATCCTATTTCTAGGAGCATTTCACAACCCATACATACCAGAACTTTACACAATTAACTTTATTATCAAATCACTACTACTCACAATCTCCTTTCTATGAATCCGAGCATCCTACCCTCGATTTCGCTATGACCAACTAATACATTTACTATGAAAAAATTTTTTACCCCTAACACTAGCCCTATGCATATGACATGTATCACTACCCATTCTCCTATCAAGCATTCCTCCTCAAACATAATAAACCCAATCATCTCCATTATTATCCTATCAACGATTATACTAGGAACCATTATCGTCATAATTAGCTCCCACTGACTACTCATCTGAATTGGATTTGAAATAAACATACTCGCCATTATTCCTATCATAATAAAAAAACATAACCCACGAGCTACAGAAGCATCAACTAAATACTTCTTAACTCAATCAACAGCCTCAATACTACTAATAATAGCTATCATTATCAACTTAATATATTCAGGTCAATGAACTGTAATAAAACTATTCAACCCAATGGCATCTATACTTATAACAATAGCCCTCGCTATAAAATTAGGAATAGCCCCATTTCACTTCTGAGTCCCAGAAGTAACACAAGGCATTCCCCTATCATCCGGCCTAATCCTACTCACATGACAAAAACTAGCCCCAATATCAGTATTTTATCAAATCTTCCCATCCATTAACCTAAACCTAATCCTAACCCTATCAATTTTATCAATTATGATTGGAGGCTGAGGAGGATTAAACCAAACCCAACTACGAAAAATCATAGCTTATTCATCAATTGCCCATATAGGCTGAATAACAGCAATTCTACCATATAACCCTACTATAACACTACTAAACTTAATCATTTATATCATCATGACTTCCACCATATTCATACTATTTATAGCTAACTCAACCACTACTACCCTATCACTATCACACACATGGAACAAAGCACCTATCATAACCGCTCTAGCCCTTACCACCCTCCTATCAATAGGAGGCCTTCCTCCTCTCTCAGGATTTATACCAAAATGACTAATTATCCAAGAAATAACAAAAAACAACAGTATCATCATACCCACCTTTATAGCAATCACAGCACTACTAAACCTCTACTTCTACATACGACTCACATACTCCACTACACTAACAATATTTCCCTCCACAAATAATATAAAAATAAAATGACAATTTTCCAATACAAAACAAATAACCCTACTACCAACAATAACTGTGATATCCACCTTACTTCTACCACTCACACCAATTCTATCAGTACTAGAAT-TATGTTCATTAATCGCTGACTATTCTCAACTAACCACAAAGATATCGGTACTCTATACTTACTATTTGGTGCTTGAGCTGGTATAGTAGGAACAGCCTTAAGCCTGCTAATCCGTGCCGAACTAGGCCAACCTGGAACCCTACTCGGAGATGACCAAATCTACAATGTAATCGTAACTGCACATGCATTTGTGATAATCTTCTTTATAGTTATGCCAATCATAATTGGAGGATTTGGCAATTGACTAGTCCCCCTAATAATCGGCGCTCCTGATATAGCCTTCCCCCGAATAAACAATATAAGCTTCTGACTTCTCCCCCCTTCTTTCCTATTACTTCTAGCCTCCTCTATAGTTGAAGCTGGAGCAGGAACAGGCTGAACCGTATATCCCCCTTTAGCTGGCAACCTGGCTCACGCAGGAGCCTCTGTAGACCTAACTATTTTTTCTCTACACCTAGCAGGTGTTTCCTCCATTCTAGGGGCTATTAATTTTATTACAACAATTATTAATATAAAACCCCCAGCTATATCACAATATCAAACTCCATTATTTGTATGATCAGTATTAATTACTGCCGTATTATTACTCCTGTCACTCCCTGTGCTAGCAGCTGGCATTACAATACTACTCACAGACCGAAACCTAAACACTACTTTCTTTGACCCGGCAGGAGGAGGAGATCCTATTCTATATCAACATTTATTCTGATTCTTTGGACACCCCGAAGTATATATTCTTATTTTACCTGGCTTTGGAATAATCTCTCATATTGTAACTTACTACTCAGGAAAAAAAGAACCATTTGGGTACATGGGTATAGTCTGGGCTATAATGTCAATTGGATTCTTAGGATTCATCGTATGAGCCCACCATATGTTTACAGTCGGAATAGACGTGGATACACGAGCCTACTTTACATCAGCTACTATAATTATTGCTATTCCAACTGGAGTAAAAGTCTTTAGCTGACTAGCAACACTCCACGGAGGTAATATCAAATGATCTCCCGCTATAATATGAGCCTTAGGCTTTATTTTCCTCTTTACAGTAGGAGGTCTGACCGGAATTGTCCTAGCTAATTCCTCCCTCGACATTGTTCTTCACGATACCTATTATGTAGTTGCACACTTTCACTATGTATTGTCAATAGGAGCTGTATTCGCTATTATAGGAGGATTTGTGCACTGATTCCCGCTATTCTCAGGCTACACTCTCAACGATACATGAGCTAAAATCCACTTTGCAATTATATTTGTAGGTGTAAACATAACCTTCTTTCCACAACACTTTCTTGGACTATCTGGAATACCACGACGCTACTCCGATTACCCAGACGCGTACACAATATGAAACACCATCTCATCTATAGGCTCATTTATTTCCCTAACAGCAGTAATGTTAATAATTTTTATTATCTGAGAAGCATTTGCATCCAAACGAGAAGTTCTAGCTGTAGACCTAACTACAACAAATCTAGAATGACTAAATGGGTGCCCTCCACCATATCACACATTTGAAGAACCTACATATATTAATTCAAAATATGGCATACCCCATACAATTAGGCTTTCAAGATGCAACATCACCCATTATAGAAGAACTACTGCATTTCCATGATCATACACTAATAATTGTCTTTTTAATTAGCTCACTAGTACTCTACATTATTTCACTTATACTAACAACAAAACTAACTCACACTAGTACAATAGATGCACAAGAAATCGAGACAATTTGAACAATCTTACCAGCTATCATTTTGATTCTAATTGCTCTTCCATCCCTACGAATCCTGTATATAATAGACGAAATTAACAACCCCTCCCTTACAGTAAAAACTATAGGACACCAATGATATTGAAGTTACGAATATACAGACTATGAGGACCTGAACTTTGATTCCTATATAATCCCAACATCAGAGCTAAAACCAGGAGAACTGCGACTACTAGAAGTAGACAACCGAGTGGTACTACCAATAGAAATAACAATCCGAATGCTAATCTCCTCTGAAGACGTATTACACTCATGAGCCGTACCCTCCTTAGGGCTAAAAACAGATGCAATCCCAGGTCGCCTAAACCAAACAACTCTTATGTCAACCCGACCAGGTCTATACTATGGACAGTGTTCGGAAATTTGTGGATCTAATCACAGTTTCATGCCTATCGTCCTAGAATTAGTCCCACTAAAATATTTTGAAAAATGATCTGCATCAATACTGTAAAATCATGCCACAACTAGATACATCCACATGACTTATAATAATCCTATCAATATTTCTAACTCTTTTTATTATTTTCCAACTAAAAATCTCCAAGCACAATTTCTTTCATAATCCTGAGTCAACATTAACCAAAGCACAAAAACAAAATACCCCTTGAGAAACAAAATGAACGAAAATCTATTTGCCTCTTTCATTACCCCAATAATTCTAGGCCTTCCCCTCGCTACTCTCATTGTCATATTCCCCAGCCTATTATTCCCAACATCAAATCGATTAATCAACAATCGTCTCCTCTCCCTTCAACAATGAATACTTCAACTTGTATCAAAACAAATAATGGGAATTCACAACACTAAAGGACAAACATGGACACTTATACTAATATCTCTAATCCTATTTATTGGCTCAACAAATCTACTAGGCCTACTTCCCCACTCATTTACACCAACTACACAACTATCAATAAATCTAGGCATGGCTATCCCCTTATGGGCGGGCGCTGTAATTACAGGATTCCGTAACAAAACTAAAGCATCCCTTGCTCACTTCTTACCACAAGGAACACCTACTCCACTAATCCCAATGCTAGTAATTATCGAAACTATTAGCCTCTTTATTCAACCAATAGCCTTAGCAGTACGATTAACAGCCAATATTACTGCAGGACACCTGTTAATTCACCTAATTGGAGGGGCCACACTTGCACTAATAAATATCAGCACCACAACAGCCCTCATCACATTCATTATCCTGATCTTGCTCACAATTCTCGAATTTGCAGTAGCCATAATCCAAGCTTACGTATTTACTCTTCTAGTCAGTCTATACCTGCATGATAATACATAATGACCCACCAAACCCACGCCTACCATATAGTAAACCCAAGCCCCTGGCCTCTTACAGGGGCCTTATCAGCCCTTCTCATAACATCTGGCCTAATTATATGATTCCACTTTAACTCAACAACCTTGCTCATACTTGGCCTAACTACAAACATACTCACAATGTACCAATGATGACGAGATATCATTCGAGAGAGTACCTTTCAAGGACATCACACCCCAACCGTCCAAAAGGGCCTCCGTTATGGAATAATCCTTTTTATTATTTCTGAAGTATTATTCTTTACTGGATTCTTCTGAGCATTTTACCATTCAAGCCTTGCCCCTACACCCGAACTAGGCGGTTGCTGACCTCCAACAGGCATCCACCCACTTAACCCACTAGAAGTCCCACTACTTAATACTTCCGTCTTACTAGCTTCAGGAGTCTCCATTACATGAGCCCACCATAGCCTTATAGAAGGAAATCGCAACCATATATTACAAGCTTTATTTATCACTATTGCATTGGGTGTATATTTCACATTACTACAGGCCTCAGAATACTATGAAGCACCCTTCACTATTTCAGACGGAGTCTATGGTTCAACTTTCTTCGTAGCTACAGGCTTCCATGGTCTCCATGTCATTATCGGATCTACTTTCTTAATTGTCTGTTTCTTCCGCCAACTAAAATTCCATTTTACTTCCAACCACCATTTCGGCTTCGAAGCCGCTGCTTGATACTGACATTTTGTAGACGTAGTATGACTTTTCCTCTATGTATCTATCTATTGATGAGGTTCATATAAACCTAATACTAGCCCTCCTAACCAACTTTACATTAGCCACACTACTTGTTATCATCGCATTTTGACTTCCCCAGCTAAACGTATACTCAGAAAAAACAAGCCCATATGAATGTGGATTTGACCCGATAGGATCAGCCCGTCTACCTTTCTCCATAAAATTCTTCCTGGTAGCCATCACATTTCTCCTCTTTGATTTAGAAATCGCACTCCTCCTACCACTACCCTGAGCCTCACAAACCACTAACCTAAACACTATACTCACTATGGCTCTCTTTCTAATCCTACTACTAGCTGTAAGCCTGGCCTACGAATGAACTCAAAAAGGCCTAGAATGAACCGAATAATGTCCCTAGTCTACATAAATATCATAATAGCATTTACAGTATCTCTCACAGGCCTACTAATATACCGATCCCATCTAATATCGTCTCTTCTATGTCTAGAAGGAATAATACTATCTCTATTTATTATGGCTACCTTAACAATCCTAAATACCCATTTCACCCTAGCTAGTATGATGCCCATCATCCTATTAGTCTTCGCAGCCTGTGAAGCAGCACTAGGCCTATCTCTACTAGTAATAGTATCAAACACATATGGTACTGATTATGTACAAAACCTCAATCTACTCCAATGCTAAAATATATTATTCCTACAATAATACTTATACCCCTAACCTGATTATCAAAAAATAATATAATCTGAATTAATTCTACAACTCACAGCCTACTAATTAGCCTTTCAAGCCTACTCCTCATAAACCAATTTAGCGATAACAGCCTTAACTTCTCACTAGTTTTCTTCTCCGACTCTCTATCAACACCCCTACTAATTTTAACTATGTGACTTCTCCCCCTAATACTAATAGCCAGCCAATATCACCTATCAAAAGAAAACCTAACTCGAAAAAAACTATTCATTACTATACTGATCCTACTACAACTATTTCTAATTATAACTTTTACCGCCACAGAACTAATCCTTTTCTACATTTTATTTGAAGCAACACTAGTCCCAACACTCATTATCATCACCCGCTGAGGGAATCAAACAGAACGCCTAAACGCTGGTCTTTACTTTCTATTCTACACACTAGCAGGCTCTCTTCCACTGTTAGTTGCACTAGTCTACATTCAAAATACAGTAGGATCTCTAAACTTTTTAATACTCCAATACTGAGTACAACCAATACCCAACTCCTGATCAAATGTATTTATATGACTAGCATGTATAATAGCCTTTATAGTAAAAATACCACTATACGGCCTCCACCTCTGATTACCAAAAGCCCACGTAGAAGCCCCTATTGCAGGCTCTATAGTCCTTGCAGCTATTTTACTAAAGCTAGGAGGGTATGGTATACTACGAATCACAATATTCCTAAATCCAACCACTGAATTTATAGCATACCCATTCATCATACTATCCTTATGAGGCATAATCATAACCAGCTCAATCTGCCTCCGCCAAACAGACTTAAAATCACTCATTGCATATTCCTCTGTTAGCCATATAGCACTTGTCATTGTAGCCATCCTCATCCAAACACCCTGAAGCTACATAGGAGCTACAGCCTTGATAATTGCACACGGTCTCACATCCTCTATGCTCTTCTGTCTAGCAAACTCTAACTACGAACGCATCCACAGCCGAACAATAATTCTAGCCCGCGGCCTACAAACACTCCTACCCTTAATAGCCACCTGATGACTCCTAGCAAGTTTAACTAATCTAGCCCTACCACCAACAATTAACCTAATTGGAGAATTATTCGTAGTAATATCAACCTTCTCATGATCCAACATTACAATTATTTTAATAGGAGTGAACATAGTAATCACCGCCCTATACTCCTTATATATACTAATCATAACACAACGAGGAAAATATACCCATCACATCAACAATATTTCACCCTCTTTCACACGAGAAAATGCCCTTATATCATTACACATCCTACCATTACTATTACTATCCCTAAACCCAAAAATTATTCTAGGACCCCTTTACTATTAACCTATTCTCTTCCTTCGCATTAATTACCCTGCTCTTATTAACCGTACCCATCATAATAACAAGTTTCAATACCTATAAGACTATCAATTATCCTCTCTACGTGAAAACAACCATCTCATATGCCTTCATCACTAGCATAATCCCCACAATAATATTTATCCATACGGGTCAAGAAATAATCATTTCAAACTGGCACTGATTAACCATCCAAACCCTTAAATTATCACTCAGCTTCAAAATAGATTACTTTTCAATAATATTTGTTCCAGTAGCATTATTTGTTACATGATCTATTATAGAATTCTCAATATGGTATATACACTCAGACCCAAACATTAATAAATTCTTTAAATACCTCCTACTATTCCTCATCACCATACTAATTCTCGTTACAGCAAATAACTTATTCCAACTGTTCATCGGCTGAGAAGGCGTTGGGATTATATCATTCCTACTTATTGGGTGATGATATGGACGAGCAGATGCAAATACAGCAGCCCTCCAAGCAATCCTATACAACCGCATTGGAGATATCGGATTTATTTTAGCAATAGCATGATTCCTAGCCAATCTTAATACCTGAGATCTCCAACAAATCTTCATGCTAAACCCAAAAAACTCTAACATGCCTCTAATAGGCCTCGTACTAGCCGCAACTGGAAAATCTGCCCAATTCGGCCTACACCCATGACTACCATCAGCAATAGAAGGCCCTACTCCTGTTTCAGCATTACTCCATTCAAGCACAATAGTAGTAGCAGGCATTTTCTTATTAATCCGCTTCTACCCACTAACAGAAAATAATAAATTTATCCAGTCTATCATACTATGCTTAGGAGCCATCACTACGCTATTCACAGCAATATGTGCCCTCACCCAAAACGATATTAAAAAAATCGTTGCCTTCTCCACATCCAGCCAATTAGGCCTCATAATAGTAACAATTGGCATTAACCAACCATACCTAGCATTCCTCCATATCTGCACCCACGCCTTCTTTAAAGCTATACTATTTATATGCTCCGGTTCCATTATCCATAGTCTAAACGATGAACAAGACATTCGAAAAATAGGAGGCCTATTTAAAGCAATACCATTCACCACAACAGCCCTAATCATTGGCAGTCTCGCACTAACAGGAATCCCCTTTCTCACCGGATTCTATTCCAAAGACCTAATTATCGAAGCTGCCAACACGTCATATACCAACGCCTGAGCCCTCTTAATAACGTTAATCGCCACCTCCTTCACAGCTATCTACAGCACCCGCATTATCTTCTTTGCACTCTTAGGACAACCTCGATTTCCAACCCTAATTATCATTAATGAAAACAACCCCTTCTTAATTAATTCCATTAAACGCCTCCTAATTGGAAGTCTTTTCGCCGGATTCATCATCTCAAATAATATCCCTCCAACGACAGTACCCCAAATAACTATACCCTACTACTTAAAAATAATAGCCCTAACAGTTACAATTCTAGGATTCATCCTAGCACTAGAAATCAATAATTTAACCCAAAATCTAAAATTTAACTACCCATCAAATATATTTAAATTCTCCAACCTTCTAGGGTACTTTCCCACAATTATACACCGTCTAGCCCCCTATTTAAACCTAACAATAAGCCAAAAATCAGCATCCTCTCTCCTAGACCTAATCTGACTAGAAAATATCTTACCAAAAACTACCTCACTAATCCAAATAAACATATCAACAATAATCACAAACCAAAAAGGCCTAATCAAACTATATTTTCTTTCCTTCCTAATCACAATTCTCATCAGTATTATTCTATTTAATTTCCACGAGTAATTTCCATAATAACAACAACACCAATTAATAAAGACCAACCAGTTACAATAACCAATCAAGTACCATAACTATACAAAGCTGCAATCCCCATAGCCTCTTCACTAAAAAATCCAGAATCTCCCGTATCATAAATTACTCAATCCCCTAAACCGTTAAACTTAAACACAACCTCTACCTCCTCATCCTTCAATACATAATAAACCATCACAAACTCCATTAACAGACCAGTAATAAAAGCCCCCAAAACAGCTTTATTAGAGACCCAAATCTCAGGATACTGTTCTGTAGCCATAGCCGTCGTATAACCAAAAACTACTATCATTCCCCCCAAATAAATTAAAAAAACTATTAAACCTAAAAAAGACCCACCAAAATTCAACACAATCCCACAACCAACTCCACCACTCACAATCAACCCTAATCCCCCATAAATAGGCGAAGGTTTCGAAGAAAATCCCACGAAACCAATTACAAAAATTACACTTAAAATAAATACAATATATACTATCATACTAATGATCAATATCCGAAAATCTCACCCATTAATAAAAATTGTGAATAACGCATTCATCGACCTCCCAGCCCCATCAAACATCTCATCCTGATGAAATTTTGGCTCCCTACTAGGTATCTGTCTAATCCTCCAAATCCTAACGGGCCTATTTCTAGCAATACACTATACCTCCGATACAATAACAGCATTCTCCTCCGTCACCCATATTTGCCGAGACGTCAATTATGGCTGAATTATCCGATATATACACGCAAATGGAGCGTCAATATTCTTTATTTGCCTGTTTATACATGTAGGACGAGGCCTATACTACGGATCATATATATTTCTAGAGACATGAAACATTGGAGTTATCCTCCTATTCACAGTAATAGCCACAGCATTTATAGGATATGTTTTACCTTGAGGACAAATATCTTTCTGAGGAGCAACAGTCATCACCAATCTTCTCTCAGCAATTCCCTACATTGGAACTAACCTGGTTGAGTGAATTTGAGGGGGTTTCTCAGTAGACAAAGCAACACTCACTCGATTCTTTGCCTTTCACTTCATTCTCCCATTTATCATCGCAGCACTCGCCATAGTTCACTTACTCTTTCTCCACGAAACAGGATCCAGCAACCCAACAGGAATCACATCAGACACAGACAAAATCCCATTCCACCCCTACTACACCATCAAAGACATTCTAGGTATCCTATTACTAATCTTAATCTTAATAGTACTAGTACTATTTACACCCGACCTACTTGGAGACCCGGACAATTATACCCCAGCAAACCCATTAAATACACCTCCACACATTAAACCCGAATGATATTTCCTATTTGCATATGCTATCCTACGATCAATTCCTAACAAACTAGGAGGAGTATTAGCCTTAATCCTATCTATCCTAATTTTAATCCTTATACCTCTACTTCATATATCTAAACAACGAAGTATAATATTCCGACCCCTCAGTCAATGCCTATTTTGAACTTTAGTAGCAGACCTATTAACACTTACATGAATTGGAGGACAACCAGTTGAACACCCATACATCATTATCGGACAACTAGCATCTATCATATACTTTCTCCTTATCCTAGTAATAATACCGGTGGCCAGCATAATTGAAAATAATCTCCTAAAATGAAGACAA
>Moschus moschiferus 1
CACAGGTTTGGTCCCAGCCTTCCTATTGATTCTTAATAAACTTACACATGCAAGCATCCACGCCCCGGTGAA-AATGCCCTCCGAGTC-AACAGAACCAAGAGGAGCAGGTATCAAGCACAC-ACT-TTGTAGCTCATAACACCTTGCTTAACCACACCCCC-ACGGGAAACAGCAGTGATAGAAATTAAGCCATAAACGAAAGTTTGACTAAGTTATATTAATTAGGGTTGGTAAATCTCGTGCCAGCCACCGCGGTCATACGATTAACCCAAGTTAATAGGAATACGGCGTAAAGCGTGTTAAAGCCCTCTACC-AAATAGAGTTAAATTTTAATTAAGCTGTAAAAAGCCATAATTATAACAAAAATAAATGACGAAAGTAACTCTATAACC-GCTGATACACTATAGCTAAGACCCAAACTGGGATTAGATACCCCACTATGCTTAGCCCTAAACACAAATAATTAT--ACAACAAAATTATTCGCCAGAGTACTACCAGCAACAGCTTAAAACTCAAAGGACTTGGCGGTGCTTCACACCCTTCTAGAGGAGCCTGTTCTATAATCGATAAACCCCGATAAACCTTACCAATCCTTGCTAATACAGTCTATATACCGCCATCTTCAGCAAACCCTAAAAA-GGAACAAAAGTAAGCACAATCATAATACACAAAAACGTTAGGTCAAGGTGTAACCTATGGAATGGGAAGAAATGGGCTACATTTTCT-ATCTCAAGAA-AACTCACATACGAAAGTTATTATGAAACTAATAACCAAAGGAGGATTTAGTAGTAAACTAAGAATAGAGTGCTTAGTTGAATTAGGCCATGAAGCACGCACACACCGCCCGTCACCCTCCTCAAATAAACATGATGCACCA-AAACATATTTAAACACATTAAC-TACATGAGAGGAGACAAGTCGTAACAAGGTAAGCATACTGGAAAGTGTGCTTGGACAAATACCAAAGCTAG-CCCACAATTTC---ACTCA-ACCTAACAATCAAAGCAAAATAAAACAAAACATTTATTTA-ATACCTTAAAGTATAGGAGATAGAAATTTTAA-CTTGGCGCTATAGAGAAAGTACCGTAAGGGAACGATGAAAGAAAA--TATTCAAA-GTATAAAAAAGCAAAGATTACCCCTTGTACCTTTTGCATAATGAGTTAACTAGTATGAAGCTTAACAAAACGAATTTCAGCTAAGCCACCCGAAACCAGACGAGCTACCTATGAACAGTTTATTAAGAACCAACTCATCTATGTAGCAAAATAGTGAGAAGATTTATAGGTAGAGGTGACACGCCCAACGAGCCTGGTGATAGCTGGTTGTCCAGGAAATGAATCTAAGTTCAGCTTTAAATATACTAAAAAC-CAAACAAATTTCACTGTATTTTTAAAAGTTAGTCTAAAAAGGTACAGCCTTTTAGA-AACGGATACAACCTTGACTAGAGAGTAAAATCTAATA-ACACCATAGTAGGCCTAAAAGCAGCCACCAATTAAGAAAGCGTTAAAGCTCAACAATAACAATAATACTAATTCCACTAGTAA-AC-AATCAACTCCTAGCCC--AATACTGGACCAATCTATTAAAAAATAGAAGCAATAATGTTAACATGAGTAACAAGAAGTACCTTCTCCTTGCATAAGTTTAAGTCAGTACCTGATAATACTCTGACTATTAACAGCAA-ATAAAATCAACCCAACAATAAATAATTTATTAATCATACTGTTAATCCAACACAGGAATGCACTCAA-GGAAAGATTAAAAGAAGTAAAAGGAACTCGGCAAGCAC-GAACCCCGCCTGTTTACCAAAAACATCACCTCCAGCATTTCCAATATTGGAGGCACTGCCTGCCCAGTGAC-AACCGTTAAACGGCCGCGGTATCCTGACCGTGCAAAGGTAGCATAATCATTTGTTCTCTAAATAAGGACTTGTATGAATGGCCACACGAGGGTTCTACTGTCTCTTACTTCCAATCAGTGAAATTGACCTTTCCGTGAAGAGGCGGAAATAAACCAATAAGACGAGAAGACCCTATGGAGCTTTAACTAACTAGCCTAAAGA-AAACAAACAC-AACCACCAAGGGA-TAATAACACTCTCA-ATAGGCTAGCAGTTTTGGTTGGGGTGACCTCGGAGAATAAAAAATCCTCCGAACGATTC-TAAAGACTAGACCAACAAGTCAAACCACAATATCGCTCATTGATCCAAAGAAATTTGATCAACGGAACAAGTTACCCTAGGGATAACAGCGCAATCCTATTTAAGAGTCCATATCGACAAT-AGGGTTTACGACCTCGATGTTGGATCAGGACACCCAGATGGTGCAACCGCTATCAAAGGTTCGTTTGTTCAACGATTAAAGTCCTACGTGATCTGAGTTCAGACCGGAGTAATCCAGGTCGGTTTCTATCTATT-ATACATTTCTCCCAGTACGAAAGGACAAGAGAAATAAGGCCAACTTTAAGC-AAGCGCCTTAAATCAATTAATGATTTCATCTTAATTAACTCC---GTAACCAAATCACACCCTAGA-AAAGGGTTAAAAAATGTTTATAATTAACATCCTAATGCTAATTATCCCTATCCTTCTAGCCGTAGCATTTCTCACACTAGTAGAACGAAAAGTCTTAGGGTATATACAACTTCGAAAAGGCCCTAATGTAGTAGGTCCATATGGTCTACTCCAACCTATCGCAGATGCAATCAAACTTTTTATTAAAGAACCACTACGACCAGCCACATCATCAATTTCAATATTTATCTTGGCACCTATTCTAGCCCTAAGCCTAGCCTTAACTATATGAATTCCCCTACCCATACCCTACCCACTCATCAACATAAATCTAGGAGTCTTATTCATATTAGCTATATCAAGCTTAGCTGTATACTCCATTCTCTGATCAGGCTGAGCCTCCAACTCGAAATATGCACTGATTGGAGCACTACGAGCAGTAGCACAAACAATTTCATATGAAGTTACACTAGCAATTATTCTACTATCTGTACTACTAATAAGTGGATCTTACACTCTTTCCACCCTAATCACCACACAAGAACAAGTCTGACTAATTCTCCCGGCATGACCCTTAGCAATAATATGATTTATCTCAACACTAGCAGAAACAAATCGAGCTCCATTTGACCTTACCGAAGGAGAATCAGAATTAGTCTCAGGCTTCAACGTAGAATATGCAGCAGGACCATTCGCCCTATTCTTTATAGCAGAATATGCAAACATTATTATAATAAACATTTTCACAACAATCCTGTTTCTAGGAGCATTTCACAATCCATACATACCAGAACTCTACACAATTAACTTTATCATCAAATCACTACTGCTTACAATCTCCTTCCTATGAATTCGAGCATCCTACCCTCGATTCCGCTATGACCAACTAATACACTTATTATGAAAAAATTTTTTACCCCTAACACTAGCCTTATGCATATGACATGTATCATTACCCATCCTCCTATCAAGCATTCCCCCTCAAACATAATAAACCCAATTATCTCTATTATCATCCTATCAACAATCATACTAGGAACCATTATCGTCATAATTAGCTCCCACTGATTACTTATCTGAATTGGATTTGAAATAAATATACTCGCCATTATTCCTATTATAATAAAAAAACATAACCCACGAGCCACAGAAGCATCAACTAAATATTTCCTAACCCAATCAACAGCCTCAATACTACTAATAATAGCCATCATTATTAACCTAATATATTCAGGCCAATGAACTGTAATAAAACTATTTAATCCAATAGCATCTATACTTATAACAATGGCCCTCGCTATAAAATTAGGAATAGCCCCATTCCACTTCTGAGTCCCAGAAGTAACACAAGGTATTCCTCTATCATCCGGCCTAATCCTACTAACATGACAAAAACTAGCTCCAATATCAGTATTTTATCAAATTTTCCCATCCATTAACCTAAACCTAATCCTAACCCTATCAATTCTATCAATTATAATTGGAGGCTGAGGAGGATTAAACCAAACCCAACTACGAAAAATCATAGCCTATTCATCAATCGCCCACATAGGCTGAATGACGGCAATTCTACCATACAACCCTACTATAACACTACTAAACTTAATCATTTATATTATAATAACCTCCACCATATTCATGTTATTTATAGCTAACTCAACTACCACTACCTTATCGCTATCACATACATGAAACAAAGCACCCATCATAACCGCCCTAGCCCTCGCCACCCTCCTATCAATAGGAGGACTTCCTCCCCTCTCAGGATTTATACCAAAATGACTAATTATCCAAGAAATGACAAAAAATAATAGCATCATCATACCTACCTTTATAGCAATCACAGCACTACTAAACCTCTACTTCTACATACGACTTACATATTCCACTGCACTAACAATATTCCCCTCCACAAACAATATAAAAATAAAATGACAATTCCCCAATACAAAACAAATAACCCTACTACCAACAATAACTGTAATATCCACCCTACTTCTACCACTCACACCAATTCTATCAGTACTAGAAT-TATGTTCATTAATCGCTGATTATTCTCAACCAACCACAAAGATATCGGTACTCTATACTTATTATTTGGTGCTTGAGCTGGTATGGTAGGAACAGCCCTAAGCCTACTAATTCGTGCCGAACTAGGCCAACCTGGAACCCTACTCGGAGATGACCAAATCTACAATGTAATCGTAACTGCACATGCATTTGTGATAATTTTCTTTATAGTTATGCCAATTATAATTGGAGGGTTTGGCAATTGACTAGTCCCCCTGATAATTGGCGCCCCCGATATAGCCTTTCCCCGAATAAATAATATAAGTTTCTGACTCCTTCCCCCTTCTTTCTTATTACTTCTAGCCTCCTCTATAGTTGAAGCTGGAGCGGGAACAGGCTGAACTGTATACCCTCCTTTAGCTGGTAATCTAGCCCATGCAGGAGCCTCTGTAGACCTAACTATTTTTTCTCTACACCTAGCAGGTGTTTCCTCCATTCTAGGGGCTATTAATTTTATTACAACAATTATTAATATAAAACCCCCAGCTATATCACAATATCAAACTCCATTATTCGTATGATCAGTGTTAATTACTGCCGTACTATTACTCCTATCACTCCCTGTGCTAGCAGCTGGCATTACAATACTACTTACAGACCGAAACCTAAACACTACCTTCTTTGATCCAGCAGGGGGAGGAGATCCTATCCTATACCAACATTTGTTCTGATTCTTTGGACACCCCGAAGTATATATTCTTATTCTACCTGGCTTTGGAATAATCTCTCATATTGTAACTTATTACTCAGGAAAAAAAGAACCATTTGGGTATATAGGTATAGTATGGGCTATAATGTCAATTGGATTCTTAGGATTCATCGTATGAGCCCACCATATGTTTACAGTCGGAATAGACGTTGATACACGAGCCTACTTTACATCCGCTACTATAATTATTGCTATTCCAACTGGAGTAAAAGTCTTTAGCTGACTAGCAACACTTCATGGAGGTAATATCAAATGATCCCCCGCTATAATATGAGCCCTAGGCTTTATCTTCCTTTTTACAGTAGGAGGTCTGACCGGAATTGTCCTAGCTAATTCCTCCCTCGACATTGTACTTCACGATACCTATTATGTAGTTGCACATTTTCATTACGTATTGTCAATAGGAGCTGTATTCGCCATTATAGGAGGATTTGTGCACTGATTCCCACTATTCTCAGGCTATACTCTTAACGACACGTGAGCTAAAATCCACTTTGTAATTATATTTGTAGGTGTTAACATAACCTTCTTTCCACAACACTTTCTTGGATTATCTGGAATACCACGACGCTACTCCGATTACCCAGACGCGTACACAATATGAAACACCATCTCATCTATAGGCTCATTTATTTCTCTAACAGCAGTTATATTAATAATTTTCATTATCTGAGAAGCATTTGCATCCAAACGAGAAGTCCTAACTGTAGATCTAACCACAACAAATCTAGAATGACTAAATGGATGCCCTCCACCATACCACACATTTGAAGAACCTACATACATTAATTCAAAATATGGCATACCCCATACAATTAGGCTTTCAAGATGCAACATCACCTATTATAGAAGAACTACTACATTTCCATGATCACACACTAATGATTGTCTTTTTAATTAGCTCACTAGTACTTTATATTATTTCACTTATACTAACAACAAAACTAACCCATACTAGTACAATAGACGCACAAGAAATTGAGACAATTTGAACAATCTTACCAGCTATTATTTTAATTCTAATTGCCCTTCCATCCCTGCGAATCCTATACATAATGGACGAAATTAACAACCCCTCCCTTACAGTAAAAACCATAGGACACCAATGATATTGAAGCTACGAATACACAGACTACGAAGACCTGAACTTTGATTCCTACATAATCCCAACATCAGAGCTAAAACCAGGAGAACTACGACTACTAGAAGTAGACAACCGAGTGGTACTACCAATAGAAATAACAATCCGAATGTTAATCTCCTCTGAAGACGTATTACACTCATGAGCTGTACCCTCCTTAGGGCTAAAAACAGATGCAATTCCAGGCCGCCTAAACCAAACAACTCTTATATCAACCCGACCAGGTCTATACTACGGACAGTGTTCAGAAATTTGTGGATCTAATCACAGTTTCATACCTATCGTCCTAGAATTAGTCCCACTAAAATATTTTGAAAAATGATCTGCATCAATACTGTAAAATTATGCCACAACTAGATACATCCACATGACTTATAATAATTCTGTCAATATTCCTAACTCTTTTTATTATTTTCCAACTAAAAATCTCTAAGCACAATTTCTTTTATAATCCNGAATTAACATTAACTAAAACACGAAAACAAAGTACCCCTTGAGAAACAAAATGAACGAAAATCTATTTGCCTCTTTCATTACCCCAATAATTCTAGGCCTTCCCCTTGCTACTCTTATTGTAATATTCCCCAGCCTATTATTCCCAACATCAAATCGATTAATCAATAATCGTCTCCTCTCCCTTCAACAATGAATACTTCAACTTGTATCAAAACAAATAATAGGAATTCACAACACTAAAGGACAAACATGAACACTTATACTAATATCTCTAATCTTATTTATTGGCTCAACAAATCTACTAGGCCTATTTCCCCACTCATTTACACCAACTACACAACTATCAATAAATCTAGGCATGGCTATCCCCTTATGAGCAGGCGCTGTAATTACAGGATTCCGTAACAAAACTAAAGCATCTCTTGCTCACTTCCTACCACAAGGAACACCTACTCCACTAATCCCAATGCTAGTAATTATTGAAACTATTAGCCTCTTCATCCAACCAATGGCCTTAGCAGTACGATTAACAGCCAATATCACTGCAGGACACCTATTAATTCATCTAATCGGAGGAGCCACACTTACATTAATAAATATCAGCACCACAACAGCCCTCATTACATTCATTATCCTAATCCTACTCACAATTCTGGAGTTTGCAGTAGCCATAATCCAAGCTTACGTATTTACTCTTCTAGTAAGTCTATACCTGCATGACAACACATAATGACACACCAAACCCACGCCTACCACATAGTAAACCCAAGTCCCTGGCCTCTCACAGGGGCCCTATCAGCCCTCCTCATAACATCTGGCCTAATTATATGATTCCACTTTAACTCAATAACCTTGCTTATACTTGGCCTAACCACAAACATACTCACAATATACCAGTGATGACGAGATATTATCCGAGAAAGTACTTTTCAAGGACATCACACCCCAACCGTCCAAAAGGGCCTCCGTTATGGAATAATCCTTTTTATTATTTCTGAAGTGCTGTTCTTTACTGGATTCTTCTGAGCATTTTACCATTCAAGCCTTGCTCCTACACCCGAACTAGGCGGTTGCTGACCCCCAACAGGCATCCACCCACTTAACCCCCTAGAAGTCCCACTACTTAATACCTCCGTCTTACTAGCTTCAGGAGTCTCCATTACATGAGCCCACCACAGCCTTATAGAAGGAAATCGTAACCACATACTACAAGCTTTATTTATCACTATTGCACTAGGCGTATACTTTACACTACTACAAGCCTCAGAATACTATGAAGCACCTTTCACTATCTCAGACGGAGTCTATGGCTCAACTTTCTTCGTAGCTACAGGTTTCCATGGTCTCCATGTCATTATTGGATCTACTTTCTTAATTGTCTGTTTCTTCCGCCAACTAAAATTCCATTTTACTTCCAACCACCATTTCGGCTTCGAAGCAGCTGCTTGATACTGACATTTTGTAGATGTAGTATGACTTTTCCTCTATGTATCTATTTATTGATGAGGTTCATATAAACCTAATACTAGCCCTTCTGACCAACCTCACACTAGCCACACTACTTGTTATTATCGCATTCTGACTTCCCCAACTGAATGTATACTCAGAAAAAACAAGCCCATATGAGTGTGGGTTTGACCCAATAGGATCAGCTCGCCTACCCTTCTCCATAAAATTTTTCCTGGTAGCCATTACATTTCTCCTATTTGATCTAGAAATTGCACTTCTCCTACCATTACCCTGAGCCTCACAAACTACCAACCTAAACACTATACTCACTATAGCTCTCTTTCTTATCCTATTACTAGCTGTAAGCCTGGCCTACGAATGAACTCAAAAGGGCCTAGAATGAACCGAATAATGTCCCTAGTCTATATAAATATCATATTAGCATTTACAGTATCTCTCACAGGCCTACTAATATACCGATCCCATCTAATATCATCCCTTCTATGCCTAGAAGGAATAATACTATCCCTATTTGTTATGGCCACCTTAACAATCCTAAATACCCATTTCACCCTAGCCAGTATAATACCTATTATCCTGCTAGTCTTCGCAGCTTGTGAAGCAGCACTAGGCCTATCTCTACTAGTAATAGTATCAAACACGTATGGTACTGATTACGTACAAAACCTCAACCTACTCCAATGTTAAAATATATTATTCCTACAATAATACTTATACCCCTAACCTGATTATCAAAAAACAACATAATCTGAATTAATTCTACAACCCACAGCCTATTAATTAGTCTTTCAAGTCTACTCCTCATAAACCAATTTAGCGATAACAGCCTTAACTTCTCACTAGTTTTCTTCTCCGACTCTCTATCAACACCTCTACTAATCTTAACCATATGACTCCTCCCTTTAATACTAATAGCCAGCCAATATCACCTATCAAAAGAAAACCTAACCCGAAAAAAACTATTTATTACTATGCTAATTCTACTACAACTATTTCTGATTATAACTTTCACCGCCACAGAACTAATCCTCTTCTACATTTTATTTGAAGCAACACTAGTCCCAACACTCATTATCATCACCCGTTGAGGGAACCAAACAGAACGTCTAAACGCCGGTCTCTATTTTTTATTCTACACATTAGCAGGCTCTCTTCCACTGTTAGTTGCACTAGTCTATATTCAAAATACAGTAGGATCCCTAAACTTTTTAATACTCCAATATTGAGTACAACCAATATCCAACTCCTGATCAGATGTATTTATGTGACTAGCATGTATAATAGCCTTCATGGTAAAAATACCACTATACGGCCTCCACCTCTGATTACCAAAAGCCCACGTAGAAGCCCCTATTGCAGGCTCTATAGTCCTTGCAGCTATTCTACTAAAACTAGGAGGATATGGTATACTACGAATCACAATATTCCTGAATCCAACCACTGAATTTATAGCATACCCATTCATCATATTATCCCTATGGGGCATAATCATAACTAGCTCAATTTGCCTCCGCCAAACAGACTTAAAATCACTTATCGCATATTCCTCTGTCAGCCATATAGCACTTGTTATCGTAGCCATCCTCATCCAAACACCCTGAAGCTATATAGGAGCTACAGCCTTGATAATTGCACACGGTCTTACATCCTCTATGCTCTTCTGTCTAGCAAACTCTAACTACGAACGCATCCACAGCCGAACAATAATTCTAGCCCGCGGCCTACAAACACTCCTACCCCTAATAGCCACTTGATGACTCCTAGCAAGCCTAACTAATCTAGCCCTACCACCAACAATCAACCTAATCGGAGAATTATTCGTAGTAATATCAACCTTCTCATGATCTAACATTACAATTATTTTGATAGGAGTAAACATAGTAATCACCGCCCTATATTCCTTATATATATTAATTACAACACAACGAGGAAAATATACCCATCACATCAACAACATTTCACCCTCTTTCACACGAGAAAATGCTCTCATGTCATTACACATCCTACCACTACTATTACTATCCCTAAACCCAAAAATTATTCTAGGACCTCTTTACTATTAACCTATTCTCCTCCTTCACATTAATTACCCTACTCTTATTAACCGTACCCATCATAATAACAAGTTTCAACACCCATAAGACCATCAACTATCCTCTTTACGTGAAAACAACCATCTCATATGCCTTCATCACCAGCATAATCCCCACAATAATATTCATCCACACGGGCCAAGAAATAATCATTTCAAACTGACACTGATTAACTATCCAAACCCTTAAATTATCCCTCAGCTTCAAAATAGATTACTTTTCAATAATATTTGTTCCAGTAGCATTATTCGTCACATGATCTATTATAGAATTCTCAATATGATATATACACTCAGACCCAAATATCAATAAGTTCTTTAAATACCTCCTATTATTCCTCATCACCATACTAATTCTCGTTACAGCAAACAACCTATTCCAACTGTTTATTGGCTGAGAAGGCGTTGGAATTATATCATTCCTACTCATTGGGTGATGGTATGGGCGGGCAGATGCAAACACAGCAGCCCTCCAAGCAATCCTATATAATCGCATCGGGGACATTGGATTTATCCTAGCAATAGCATGATTTCTAGCCAACCTTAATACCTGAGATCTCCAACAAATCTTTATGCTAAATCCAAAAGACTCTAATATGCCCCTAATAGGCCTCGTACTAGCCGCAACCGGAAAATCTGCCCAATTCGGCCTACACCCATGACTACCATCAGCAATAGAAGGCCCTACTCCTGTTTCAGCATTACTCCATTCAAGCACAATAGTAGTAGCAGGCATTTTCTTATTAATCCGCTTCTATCCACTAACAGAAAATAACAAGTTCATCCAATCTATCATACTATGTTTAGGAGCCATCACTACGCTATTCACAGCAATATGTGCCCTCACCCAAAACGACATTAAAAAAATCGTTGCCTTCTCCACATCTAGCCAATTAGGCCTGATAATAGTAACAATTGGCATTAATCAACCATATCTAGCATTCCTTCATATCTGCACCCACGCTTTCTTTAAAGCTATACTATTTATATGCTCCGGTTCCATTATCCACAGCCTAAATGATGAACAAGACATTCGAAAAATAGGAGGCCTATTTAAAGCAATACCATTCACCACAACAGCCCTAATCATTGGCAGCCTTGCACTAACAGGAATCCCCTTTCTTACCGGATTCTATTCCAAAGACCTAATTATCGAAGCTGCTAATACGTCATATACCAACGCCTGAGCCCTCTTAATAACATTAATTGCCACCTCTTTCACAGCTATCTACAGTACCCGCATCATCTTCTTTGCACTCCTAGGACAACCCCGATTTCCAACCCTAATTACCATTAATGAAAACAACCCCTTTTTAATTAATTCCATCAAACGCCTTCTAATCGGAAGCCTTTTCGCCGGGTTCATCATCTCAAACAACATTCCTCCAACAACAGTACCCCAAATAACTATACCTTACTACCTAAAAATAACAGCCCTAGCAGTTACAATCCTAGGTTTCATTCTAGCATTAGAAATTAATAATCTAACCCAAAATCTAAAATTTAATCACCCATCAAGCATATTTAAATTCTCCAATCTCCTAGGGTACTTTCCCACAATCATACATCGTCTAGCTCCCTATTTAAACCTAACAATAAGCCAAAAATCAGCATCCTCTCTCCTAGATCTAATCTGACTAGAAAATATCCTACCAAAAACTACCTCACTAATCCAAATAAACATATCCATAATAATCACAAACCAAAAAGGCCTAATCAAACTATACTTTCTTTCCTTCCTAGTCACAATTCTCACTAGTATTATTCTATTTAATTTCCACGAGTAATTTCCATAATAACTACAACACCAATTAATAAAGACCAACCAGTTACAATAACTAATCAAGTACCATAACTATATAAAGCCGCAATCCCCATAGCCTCCTCACTAAAAAATCCAGAATCTCCCGTATCATAAATTACTCAATCCCCCAAACCATTAAACTTAAACACAATCTCTACCTCCTCATTCTTCAACACATAATAAACTATCACAAACTCCATTAACAAACCAGTAATAAAAGCTCCCAAAACAGTTTTATTAGAGACCCAAATCTCAGGGTACTGTTCTGTAGCCATAGCTGTCGTATAACCAAAAACTACTATCATTCCCCCTAAATAAATTAAAAAAACTATTAAACCCAAAAAAGACCCACCAAAATTCAACACAATCCCACAACCAACTCCACCACTCACAATCAACCCTAATCCCCCATAAATAGGCGAAGGTTTCGAAGAAAACCCCACGAAACCAATCACAAAAATTACACTCAAAATAAATACAATATATACTATCATACTAATGACCAATATCCGAAAATCCCACCCATTAATAAAAATTGTAAACAATGCATTCATCGACCTCCCAGCCCCATCAAACATCTCATCCTGATGAAATTTCGGCTCCCTACTAGGCATCTGCCTAATCCTTCAAATCCTAACAGGCCTATTCCTAGCAATACATTACACCTCTGACACAATAACAGCATTTTCCTCTGTTACTCACATTTGCCGAGACGTTAACTATGGCTGAATTATTCGATACATACATGCAAATGGAGCATCAATATTCTTTATCTGCCTGTTTATACATGTAGGACGAGGCCTATACTACGGATCATATATATTTCTAGAAACATGAAACATTGGAGTCATTCTCCTATTCACAGTAATAGCTACAGCATTCATAGGATATGTCCTACCTTGAGGACAAATATCTTTCTGAGGAGCAACAGTCATCACTAACCTTCTCTCAGCAATTCCCTACATTGGTACTAACCTGGTTGAGTGAATTTGAGGAGGCTTCTCAGTAGACAAAGCAACACTCACCCGATTCTTTGCCTTTCACTTTATCCTCCCATTTATCATTGCAGCACTCGCCATGGTTCATCTACTCTTTCTCCATGAAACAGGATCCAATAACCCAACAGGAATCACATCAGACATAAACAAAATCCCATTTCACCCCTACTACACCATCAAAGATATTCTAGGTATCCTATTACTAATCTTAATCTTAATAGCACTAGTGCTATTTACACCCGACCTACTTGGAGATCCGGACAACTATACTCCAGCAAACCCATTAAATACACCTCCACATATTAAACCCGAATGGTACTTTCTATTTGCATATGCCATTCTACGATCAATTCCTAATAAACTAGGAGGAGTACTAGCCCTAGTTTTATCCATCCTAATTTTAATCTTCATACCCCTACTTCACACATCCAAACAACGAAGTATAATATTCCGACCCCTTAGCCAATGCCTATTCTGAATTTTAGTAGCAGATTTATTGACACTTACATGAATTGGAGGACAACCAGTTGAACACCCATATATCATTATCGGACAACTAGCATCCATTATATACTTTCTTCTTATCCTAGTAATAATACCGGTAGCCAGCATAGTCGAAAACAATCTCTTAAAATGAAGACAA
>Moschus moschiferus 2
CACAGGTTTGGTCCCAGCCTTCCTATTGATTCTTAATAAACTTACACATGCAAGCATCCACGCCCCGGTGAA-AATGCCCTCCGAGTC-AACAGAACCAAGAGGAGCAGGTATCAAGCACAC-ACT-TTGTAGCTCATAACACCTTGCTTAACCACACCCCC-ACGGGAAACAGCAGTGATAGAAATTAAGCCATAAACGAAAGTTTGACTAAGTTATATTAATTAGGGTTGGTAAATCTCGTGCCAGCCACCGCGGTCATACGATTAACCCAAGTTAATAGGAATACGGCGTAAAGCGTGTTAAAGCCCTCTACC-AAATAGAGTTAAATTTTAATTAAGCTGTAAAAAGCCATAATTATAACAAAAATAAATGACGAAAGTAACTCTATAACC-GCTGATACACTATAGCTAAGACCCAAACTGGGATTAGATACCCCACTATGCTTAGCCCTAAACACAAATAATTAT--ACAACAAAATTATTCGCCAGAGTACTACCAGCAACAGCTTAAAACTCAAAGGACTTGGCGGTGCTTCACACCCTTCTAGAGGAGCCTGTTCTATAATCGATAAACCCCGATAAACCTTACCAATCCTTGCTAATACAGTCTATATACCGCCATCTTCAGCAAACCCTAAAAA-GGAACAAAAGTAAGCACAATCATAATACACAAAAACGTTAGGTCAAGGTGTAACCTATGGAATGGGAAGAAATGGGCTACATTTTCT-ATCTCAAGAA-AACTCATATACGAAAGTTATTATGAAACTAATAACCAAAGGAGGATTTAGTAGTAAACTAAGAATAGAGTGCTTAGTTGAATTAGGCCATGAAGCACGCACACACCGCCCGTCACCCTCCTCAAATAAACATGATGCACCA-AAACATATTTAAACACATTAAC-TACATGAGAGGAGACAAGTCGTAACAAGGTAAGCATACTGGAAAGTGTGCTTGGACAAATACCAAAGCTAG-CCCACAATTTC---ACTCA-ACCTAACAATCAAAGCAAAATAAAACAAAACATTTATTTA-ATACCTTAAAGTATAGGAGATAGAAATTTTAA-CTTGGCGCTATAGAGAAAGTACCGTAAGGGAACGATGAAAGAAAA--TATTCAAA-GTATAAAAAAGCAAAGATTACCCCTTGTACCTTTTGCATAATGAGTTAACTAGTATGAAGCTTAACAAAACGAATTTCAGCTAAGCCACCCGAAACCAGACGAGCTACCTATGAACAGTTTATTAAGAACCAACTCATCTATGTAGCAAAATAGTGAGAAGATTTATAGGTAGAGGTGACACGCCCAACGAGCCTGGTGATAGCTGGTTGTCCAGGAAATGAATCTAAGTTCAGCTTTAAATATACTAAAAAC-CAAACAAATTTCACTGTATTTTTAAAAGTTAGTCTAAAAAGGTACAGCCTTTTAGA-AACGGATACAACCTTGACTAGAGAGTAAAATCTAATA-ACACCATAGTAGGCTTAAAAGCAGCCACCAATTAAGAAAGCGTTAAAGCTCAACAATAACAATAATACTAATTCCACTAGTAA-AC-AATCAACTCCTAGCCC--AATACTGGACCAATCTATTAAAAAATAGAAGCAACAATGTTAACATGAGTAACAAGAAGTACCTTCTCCTTGCATAAGTTTAAGTCAGTACCTGATAATACTCTGACTATTAACAGCAA-ATAAAATCAACCCAACAATAAATAATTTATTAATCATACTGTTAATCCAACACAGGAATGCACTCAA-GGAAAGATTAAAAGAAGTAAAAGGAACTCGGCAAGCAC-GAACCCCGCCTGTTTACCAAAAACATCACCTCCAGCATTTCCAATATTGGAGGCACTGCCTGCCCAGTGAC-AACCGTTAAACGGCCGCGGTATCCTGACCGTGCAAAGGTAGCATAATCATTTGTTCTCTAAATAAGGACTTGTATGAATGGCCACACGAGGGTTCTACTGTCTCTTACTTCCAATCAGTGAAATTGACCTTTCCGTGAAGAGGCGGAAATAAACCGATAAGACGAGAAGACCCTATGGAGCTTTAACTAACTAGCCTAAAGA-AAACAAACAC-AACCACCAAGGGA-TAATAACACTCTCA-ATAGGCTAGCAGTTTTGGTTGGGGTGACCTCGGAGAATAAAAAATCCTCCGAACGATTC-TAAAGACTAGACCAACAAGTCAAACCACAATATCGCTCATTGATCCAAAGAAATTTGATCAACGGAACAAGTTACCCTAGGGATAACAGCGCAATCCTATTTAAGAGTCCATATCGACAAT-AGGGTTTACGACCTCGATGTTGGATCAGGACATCCTAATGGTGCAACCGCTATCAAAGGTTCGTTTGTTCAACGATTAAAGTCCTACGTGATCTGAGTTCAGACCGGAGTAATCCAGGTCGGTTTCTATCTATT-ATACATTTCTCCCAGTACGAAAGGACAAGAGAAATAAGGCCAACTTTAAGC-AAGCGCCTTAAATCAATTAATGATTTCATCTTAATTAACTCC---GTAACCAAATCACACCCTAGA-AAAGGGTTAGAAAATGTTTATAATTAACATCCTAATGCTAATTATCCCTATCCTTCTAGCCGTAGCATTTCTCACACTAGTAGAACGAAAAGTCTTAGGGTATATACAACTTCGAAAAGGCCCTAATGTAGTAGGTCCATATGGTCTACTCCAACCTATCGCAGATGCAATCAAACTTTTTATTAAAGAACCACTACGACCAGCCACATCATCAATTTCAATATTTATCTTGGCACCTATTCTAGCCCTAAGCCTAGCCTTAACTATATGAATTCCCCTACCCATACCCTACCCACTCATCAACATAAATCTAGGAGTCTTATTCATATTAGCTATATCAAGCTTAGCTGTATACTCCATTCTCTGATCAGGCTGAGCCTCCAACTCGAAATACGCACTGATTGGAGCACTACGAGCAGTAGCACAAACAATTTCATATGAAGTTACACTAGCAATTATTCTACCATCTGTACTACTAATAAGTGGATCTTACACTCTTTCCACCCTAATCACCACACAAGAACAAGTCTGACTAATTCTCCCGGCATGACCCTTAGCAATAATATGATTTATCTCAACACTAGCAGAAACAAATCGAGCTCCATTTGACCTTACCGAAGGAGAATCAGAATTAGTCTCAGGCTTCAACGTAGAATATGCAGCAGGACCATTCGCCCTATTCTTTATAGCAGAATATGCAAACATTATTATAATAAACATTTTCACAACAATCCTGTTTCTAGGAGCATTTCACAATCCATACATACCAGAACTCTACACAATTAACTTTATCATCAAATCACTACTTCTTACAATCTCCTTCCTATGAATTCGAGCATCCTACCCTCGATTCCGCTATGACCAACTAATACACTTACTATGAAAAAATTTTTTACCCCTAACACTAGCCTTATGCATATGACATGTATCATTACCCATCCTCCTATCAAGCATTCCCCCTCAAACATAATAAACCCAATTATCTCTATTATCATCCTATCAACAATCATACTAGGAACCATTATCGTCATAATTAGCTCCCACTGATTACTTATCTGAATTGGATTTGAAATAAATATACTCGCCATTATTCCTATTATAATAAAAAAACATAACCCACGAGCCACAGAAGCATCAACTAAATATTTCCTAACCCAATCAACAGCCTCAATACTACTAATAATAGCCATCATTATTAACCTAATATATTCAGGCCAATGAACTGTAATAAAACTATTTAATCCAATAGCATCTATACTTATAACAATGGCCCTCGCTATAAAATTAGGAATAGCCCCATTCCACTTCTGAGTCCCAGAAGTAACACAAGGTATTCCTCTATCATCCGGCCTAATCCTACTAACATGACAAAAACTAGCTCCAATATCAGTATTTTATCAAATTTTCCCATCCATTGACCTAAACCTAATCCTAACCCTATCAATTCTATCAATTATAATTGGAGGCTGAGGAGGACTAAACCAAACCCAACTACGAAAAATTATAGCCTATTCATCAATTGCCCACATAGGCTGAATGACGGCAATTCTACCATATAACCCTACTATAACACTACTAAACTTAATCATTTATATTATAATAACTTCCACCATATTCATGTTATTTATAGCTAACTCAACTACCACTACCTTATCGCTATCACATACATGAAACAAAGCACCCATTATAACCGCCCTAGCCCTCGCCACCCTCCTATCAATAGGAGGACTTCCTCCCCTCTCAGGATTTATACCAAAATGACTAATTATCCAAGAAATGACAAAAAATAATAGCATCATCATACCTACCTTTATAGCAATCACAGCACTACTAAACCTCTACTTCTACATACGACTTACATATTCCACTGCACTAACAATATTCCCCTCCACAAACAATATAAAAATAAAATGACAATTCCCCAATACAAAACAAATAACCCTACTACCAACAATAACTGTAATATCCACCCTACTTCTACCACTCACACCAATTCTATCAGTACTAGAAT-TATGTTCATTAATCGCTGATTATTCTCAACCAACCACAAAGATATCGGTACTCTATACTTATTATTTGGTGCTTGAGCTGGTATGGTAGGAACAGCCCTAAGCCTACTAATTCGTGCCGAACTAGGCCAACCTGGAACCCTACTCGGAGATGACCAAATCTACAATGTAATCGTAACTGCACATGCATTTGTGATAATTTTCTTTATAGTTATGCCAATTATAATTGGAGGGTTTGGCAATTGACTAGTCCCCCTGATAATTGGCGCCCCCGATATAGCCTTTCCCCGAATAAATAATATAAGTTTCTGACTCCTTCCCCCTTCTTTCTTATTACTTCTAGCCTCCTCTATAGTTGAAGCTGGAGCGGGAACAGGCTGAACTGTATACCCCCCTTTAGCTGGTAATCTAGCCCATGCAGGAGCCTCTGTAGACCTAACTATTTTTTCTCTACACCTAGCAGGTGTTTCCTCCATTCTAGGGGCTATTAATTTTATTACAACAATTATTAATATAAAACCCCCAGCTATATCACAATATCAAACTCCATTATTCGTATGATCAGTGTTAATTACTGCCGTACTATTACTCCTATCACTCCCCGTGCTAGCAGCTGGCATTACAATACTACTTACAGACCGAAACCTAAACACTACCTTCTTTGATCCAGCAGGGGGAGGAGATCCTATCCTATACCAACATTTGTTCTGATTCTTTGGACACCCCGAAGTATATATTCTTATTCTACCTGGCTTTGGAATAATCTCTCATATTGTAACTTATTACTCAGGAAAAAAAGAACCATTTGGGTATATAGGTATAGTATGGGCTATAATGTCAATTGGATTCTTAGGATTCATCGTATGAGCCCACCATATGTTTACAGTCGGAATAGACGTTGATACACGAGCCTACTTTACATCCGCTACTATAATTATTGCTATTCCAACTGGAGTAAAAGTCTTTAGCTGACTAGCAACACTTCATGGAGGTAATATCAAATGATCCCCCGCTATAATATGAGCCCTAGGCTTTATCTTCCTTTTTACAGTAGGAGGTCTGACTGGAATTGTCCTAGCTAATTCCTCCCTCGACATTGTACTTCACGATACCTATTATGTAGTTGCGCATTTTCATTACGTATTGTCAATAGGAGCTGTATTCGCCATTATAGGAGGATTTGTGCACTGATTCCCACTATTCTCAGGCTATACTCTTAACGACACGTGAGCTAAAATCCACTTTGTAATTATATTTGTAGGTGTTAACATAACCTTCTTTCCACAACACTTTCTTGGATTATCTGGAATACCACGACGCTACTCCGATTACCCAGACGCGTACACAATATGAAACACCATCTCGTCTATAGGTTCATTTATTTCTCTAACAGCAGTTATGTTAATAATTTTCATTATCTGAGAAGCATTTGCATCCAAACGAGAAGTCCTAACTGTAGATCTAACCACAACAAATCTAGAATGACTAAATGGATGCCCTCCACCATACCACACATTTGAAGAACCTACATACATTAATTCAAAATATGGCATACCCCATACAATTAGGCTTTCAAGATGCAACATCACCTATTATAGAAGAACTACTACATTTCCATGATCACACACTAATAATTGTCTTTTTAATTAGCTCACTAGTACTTTATATTATTTCACTTATACTAACAACAAAACTAACCCATACTAGTACAATAGACGCACAAGAAATTGAGACAATTTGAACAATCTTACCAGCTATTATTTTAATTCTAATTGCCCTTCCATCCCTGCGAATCCTATACATAATGGACGAAATTAACAACCCCTCCCTTACAGTAAAAACCATAGGACACCAATGATATTGAAGCTACGAATACACAGACTACGAAGACCTGAACTTTGATTCCTACATAATCCCAACATCAGAGCTAAAACCAGGAGAACTACGACTACTAGAAGTAGACAACCGAGTGGTACTACCAATAGAAATAACAATCCGAATGTTAATCTCCTCTGAAGACGTATTACACTCATGAGCTGTACCCTCCTTAGGGCTAAAAACAGATGCAATTCCAGGCCGCCTAAACCAAACAACTCTTATATCAACCCGACCAGGTCTATACTACGGACAGTGCTCAGAAATTTGTGGATCTAATCACAGTTTCATACCTATCGTCCTAGAATTAGTCCCACTAAAATATTTTGAAAAATGATCTGCATCAATACTGTAAAATTATGCCACAACTAGATACATCCACATGACTTATAATAATTCTGTCAATATTCCTAACTCTTTTTATTATTTTCCAACTAAAAATCTCTAAGCACAATTTCTTTTATAATCCTGAATTAACATTAACTAAAACACGAAAACAAAGTACCCCTTGAGAAACAAAATGAACGAAAATCTATTTGCCTCTTTCATTACCCCAATAATTCTAGGCCTTCCCCTTGCTACTCTTATTGTAATATTCCCCAGCCTATTATTCCCAACATCAAATCGATTAATCAATAATCGTCTCCTCTCCCTTCAACAATGAATACTTCAACTTGCATCAAAACAAATAATAGGAATTCACAACACTAAAGGACAAACATGAACACTTATACTAATATCTCTAATCTTATTTATTGGCTCAACAAATCTACTAGGCCTACTTCCCCACTCATTTACACCAACTACACAACTATCAATAAATCTAGGCATGGCTATCCCCTGATGAGCAGGCGCTGTAATTACAGGATTCCGTAACAAAACTAAAGCATCTCTTGCTCACTTCCTACCACAAGGAACACCTACTCCACTAATCCCAATGCTAGTAATTATTGAAACTATTAGCCTCTTCATCCAACCAATGGCCTTAGCAGTACGATTAACAGCCAATATCACTGCAGGACACCTATTAATTCATCTAATCGGAGGAGCCACACTTGCATTAATAAATATCAGCACCACAACAGCCCTCATTACATTCATTATCCTAATCCTACTCACAATTCTTGAGTTTGCAGTAGCCATAATCCAAGCTTACGTATTTACTCTTCTAGTAAGCCTATACCTGCATGACAACACATAATGACACACCAAACCCACGCCTACCACATAGTAAACCCAAGTCCCTGGCCTCTCACAGGGGCCCTATCAGCCCTCCTCATAACATCTGGCCTAATTATATGATTCCACTTTAACTCAATAACCTTGCTTATACTTGGCCTAACCACAAACATACTCACAATATACCAGTGATGACGAGATATTATCCGAGAAAGTACTTTTCAAGGACATCACACCCCAACCGTCCAAAAGGGCCTCCGTTATGGAATAATCCTTTTTATTATTTCTGAAGTGCTGTTCTTTACTGGATTCTTCTGAGCATTTTACCATTCAAGCCTTGCTCCTACACCCGAGCTAGGCGGTTGCTGACCCCCAACAGGCATCCACCCACTTAACCCCCTAGAAGTCCCACTACTTAATACCTCCGTCTTACTAGCTTCAGGAGTCTCCATTACATGAGCCCACCACAGCCTTATAGAAGGAAATCGTAACCACATACTACAAGCTTTATTTATCACTATTGCACTAGGCGTATACTTTACACTACTACAAGCCTCAGAATACTATGAAGCACCTTTCACTATCTCAGACGGAGTCTATGGCTCAACTTTCTTCGTAGCTACAGGTTTCCATGGCCTCCATGTCATTATTGGATCTACTTTCTTAATTGTCTGTTTCTTCCGCCAACTAAAATTCCATTTTACCTCCAACCACCATTTCGGCTTCGAGGCAGCTGCTTGATACTGACATTTTGTAGATGTAGTATGACTTTTCCTCTATGTATCTATTTATTGATGAGGTTCATATAAACCTAATACTAGCCCTTCTGACCAACCTCACACTAGCCACACTACTTGTTATCATCGCATTCTGACTTCCCCAACTGAATGTATACTCAGAAAAAACAAGCCCATATGAGTGTGGGTTTGACCCAATAGGATCAGCTCGCCTACCCTTCTCCATAAAATTTTTCCTGGTAGCCATTACATTTCTCCTATTTGATCTAGAAATTGCACTTCTCCTACCATTACCCTGAGCCTCACAAACTACCAACCTAAACACTATACTCACTATAGCTCTCTTTCTTATCCTATTACTAGCTGTAAGCCTGGCCTACGAATGAACTCAAAAGGGCCTAGAATGAACCGAATAATGTCCCTAGTCTATATAAATATCATATTAGCATTTACAGTATCTCTCACAGGCCTACTAATATACCGATCCCATCTAATATCATCCCTTCTATGCCTAGAAGGAATAATACTATCCCTATTTGTTATGGCCACCTTAACAATCCTAAATACCCATTTCACCCTAGCCAGTATAATACCTATTATCCTGCTAGTCTTCGCAGCTTGTGAAGCAGCACTAGGCCTATCCCTACTAGTAATAGTATCAAACACGTATGGTACTGATTACGTACAAAACCTCAACCTACTCCAATGTTAAAATATATTATTCCTACAATAATACTTATACCCCTAACCTGATTATCAAAAAACAACATAATCTGAATTAATTCTACAACCCACAGCCTATTAATTAGTCTTTCAAGTCTACTCCTCATAAACCAATTTAGCGATAACAGCCTTAACTTCTCACTAGTCTTCTTCTCCGACTCTCTATCAACACCTCTACTAATCTTAACCATATGACTCCTCCCTCTAATACTAATAGCCAGCCAATATCACCTATCAAAAGAAAACCTAACCCGAAAAAAACTATTTATTACTATGCTAATTCTACTACAACTATTTCTGATTATAACTTTCACCGCCACAGAACTAATCCTCTTCTACATTTTATTTGAAGCAACACTAGTCCCAACACTCATTATCATCACCCGTTGAGGGAACCAAACAGAACGTCTAAACGCCGGTCTCTATTTTTTATTCTACACATTAGCAGGCTCTCTTCCACTGTTAGTTGCACTAGTCTATATTCAAAATACAGTAGGATCCCTAAACTTTTTAATACTCCAATATTGAGTACAACCAATATCCAACTCCTGATCAGATGTATTTATGTGACTAGCATGTATAATAGCCTTCATGGTAAAAATACCACTATACGGCCTCCACCTCTGATTACCAAAAGCCCACGTAGAAGCCCCTATTGCAGGCTCTATAGTCCTTGCAGCTATTCTACTAAAACTAGGAGGATATGGTATACTACGAATCACAATATTCCTGAATCCAACCACTGAATTTATAGCATACCCATTCATCATATTATCCCTATGGGGCATAATCATAACTAGCTCAATTTGCCTCCGCCAAACAGACTTAAAATCACTTATCGCATATTCCTCTGTCAGCCATATAGCACTTGTTATCGTAGCTATCCTCATCCAAACACCCTGAAGCTATATAGGAGCTACAGCCTTGATAATTGCACACGGTCTTACATCCTCTATGCTCTTCTGTCTAGCAAACTCTAACTACGAACGCATCCACAGCCGAACAATAATTCTAGCCCGCGGCCTACAAACACTCCTACCCCTAATAGCCACTTGATGACTCCTAGCAAGCCTAACTAATCTAGCCCTACCACCAACAATCAACCTAATCGGAGAATTATTCGTAGTAATATCAACCTTCTCATGATCTAACATTACAATTATTTTGATAGGAGTAAACATAGTAATCACCGCCCTATATTCCTTATATATATTAATTACAACACAACGAGGAAAATATACCCATCACATCAACAACATTTCACCCTCTTTCACACGAGAAAATGCTCTCATGTCATTACACATCCTACCACTACTATTACTATCCCTAAACCCAAAAATTATTCTAGGACCTCTTTACTATTAACCTATTCTCCTCCTTCACATTAATTACCCTACTCTTATTAACCGTACCCATCATAATAACAAGTTTCAACACCCATAAGACCATCAACTATCCTCTTTACGTGAAAACAACCATCTCATATGCCTTCATCACCAGCATAATCCCCACAATAATATTCATCCACACGGGCCAAGAAATAATCACTTCAAACTGACACTGATTAACTATCCAAACCCTTAAATTATCCCTCAGCTTCAAAATAGATTACTTTTCAATAATATTTGTTCCAGTAGCATTATTTGTCACATGATCTATTATAGAATTCTCAATATGATATATATACTCAGACCCAAATATCAATAAGTTCTTTAAATACCTCCTATTATTCCTCATCACCATACTAATTCTCGTTACAGCAAACAACCTATTCCAACTGTTTATTGGCTGAGAAGGCGTTGGAATTATATCATTCCTACTCATTGGGTGATGGTATGGGCGGGCAGATGCAAACACAGCAGCCCTCCAAGCAATCCTATATAATCGCATTGGGGACATTGGATTTATCCTAGCAATAGCATGATTTCTAGCCAACCTTAATACCTGAGATCTCCAACAAATCTTTATGCTAAACCCAAAAGACTCTAATATGCCCCTAATGGGCCTCGTACTAGCCGCAACCGGAAAATCTGCCCAATTCGGCCTACACCCATGACTACCATCAGCAATAGAAGGCCCTACTCCTGTTTCAGCATTACTCCATTCAAGCACAATAGTAGTAGCAGGCATTTTCTTATTAATCCGCTTCTATCCACTAACAGAAAATAACAAATTCATCCAATCTATCATACTATGCTTAGGAGCCATCACTACGCTATTCACAGCAATATGTGCCCTCACCCAAAACGACATTAAAAAA-TCGTTGCCTTCTCCACATCTAGCCAATTGGGCC--ATAATAGTAACAATTGGCATTAATCAACCATATCTAGCATTCCTTCATATCTGCACCCACGCTTTCTTTAAAGCTATACTATTTATATGCTCCGGTTCCATTATCCACAGCCTAAATGATGAACAAGACATTCGAAAAATAGGAGGCCTATTTAAAGCAATACCATTCACCACAACAGCCCTAATCATTGGCAGCCTTGCACTAACAGGAATCCCCTTTCTTACCGGATTCTATTCCAAAGACCTAATTATCGAAGCTGCTAATACGTCATATACCAACGCCTGAGCCCTCTTAACAACATTAATTGCCACCTCTTTCACAGCTATCTACAGTACCCGCATCATCTTCTTTGCACTCCTAGGACAGCCCCGATTTTCAACCCTAATTACCATTAATGAAAACAACCCCTTTTTAATTAATTCCATCAAACGCCTTCTAATCGGAAGCCTTTTCGCCGGGTTCATCATCTCAAACAACATTCCTCCAACAACAGTACCCCAAATAACTATACCTCACTACCTAAAAATAACAGCCCTAGCAGTTACAATCCTAGGTTTCATTCTAGCATTAGAAATTAATAATCTAACCCAAAATCTAAAATTTAATCACCCATCAAGCATATTTAAATTCTCCAATCTCCTAGGGTACTTTCCCACAATCATACATCGTCTAGCTCCCTATTTAAACCTAACAATAAGCCAAAAATCAGCATCCTCTCTCCTAGATCTAATCTGACTAGAAAATATCCTACCAAAAACTACCTCACTAATCCAAATAAACATATCCATAATAATCACAAACCAAAAAGGCCTAATCAAACTATACTTTCTTTCCTTCCTAGTCACAATTCTCACTAGTATTATTCTATTTAATTTCCACGAGTAATTTCCATAATAACTACAACACCAATTAATAAAGACCAACCAGTTACAATAACTAATCAAGTACCATAACTATATAAAGCCGCAATCCCCATAGCCTCCTCACTAAAAAATCCAGAATCTCCCGTATCATAAATTACTCAATCCCCCAAACCATTAAACTTAAACACAATCTCTACCTCCTCATTCTTCAACACATAATAAACTATCACAAACTCCATTAACAAACCAGTAATAAAAGCTCCCAAAACAGTTTTATTAGAGACCCAAATCTCAGGGTACTGTTCTGTAGCCATAGCTGTCGTATAACCAAAAACTACTATCATTCCCCCTAAATAAATTAAAAAAACTATTAAACCCAAAAAAGACCCACCAAAATTCAACACAATCCCACAACCAACTCCACCACTCACAATCAACCCTAATCCCCCATAAATAGGCGAAGGTTTCGAAGAAAACCCCACGAAACCAATCACAAAAACTACACTCAAAATAAATACAATATATACTATCATACTAATGACCAATATCCGAAAATCCCACCCATTAATAAAAATTGTAAACAATGCATTCATCGACCTCCCAGCCCCATCAAACATCTCATCCTGGTGAAATTTCGGCTCCCTACTAGGCATCTGCCTAATCCTTCAAATCCTAACAGGCCTATTCCTAGCAATACATTACACCTCTGACACAATAACAGCATTTTCTTCTGTTACTCACATTTGCCGAGACGTTAACTATGGCTGAATTATTCGATACATACATGCAAATGGAGCATCAATATTCTTTATCTGCCTGTTTATACATGTAGGACGAGGCCTATACTACGGATCATATATATTTCTAGAAACATGAAACATTGGAGTTATTCTCCTATTCACAGTAATAGCTACAGCATTCATAGGATATGTCCTACCTTGAGGACAAATATCTTTCTGAGGAGCAACAGTCATCACTAACCTTCTCTCAGCAATTCCCTACATTGGTACTAACCTGGTTGAGTGAATTTGAGGAGGCTTCTCAGTAGACAAAGCAACACTCACCCGATTCTTTGCCTTTCACTTTATCCTCCCATTTATCATTGCAGCACTCGCCATGGTTCATCTACTCTTTCTCCATGAAACAGGATCCAATAACCCAACAGGAATCACATCAGACATAGACAAAATCCCATTTCACCCCTACTACACCATCAAAGATATTCTAGGTATCCTATTACTAATCTTAATCTTAATAGCACTAGTGCTATTTACACCCGACCTACTTGGAGATCCGGACAACTATACTCCAGCAAACCCATTAAATACACCTCCACATATTAAACCCGAATGGTACTTTCTATTTGCATATGCCATTCTACGATCAATTCCTAATAAACTAGGAGGGGTACTAGCCCTAGTTTTATCCATCCTAATTTTAATCTTCATACCCCTACTTCACACATCCAAACAACGAAGTATAATATTCCGACCCCTTAGCCAATGCCTATTCTGAATTTTAGTAGCAGATTTATTGACACTTACATGAATTGGAGGACAACCAGTTGAACACCCATATATCATTATCGGACAACTAGCATCCATTATATACTTTCTTCTTATCCTAGTAATAATACCGGTAGCCAGCATAGTCGAAAACAATCTCTTAAAATGAAGACAA
>Moschus anhuiensis 1
CACAGGTTTGGTCCCAGCCTTCCTATTGATTTTTAATAAACTTACACATGCAAGCATCCACGCCCCGGTGAA-AATGCCCTCCGAGTC-AATGGAACCAAGAGGAGCAGGTATCAAGCACAC-ACC-TTGTAGCTCACAACACCTTGCTTAACCACACCCCC-ACGGGAAACAGCAGTGATAGAAATTAAGCCATAAACGAAAGTTTGACTAAGTTATATTAATCAGGGTTGGTAAATCTCGTGCCAGCCACCGCGGTCATACGATTAACCCAAGTTAATAGGAATACGGCGTAAAGCGTGTTAAAGCCCCCGATC-AAATAGAGTTAAATTTTAATTAAGCTGTAAAAAGCCATAATTATAACAAAAATAAATGACGAAAGTAACTCTACAACC-GCTGATACACTATAGCTAAGACCCAAACTGGGATTAGATACCCCACTATGCTTAGCCCTAAACACAAATAATTAT--GCAACAAAATTATTCGCCAGAGTACTACCAGCAACAGCTCAAAACTCAAAGGACTTGGCGGTGCTTCACACCCTTCTAGAGGAGCCTGTTCTATAATCGATAAACCCCGATAAACCTCACCAATCCTTGCTAATACAGTCTATATACCGCCATCTTCAGCAAACCCTAAAAA-GGAACAAAAGTAAGCACAATCATAATACACAAAAACGTTAGGTCAAGGTGTAACCTATGGAATGGAAAGAAATGGGCTACATTTTCT-ACCTCAAGAA-AACCCA-ATACGAAAGTTATTATGAAACTAATAACCAAAGGAGGATTTAGTAGTAAACTAAGAATAGAGTGCTTAGTTGAATTAGGCCATGAAGCACGCACACACCGCCCGTCACCCTCCTCAAATAATCATGATGTATCA-AAATATATTTAAACACATTATC-TACATGAGAGGAGACAAGTCGTAACAAGGTAAGCATACTGGAAAGTGTGCTTGGACAAATACTAAAGCTAG-CCCACAATTTT---ACTCA-ACCTAACAATCAAAGCAAAATAAAACAAAACATTTATTTA-GTACCTTAAAGTATAGGAGATAGAAATTTTAA-CTCGGCGCTATAGAGAAAGTACCGTAAGGGAACGATGAAAGAAAA--TATTTAAA-GTATAAGAAAGCAAAGATTACCCCTTGTACCTTTTGCATAATGAGTTAACTAGTATAGAGCTTAACAAAACGAATTTCAGCTAAGCCACCCGAAACCAGACGAGCTACCCATGAACAGTTTATTAAGAACCAACTCATCTATGTAGCAAAATAGTGAGAAGATTTATAGGTAGAGGTGACACGCCCAACGAGCCTGGTGATAGCTGGTTGTCCAGGAAATGAATTTAAGTTCAGCTTTAAACATACCAAAAAC-CAAACAAATTTAACTGTATTTTTAAAAGTTAGTCTAAAAAGGTACAGCCTTTTAGA-AACGGATACAACCTTGACTAGAGAGTAAAATCTGATA-ACACCATAGTAGGCCCAAAAGCAGCCACCAATTAAGAAAGCGTTAAAGCTCAACAATAACAATAATATTAATTTCACTAGTAA-AC-AATCAACTCCTAGCCT--AATACTGGACCAATCTATTAAAAAATAGAAGCAATAATGTTAACATGAGTAACAAGAAGTACCTTCTCCTTGCATAAGTTTAAGTCAGTATCTGATAATATTCTGACTATTAACAGCAA-ATAAAATCAACCTAACAATAAATAATTTATTAACCATACTGTTAATCCAACTCAGGAATGCACTCAA-GGAAAGATTAAAAGAAGTAAAAGGAACTCGGCAAGCAC-GAACCCCGCCTGTTTACCAAAAACATCACCTCCAGCATTTCCAATATTGGAGGCACTGCCTGCCCAGTGAC-AACCGTTAAACGGCCGCGGTATCCTGACCGTGCAAAGGTAGCATAATCATTTGTTCTCTAAATAAGGACTTGTATGAATGGCCACACGAGGGTTCTACTGTCTCTTACTTCCAATCAGTGAAATTGACCTTTCCGTGAAGAGGCGGAAATAAGCCAATAAGACGAGAAGACCCTATGGAGCTTTAACTAACTAGCCTAAAGA-AAACGAATAC-AACCACCAAGGGA-TAATAACACTCTTA-GTAAGCTAGCAGTTTCGGTTGGGGTGACCTCGGAGAATAAAAAATCCTCCGAACGATTC-TAAAGATTAGACTAACAAGTCAAATCACAATATCGCTCATTGATCCAAAGAAATTTGATCAACGGAACAAGTTACCCTAGGGATAACAGCGCAATCCTATTCAAGAGTCCATATCGACAAT-AGGGTTTACGACCTCGATGTTGGATCAGGACACCCAGATGGTGCAACCGCTATCAAAGGTTCGTTTGTTCAACGATTAAAGTCCTACGTGATCTGAGTTCAGACCGGAGTAATCCAGGTCGGTTTCTATCTATT-ATACATTTCTCCCAGTACGAAAGGACAAGAGAAATAAGGCCAACTTCAAGC-AAGCGCCTTAAATCAATTAATGACTTCATCTTAATTAACTCC---GTAAGCAAATCACACCCTAGA-AAAGGGTTAAAAAATGTTTATAATTAACATTCTAATGCTAATTATCCCTATCCTTCTAGCCGTAGCATTTCTCACACTAGTAGAACGAAAAGTCTTAGGATATATACAATTTCGAAAAGGCCCTAATGTAGTAGGCCCATATGGTCTACTCCAACCTATCGCAGATGCAATCAAACTCTTTATTAAAGAACCATTACGACCAGCCACATCATCAATTTCAATATTTATCTTGGCACCTATTCTAGCTCTAAGCCTAGCCTTAACCATATGAATTCCCCTACCTATACCTTACCCACTCATCAACATAAATCTAGGAGTCCTATTTATATTAGCCATATCAAGCCTAGCCGTATACTCTATTCTCTGATCAGGTTGAGCCTCCAACTCAAAATATGCACTAATTGGAGCGCTACGAGCAGTAGCACAAACAATCTCATATGAAGTTACACTGGCAATTATTCTACTATCCGTACTACTAATAAGTGGATCTTACACCCTTTCCACCCTAATCACCACACAAGAACAAGTGTGACTAATTTTTCCAGCATGACCCTTAGCAATAATATGATTTATTTCAACACTAGCAGAAACAAATCGAGCTCCATTCGATCTCACCGAAGGAGAATCAGAATTAGTCTCAGGCTTCAACGTAGAATATGCAGCAGGACCATTTGCCTTATTCTTTATAGCAGAGTACGCAAATATCATTATAATGAACATTTTCACAACAATCCTATTTCTAGGAGCATTTCACAACCCATACATACCAGAACTTTACACAATTAACTTTATTATCAAATCACTACTACTCACAATCTCCTTTCTATGAATCCGAGCATCCTACCCTCGATTTCGCTATGACCAACTAATACATTTACTATGAAAAAATTTTTTACCCCTAACACTAGCCCTATGCATATGACATGTATCACTACCCATTCTCCTATCAAGCATTCCCCCTCAAACATAATAAATCCAATCATCTTTATTATTATTCTATCAACCATCATACTAGGAACCATCATCGTCATAATTAGCTCCCACTGACTACTCATCTGAATTGGATTCGAAATGAATATACTCGCCATTATTCCCATTATAATAAAAAAACACCACCCACGAGCTACCAAGGCATCAATTAAATATTTTTTAACCCAATCAACAGCCTCAATACTACTAATAATAGCCATCATTATTAACTTAATATTTTCAGGTCGATGAGCCGTAATAAAACTATTTAACCCAATAGCAACCATACTTATTACAATAGCCCTCGCCATAAAACTAGGAATAGCCCCATTTCACTTCTGAGTCCCAGAAGTAACACAAGGCATTCCCCTGTCATCCTGCCTAATCCTACTCACATGACGAAAACTAGCCCCAATATCAGTATTTTATCAAATCTTCCCATCCATTAACCTAAACCTAATCCTAACCCTATCAATTCTATCAATTATAATTGGAGGCTGAGGAGGATTAAACCAAACCCAACTACGAAAAATCATAGCTTATTCATCAATTGCCCATATAGGATGAATAACAGCAATTCTACCATATAACCCTACTATAACACTACTAAACTTAATCATTTATATTATCATGACTTCCACCATATTCATACTATTTATAGCTAACTCAACCACTACTACCTTATCACTATCACACACATGGAACAAAGCACCTATCATAACCGCCCTAGCCCTTACCACCCTCATATCAATAGGAGGCCTTCCTCCTCTCTCAGGATTTATACCAAAATGGCTAATTATCCAAGAAATGACAAAAAACAACAGTATCATCATACCCACCTTTATAGCAATCACAGCACTACTAAACCTCTACTTCTACATACGACTCACATACTCCACTACACTAACAATATTCCCCTCCACAAATAATATAAAAATAAAATGACAATTTTCCAATACAAAACAAATAACCCTACTACCAACAATAACCGTAATATCCACCTTACTTCTACCACTTACACCAATTCTATCAGTACTAGAAT-TATGTTCATTAACCGCTGACTATTCTCAACTAACCACAAAGATATCGGTACTCTATACTTACTATTTGGTGCTTGAGCCGGTATAGTAGGAACAGCCTTAAGCCTACTAATCCGTGCCGAACTAGGCCAACCTGGAACCCTACTCGGAGACGACCAAATCTACAATGTAATCGTAACTGCACATGCATTTGTGATAATCTTCTTTATAGTTATGCCAATCATAATTGGAGGATTTGGCAATTGACTAGTCCCCCTAATAATCGGCGCTCCCGATATAGCCTTCCCCCGAATAAACAATATAAGCTTCTGACTTCTCCCCCCTTCTTTCTTATTACTTCTAGCCTCCTCTATAGTTGAAGCTGGAGCAGGAACAGGCTGAACCGTATATCCCCCTTTAGCTGGCAACCTGGCCCACGCAGGAGCCTCTGTAGACCTAACTATTTTTTCTCTACACCTAGCAGGTGTTTCCTCCATTCTAGGGGCTATTAATTTTATTACAACAATTATTAATATAAAACCCCCAGCTATATCACAATATCAAACTCCATTATTTGTATGATCAGTATTAATTACTGCCGTATTATTACTCCTGTCACTTCCTGTGCTAGCAGCTGGCATTACAATACTACTCACAGACCGAAACCTAAACACTACCTTCTTTGATCCAGCAGGAGGAGGAGATCCTATTCTATATCAACATTTATTCTGATTCTTTGGACACCCCGAAGTATATATTCTTATTCTACCTGGCTTTGGAATAATCTCTCATATTGTAACTTACTACTCAGGAAAAAAAGAACCATTTGGGTACATGGGTATAGTCTGGGCTATAATGTCAATTGGATTCTTAGGATTCATCGTATGAGCCCACCATATGTTTACAGTCGGAATAGACGTGGATACACGAGCCTACTTTACATCAGCTACTATAATTATTGCTATTCCGACTGGAGTAAAAGTCTTTAGCTGACTAGCAACACTCCACGGAGGTAATATCAAATGATCTCCCGCTATAATATGAGCCTTAGGCTTTATTTTCCTCTTTACAGTAGGAGGTCTGACCGGAATTGTCCTAGCTAATTCCTCCCTCGACATTGTTCTTCACGATACCTATTATGTAGTTGCACACTTTCACTATGTATTGTCAATAGGAGCTGTATTCGCTATTATAGGAGGATTTGTGCACTGATTCCCGCTATTCTCAGGCTACACTCTCAACGATACATGAGCTAAAATCCATTTTGTAATTATATTTGTAGGTGTAAACATAACCTTCTTTCCACAACACTTTCTTGGGCTATCTGGAATACCACGACGCTACTCCGACTATCCAGACGCGTACACAATATGAAACACCATCTCATCTATAGGCTCATTTATTTCCCTAACAGCAGTAATGTTAATAATTTTTATTATCTGAGAAGCATTTGCATCCAAACGAGAAGTTCTAGCTGTAGACCTAACTACAACAAATCTAGAATGACTAAATGGGTGCCCTCCACCATATCACACATTTGAAGAACCTACATATATTAATTCAAAATATGGCATACCCCATACAATTAGGCTTTCAAGATGCAACATCACCCATTATAGAAGAACTACTACATTTCCATGATCATACACTAATAATTGTCTTTTTAATTAGCTCACTAGTACTCTACATTATCTCACTTATACTAACAACAAAACTAACTCACACTAGTACAATAGATGCACAAGAAATCGAGACAATTTGAACAATCTTACCAGCTATCATTTTAATTCTAATTGCTCTCCCATCCCTACGAATCCTGTATATAATAGACGAAATCAACAACCCCTCCCTCACAGTAAAAACTATAGGACACCAATGATATTGAAGTTACGAATATACAGACTATGAGGACCTGAACTTTGATTCCTACATAATCCCAACATCAGAACTAAAACCAGGAGAACTGCGACTACTAGAAGTAGACAACCGAGTGGTACTACCAATAGAAATAACAATCCGAATGCTAATCTCCTCTGAAGACGTATTACACTCATGAGCCGTACCTTCCTTAGGGCTAAAAACAGATGCAATCCCAGGCCGCCTAAACCAAACAACTCTTATGTCAACCCGACCAGGTCTATACTATGGACAGTGTTCGGAAATTTGTGGATCTAATCACAGTTTCATGCCTATCGTCCTAGAATTAGTCCCACTAAAATATTTTGAAAAATGATCTGCATCAATACTGTAAAATCATGCCACAACTAGATACATCCACATGACTTATAATAATCCTATCAATATTTCTAACTCTTTTTATTATCTTCCAACTAAAAATCTCCAAGCACAATTTCTTTCATAATCCTGAGTCAACATTAACCAAAGCACAAAAACAAAATACCCCTTGAGAAACAAAATGAACGAAAATCTATTTGCCTCTTTCATTACCCCAATAATTCTAGGCCTTCCCCTCGCTACTCTCATTGTCATATTTCCCAGCCTATTATTCCCAACATCAAATCGATTAATCAACAATCGTCTCCTCTCCCTTCAACAATGAATACTTCAACTTGTATCAAAACAAATAATGGGAATTCACAACACTAAAGGACAAACATGGACACTTATACTAATATCTCTAATCCTATTTATTGGCTCAACAAATCTACTAGGCCTACTTCCCCACTCATTCACACCAACTACACAACTATCAATAAATCTAGGCATGGCTATCCCCTTATGGGCGGGCGCTGTAATTACAGGATTCCGTAACAAAACTAAAGCATCCCTTGCTCACTTCCTACCACAAGGAACACCTACTCCACTAATCCCAATGCTAGTAATTATCGAAACTATTAGCCTCTTTATTCAACCAATAGCCTTAGCAGTACGATTAACAGCTAATATTACTGCAGGACACCTGTTAATTCACCTAATTGGAGGAGCCACACTTGCACTAATAAATATCAGCACCACAACAGCCCTCATCACATTCATTATCCTGATCCTGCTCACAATTCTCGAGTTTGCAGTAGCCATAATCCAAGCTTACGTATTCACTCTTCTAGTTAGCCTATACCTGCATGATAATACATAATGACCCACCAAACCCACGCCTACCATATAGTAAACCCAAGCCCCTGGCCTCTTACAGGGGCCTTATCAGCCCTTCTCATAACATCTGGCCTAATTATATGATTCCACTTTAACTCAACAACCTTGCTCATACTTGGCCTAACTACAAACATACTCACAATGTACCAATGATGACGAGATATCATTCGAGAGAGTACCTTTCAAGGACATCACACTCCAACCGTCCAAAAGGGCCTCCGTTATGGAATAATCCTTTTTATTATTTCTGAAGTATTATTCTTTACTGGATTCTTCTGAGCATTCTACCATTCAAGCCTTGCCCCTACACCCGAACTAGGCGGTTGCTGACCTCCAACAGGCATCCACCCACTTAACCCACTAGAAGTCCCACTACTTAATACCTCCGTCTTACTAGCTTCAGGAGTCTCCATTACATGAGCCCACCATAGCCTTATAGAAGGAAATCGCAACCACATATTACAAGCTTTATTTATCACTATTGCACTGGGCGTATATTTCACATTACTACAGGCCTCAGAATACTATGAAGCACCCTTCACTATTTCAGACGGAGTCTATGGTTCAACTTTCTTCGTAGCTACAGGCTTCCATGGTCTCCATGTCATTATCGGATCTACTTTCTTAATTGTCTGTTTCTTCCGCCAACTAAAATTCCATTTTACTTCCAACCACCATTTCGGCTTCGAAGCCGCTGCTTGATACTGACATTTTGTAGACGTAGTATGACTTTTCCTCTATGTATCTATCTATTGATGAGGTTCATATAAACCTAATACTAGCCCTCCTAACCAACTTTACATTAGCCACACTACTTGTTATCATCGCATTTTGACTTCCCCAGCTAAACGTATACTCAGAAAAAACAAGCCCATATGAATGTGGATTTGACCCGATAGGGTCAGCCCGCCTACCTTTCTCCATAAAATTCTTCCTGGTAGCCATCACATTTCTCCTCTTTGATTTAGAAATCGCACTCCTCCTACCACTACCCTGAGCCTCACAAACCACTAACCTAAACACTATACTCACTATGGCTCTCTTTCTAATCCTACTACTAGCTGTAAGCCTGGCCTACGAATGAACTCAAAAGGGCCTAGAATGAACCGAATAATGTCCCTAGTCTACATAAATATCATAATAGCATTTACAGTATCTCTCACAGGCCTACTAATATACCGATCCCATCTAATATCGTCCCTTCTATGTCTAGAAGGAATAATACTATCTCTATTTATTATGGCTACCTTAACAATCCTAAATACCCACTTCACCCTAGCTAGTATGATACCCATCATCCTATTAGTCTTCGCAGCCTGTGAAGCAGCACTAGGCCTATCTCTGCTAGTAATAGTATCAAACACATATGGTACTGATTATGTACAAAACCTCAATCTACTCCAATGTTAAAATATATTATTCCTACAATAATACTTATACCCCTAACCTGATTATCAAAAAATAATATAATCTGAATTAATTCTACAACTCACAGCCTACTAATCAGCCTTTCAAGCCTACTCCTCATAAACCAATTTAGCGATAACAGCCTTAACTTCTCACTAGTTTTCTTCTCCGACTCTCTATCAACACCCCTACTAATTTTAACCATGTGACTTCTCCCCCTAATACTAATAGCCAGCCAATATCACCTATCAAAAGAAAATCTAACTCGAAAAAAACTATTCATTACTATACTGATCCTACTGCAACTATTTCTAATTATAACTTTTACCGCCACAGAACTAATCCTTTTCTACATTTTATTTGAAGCAACACTAGTCCCAACACTCATTATCATCACCCGCTGAGGGAATCAAACAGAACGCCTAAACGCTGGTCTTTACTTTCTATTCTACACACTAGCAGGCTCTCTTCCACTGTTAGTTGCACTAGTCTACATTCAAAATACAGTAGGATCTCTAAACTTTTTAATACTCCAATACTGAGTACAACCAATACCCAACTCCTGATCAAATGTATTTATATGACTAGCATGTATAATAGCCTTTATAGTAAAAATACCACTATACGGCCTCCACCTCTGATTACCAAAAGCCCACGTAGAAGCCCCTATTGCAGGCTCTATAGTCCTTGCAGCTATTTTACTAAAGCTAGGAGGGTACGGTATACTACGAATCACAATATTCCTAAACCCAACCACTGAATTTATAGCATACCCATTCATCATACTATCCTTATGAGGCATAATCATAACCAGCTCAATCTGCCTTCGCCAAACAGACTTAAAATCACTCATTGCATACTCCTCTGTTAGCCATATAGCACTTGTCATCGTAGCCATCCTCATCCAAACACCCTGAAGCTACATAGGAGCTACAGCCTTGATAATTGCACACGGCCTCACATCCTCTATGCTCTTCTGCCTAGCAAACTCTAACTACGAACGCATCCACAGCCGAACAATAATTCTAGCCCGCGGCCTACAAACACTCCTACCCTTAATAGCCACCTGATGACTCCTAGCAAGTTTAACTAATCTAGCCCTACCACCAACAATTAACCTAATTGGAGAATTATTCGTAGTAATATCAACTTTCTCATGGTCCAGCATTACAATTATTTTAATAGGAGTGAATATAGTAATCACCGCCCTATACTCCTTATATATACTAATCATAACACAACGAGGAAAATATACCCATCACATCAACAACATTTCACCCTCTTTCACACGAGAAAATGCCCTTATGTCATTACATATCCTACCATTACTATTACTATCCCTAAACCCAAAAATTATTCTAGGACCCCTCTACTATTAACCTATTCTCTTCCTTCGCATTAATTACCCTACTCTTATTAACCGTACCCATCATAATAACAAGTTTCAATACCTACAAGACTATCAATTATCCCCTCTACGTGAAAACAACCATCTCATATGCCTTCATCACTAGCATAATCCCCACAATAATATTTATCCACACGGGTCAAGAAATAATCATTTCAAACTGGCACTGATTAACCATCCAAACCCTTAAATTATCACTCAGCTTCAAAATAGATTACTTTTCAATAATATTTGTTCCAGTAGCATTATTTGTTACATGATCTATTATAGAATTCTCAATATGGTATATACACTCAGACCCAAACATTAATAAATTCTTTAAATACCTCCTATTATTCCTCATCACCATACTAATTCTCGTTACAGCAAACAACCTATTCCAACTGTTCATCGGCTGAGAAGGCGTTGGGATTATATCATTCCTACTTATTGGGTGATGATATGGACGGGCAGATGCAAATACAGCAGCCCTCCAAGCAATCCTATATAACCGCATTGGAGATATCGGATTTATTTTAGCAATAGCATGATTCCTAGCCAATCTTAATACCTGAGATCTCCAACAAATCTTCATGCTAAACCCAGAAAACTCTAACATGCCTCTAATAGGCCTCGTACTAGCCGCAACTGGAAAATCTGCCCAATTCGGCCTACACCCATGACTACCATCAGCAATAGAAGGCCCTACTCCTGTTTCAGCATTACTCCACTCAAGCACAATAGTAGTAGCAGGTATTTTCTTATTAATCCGCTTCTACCCACTAACAGAAAATAATAAATTTATCCAATCTACCATACTATGCTTAGGAGCCATCACTACACTATTCACAGCAATATGTGCCCTCACCCAAAACGACATTAAAAAAATCGTTGCCTTCTCCACATCCAGCCAATTAGGCCTCATAATAGTAACAATTGGCATTAACCAACCATATCTAGCATTCCTCCATATCTGCACCCACGCCTTCTTTAAAGCTATACTATTTATATGCTCCGGTTCTATTATCCATAGTCTAAACGATGAACAAGACATTCGAAAAATAGGAGGCTTATTTAAAGCAATACCATTTACCACAACAGCCCTAATCATTGGCAGTCTCGCACTAACAGGAATCCCCTTTCTCACCGGATTCTATTCCAAAGACCTAATTATCGAAGCTGCCAATACGTCATATACCAACGCCTGAGCCCTCTTAATAACGTTAATTGCCACCTCCTTCACAGCTATCTACAGCACCCGCATTATCTTCTTTGCACTCTTAGGACAACCTCGATTTCCAACCCTAATTATCATTAATGAAAACAACCCCTTCTTAATTAACTCCATCAAACGCCTCCTAATTGGAAGTCTTTTCGCCGGATTCATCATCTCAAACAATATCCCTCCAACGACAGTACCCCAAATAACCATGCCCTACTACTTAAAAATAATAGCCCTAACAGTTACAATTCTAGGATTCATCCTGGCACTAGAAATCAATAATCTAACCCAAAATCTAAAATTTAACTACCCATCAAACATATTTAAATTCTCTAACCTTCTAGGATACTTTCCCACAATCATACACCGTCTAGCCCCCTATTTAAACCTAACAATAAGCCAAAAATCAGCATCCTCTCTCCTAGACCTAATCTGACTAGAAAATATCTTACCAAAAACTACCTCACTAATCCAAATAAACATATCAACAATAGTCACAAACCAAAAAGGCCTAATCAAACTATATTTTCTTTCCTTCCTAATCACAATTCTCATCAGTATTATTCTATTTAATTTCCACGAGTAATTTCCATAATAACAACAACACCAATTAATAAAGACCAACCAGTCACAATAACCAATCAAGTACCATAACTATACAAAGCTGCAATCCCCATAGCCTCTTCACTAAAAAATCCAGAATCTCCCGTATCATAAATTACTCAATCCCCTAAACCGTTAAACTTAAACACAACCTCTACCTCCTCATCCTTCAATACATAATAAACTATCACAAACTCCATCAACAGACCAGTAATAAAAGCCCCCAAAACAGCTTTATTAGAGACCCAAATCTCAGGATACTGTTCTGTAGCCATAGCCGTCGTATAACCAAAAACTACTATTATTCCCCCCAAATAAATTAAAAAAACTATTAAACCTAAAAAAGACCCACCAAAATTCAACACAATCCCACAACCAACTCCACCACTCACAATCAACCCTAACCCCCCATAAATAGGCGAAGGTTTCGAAGAAAATCCCACGAAACCAATTACAAAAATTACACTTAAAATAAATACAATATATACTATCATACTAATGATCAATATCCGAAAATCTCACCCATTAATAAAAATTGTGAATAATGCATTCATCGACCTCCCAGCCCCATCAAACATCTCATCCTGATGAAATTTTGGCTCCCTACTAGGCATCTGCCTAATCCTCCAAATCCTAACGGGCCTATTTCTAGCAATACACTATACCTCTGATACAATAACAGCATTCTCCTCCGTCACTCATATTTGCCGAGACGTTAATTATGGCTGAATTATCCGATATATACACGCAAATGGAGCATCAATATTCTTTATTTGCCTGTTTATACATGTAGGACGAGGCCTATACTACGGATCATATATATTTCTAGAGACATGAAACATTGGAGTTATCCTCCTATTCACAGTAATAGCCACAGCATTCATAGGATATGTTTTACCTTGAGGACAAATATCTTTCTGAGGAGCAACAGTCATCACCAATCTTCTCTCAGCAATTCCCTACATTGGAACTAATCTGGTTGAATGAATTTGAGGAGGTTTCTCAGTAGACAAAGCAACACTCACTCGATTCTTTGCCTTTCACTTCATTCTCCCATTTATCATCGCAGCACTCGCCATAGTTCACTTACTCTTTCTCCACGAAACAGGATCCAGCAACCCAACAGGAATCACATCAGACATAGACAAAATCCCATTCCACCCCTACTACACCATCAAAGACATTCTAGGTGTCCTATTACTAATCTTAATCTTAATAGTACTAGTACTATTTACACCCGACCTACTTGGAGATCCGGACAACTATACCCCAGCAAACCCATTAAATACACCTCCACACATTAAACCTGAATGATATTTCCTATTTGCATATGCTATCCTACGATCAATTCCTAACAAACTAGGAGGAGTATTAGCTTTAATCCTATCAATCCTAATCTTAATCCTTATGCCTCTACTTCATATATCTAAACAACGAAGTATAATATTCCGACCTCTCAGTCAATGCCTATTTTGAACTTTAGTAGCAGACCTATTAACACTTACATGAATTGGAGGACAACCAGTTGAACACCCATATATCATTATCGGACAACTAGCATCTATCATATACTTTCTTCTTATCCTAGTAATAATACCGGTGGCCAGCATAATTGAAAATAATCTCCTAAAATGAAGACAA
>Moschus anhuiensis 2
CACAGGTTTGGTCCCAGCCTTCCTATTGATTTTTAATAAACTTACACATGCAAGCATCCACGCCCCGGTGAA-AATGCCCTCCGAGTC-AATGGAACCAAGAGGAGCAGGTATCAAGCACAC-ACC-TTGTAGCTCACAACACCTTGCTTAACCACACCCCC-ACGGGAAACAGCAGTGATAGAAATTAAGCCATAAACGAAAGTTTGACTAAGTTATATTAATCAGGGTTGGTAAATCTCGTGCCAGCCACCGCGGTCATACGATTAACCCAAGTTAATAGGAATACGGCGTAAAGCGTGTTAAAGCCCCCGATC-AAATAGAGTTAAATTTTAATTAAGCTGTAAAAAGCCATAATTATAACAAAAATAAATGACGAAAGTAACTCTACAACC-GCTGATACACTATAGCTAAGACCCAAACTGGGATTAGATACCCCACTATGCTTAGCCCTAAACACAAATAATTAT--GCAACAAAATTATTCGCCAGAGTACTACCAGCAACAGCTCAAAACTCAAAGGACTTGGCGGTGCTTCACACCCTTCTAGAGGAGCCTGTTCTATAATCGATAAACCCCGATAAACCTCACCAATCCTTGCTAATACAGTCTATATACCGCCATCTTCAGCAAACCCTAAAAA-GGAACAAAAGTAAGCACAATCATAATACACAAAAACGTTAGGTCAAGGTGTAACCTATGGAATGGAAAGAAATGGGCTACATTTTCT-ACCTCAAGAA-AACCCA-ATACGAAAGTTATTATGAAACTAATAACCAAAGGAGGATTTAGTAGTAAACTAAGAATAGAGTGCTTAGTTGAATTAGGCCATGAAGCACGCACACACCGCCCGTCACCCTCCTCAAATAATCATGATGTATCA-AAATATATTTAAACACATTATC-TACATGAGAGGAGACAAGTCGTAACAAGGTAAGCATACTGGAAAGTGTGCTTGGACAAATACTAAAGCTAG-CCCACAATTTT---ACTCA-ACCTAACAATCAAAGCAAAATAAAACAAAACATTTATTTA-GTACCTTAAAGTATAGGAGATAGAAATTTTAA-CTCGGCGCTATAGAGAAAGTACCGTAAGGGAACGATGAAAGAAAA--TATTTAAA-GTATAAGAAAGCAAAGATTACCCCTTGTACCTTTTGCATAATGAGTTAACTAGTATAGAGCTTAACAAAACGAATTTCAGCTAAGCCACCCGAAACCAGACGAGCTACCCATGAACAGTTTATTAAGAACCAACTCATCTATGTAGCAAAATAGTGAGAAGATTTATAGGTAGAGGTGACACGCCCAACGAGCCTGGTGATAGCTGGTTGTCCAGGAAATGAATTTAAGTTCAGCTTTAAACATACCAAAAAC-CAAACAAATTTAACTGTATTTTTAAAAGTTAGTCTAAAAAGGTACAGCCTTTTAGA-AACGGATACAACCTTGACTAGAGAGTAAAATCTGATA-ACACCATAGTAGGCCCAAAAGCAGCCACCAATTAAGAAAGCGTTAAAGCTCAACAATAACAATAATATTAATTTCACTAGTAA-AC-AATCAACTCCTAGCCT--AATACTGGACCAATCTATTAAAAAATAGAAGCAATAATGTTAACATGAGTAACAAGAAGTACCTTCTCCTTGCATAAGTTTAAGTCAGTATCTGATAATATTCTGACTATTAACAGCAA-ATAAAATCAACCTAACAATAAATAATTTATTAACCATACTGTTAATCCAACTCAGGAATGCACTCAA-GGAAAGATTAAAAGAAGTAAAAGGAACTCGGCAAGCAC-GAACCCCGCCTGTTTACCAAAAACATCACCTCCAGCATTTCCAATATTGGAGGCACTGCCTGCCCAGTGAC-AACCGTTAAACGGCCGCGGTATCCTGACCGTGCAAAGGTAGCATAATCATTTGTTCTCTAAATAAGGACTTGTATGAATGGCCACACGAGGGTTCTACTGTCTCTTACTTCCAATCAGTGAAATTGACCTTTCCGTGAAGAGGCGGAAATAAGCCAATAAGACGAGAAGACCCTATGGAGCTTTAACTAACTAGCCTAAAGA-AAACGAATAC-AACCACCAAGGGA-TAATAACACTCTTA-GTAAGCTAGCAGTTTCGGTTGGGGTGACCTCGGAGAATAAAAAATCCTCCGAACGATTC-TAAAGATTAGACTAACAAGTCAAATCACAATATCGCTCATTGATCCAAAGAAATTTGATCAACGGAACAAGTTACCCTAGGGATAACAGCGCAATCCTATTCAAGAGTCCATATCGACAAT-AGGGTTTACGACCTCGATGTTGGATCAGGACACCCAGATGGTGCAACCGCTATCAAAGGTTCGTTTGTTCAACGATTAAAGTCCTACGTGATCTGAGTTCAGACCGGAGTAATCCAGGTCGGTTTCTATCTATT-ATACATTTCTCCCAGTACGAAAGGACAAGAGAAATAAGGCCAACTTCAAGC-AAGCGCCTTAAATCAATTAATGACTTCATCTTAATTAACTCC---GTAAGCAAATCACACCCTAGA-AAAGGGTTAAAAAATGTTTATAATTAACATTCTAATGCTAATTATCCCTATCCTTCTAGCCGTAGCATTTCTCACACTAGTAGAACGAAAAGTCTTAGGATATATACAATTTCGAAAAGGCCCTAATGTAGTAGGCCCATATGGTCTACTCCAACCTATCGCAGATGCAATCAAACTCTTTATTAAAGAACCATTACGACCAGCCACATCATCAATTTCAATATTTATCTTGGCACCTATTCTAGCTCTAAGCCTAGCCTTAACCATATGAATTCCCCTACCTATACCTTACCCACTCATCAACATAAATCTAGGAGTCCTATTTATATTAGCCATATCAAGCCTAGCCGTATACTCTATTCTCTGATCAGGTTGAGCCTCCAACTCAAAATATGCACTAATTGGAGCGCTACGAGCAGTAGCACAAACAATCTCATATGAAGTTACACTGGCAATTATTCTACTATCCGTACTACTAATAAGTGGATCTTACACCCTTTCCACCCTAATCACCACACAAGAACAAGTGTGACTAATTTTTCCAGCATGACCCTTAGCAATAATATGATTTATTTCAACACTAGCAGAAACAAATCGAGCTCCATTCGATCTCACCGAAGGAGAATCAGAATTAGTCTCAGGCTTCAACGTAGAATATGCAGCAGGACCATTTGCCTTATTCTTTATAGCAGAGTACGCAAATATCATTATAATGAACATTTTCACAACAATCCTATTTCTAGGAGCATTTCACAACCCATACATACCAGAACTTTACACAATTAACTTTATTATCAAATCACTACTACTCACAATCTCCTTTCTATGAATCCGAGCATCCTACCCTCGATTTCGCTATGACCAACTAATACATTTACTATGAAAAAATTTTTTACCCCTAACACTAGCCCTATGCATATGACATGTATCACTACCCATTCTCCTATCAAGCATTCCCCCTCAAACATAATAAATCCAATCATCTTTATTATTATTCTATCAACCATCATACTAGGAACCATCATCGTCATAATTAGCTCCCACTGACTACTCATCTGAATTGGATTCGAAATGAATATACTCGCCATTATTCCCATTATAATAAAAAAACACAACCCACGAGCTACAGAGGCATCAATTAAATATTTTTTAACCCAATCAACAGCCTCAATACTACTAATAATAGCCATCATTATTAACTTAATATTTTCAGGTCAATGAGCCGTAATAAAACTATTTAACCCAATAGCAACCATACTTATAACAATAGCCCTCGCCATAAAACTAGGAATAGCCCCATTTCACTTCTGAGTCCCAGAAGTAACACAAGGCATTCCCCTGTCATCCTGCCTAATCCTACTCACATGACGAAAACTAGCACCCATATCAGTATTTTATCAAATCTTCCCATCCATTAACCTAAACCTAATCCTAACCCTATCAATTCTATCAATTATAATTGGAGGCTGAGGAGGATTAAACCAAACCCAACTACGAAAAATCATAGCTTATTCATCAATTGCCCATATAGGATGAATAACAGCAATTCTACCATATAACCCTACTATAACACTACTAAACTTAATCATTTATATTATCATGACTTCCACCATATTCATACTATTTATAGCTAACTCAACCACTACTACCTTATCACTATCACACACATGGAACAAAGCACCTATCATAACCGCCCTAGCCCTTACCACCCTCCTATCAATAGGAGGCCTTCCTCCTCTCTCAGGATTTATACCAAAATGGCTAATTATCCAAGAAATGACAAAAAACAACAGTATCATCATACCCACCTTTATAGCAATCACAGCACTACTAAACCTCTACTTCTACATACGACTCACATACTCCACTACACTAACAATATTCCCCTCCACAAATAATATAAAAATAAAATGACAATTTTCCAATACAAAACAAATAACCCTACTACCAACAATAACCGTAATATCCACCTTACTTCTACCACTTACACCAATTCTATCAGTACTAGAAT-TATGTTCATTAACCGCTGACTATTCTCAACTAACCACAAAGATATCGGTACTCTATACTTACTATTTGGTGCTTGAGCCGGTATAGTAGGAACAGCCTTAAGCCTACTAATCCGTGCCGAACTAGGCCAACCTGGAACCCTACTCGGAGACGACCAAATCTACAATGTAATCGTAACTGCACATGCATTTGTGATAATCTTCTTTATAGTTATGCCAATCATAATTGGAGGATTTGGCAATTGACTAGTCCCCCTAATAATCGGCGCTCCCGATATAGCCTTCCCCCGAATAAACAATATAAGCTTCTGACTTCTCCCCCCTTCTTTCTTATTACTTCTAGCCTCCTCTATAGTTGAAGCTGGAGCAGGAACAGGCTGAACCGTATATCCCCCTTTAGCTGGCAACCTGGCCCACGCAGGAGCCTCTGTAGACCTAACTATTTTTTCTCTACACCTAGCAGGTGTTTCCTCCATTCTAGGGGCTATTAATTTTATTACAACAATTATTAATATAAAACCCCCAGCTATATCACAATATCAAACTCCATTATTTGTATGATCAGTATTAATTACTGCCGTATTATTACTCCTGTCACTTCCTGTGCTAGCAGCTGGCATTACAATACTACTCACAGACCGAAACCTAAACACTACCTTCTTTGATCCAGCAGGAGGAGGAGATCCTATTCTATATCAACATTTATTCTGATTCTTTGGACACCCCGAAGTATATATTCTTATTCTACCTGGCTTTGGAATAATCTCTCATATTGTAACTTACTACTCAGGAAAAAAAGAACCATTTGGGTACATGGGTATAGTCTGGGCTATAATGTCAATTGGATTCTTAGGATTCATCGTATGAGCCCACCATATGTTTACAGTCGGAATAGACGTGGATACACGAGCCTACTTTACATCAGCTACTATAATTATTGCTATTCCGACTGGAGTAAAAGTCTTTAGCTGACTAGCAACACTCCACGGAGGTAATATCAAATGATCTCCCGCTATAATATGAGCCTTAGGCTTTATTTTCCTCTTTACAGTAGGAGGTCTGACCGGAATTGTCCTAGCTAATTCCTCCCTCGACATTGTTCTTCACGATACCTATTATGTAGTTGCACACTTTCACTATGTATTGTCAATAGGAGCTGTATTCGCTATTATAGGAGGATTTGTGCACTGATTCCCGCTATTCTCAGGCTACACTCTCAACGATACATGAGCTAAAATCCATTTTGTAATTATATTTGTAGGTGTAAACATAACCTTCTTTCCACAACACTTTCTTGGGCTATCTGGAATACCACGACGCTACTCCGACTATCCAGACGCGTACACAATATGAAACACCATCTCATCTATAGGCTCATTTATTTCCCTAACAGCAGTAATGTTAATAATTTTTATTATCTGAGAAGCATTTGCATCCAAACGAGAAGTTCTAGCTGTAGACCTAACTACAACAAATCTAGAATGACTAAATGGGTGCCCTCCACCATATCACACATTTGAAGAACCTACATATATTAATTCAAAATATGGCATACCCCATACAATTAGGCTTTCAAGATGCAACATCACCCATTATAGAAGAACTACTACATTTCCATGATCATACACTAATAATTGTCTTTTTAATTAGCTCACTAGTACTCTACATTATCTCACTTATACTAACAACAAAACTAACTCACACTAGTACAATAGATGCACAAGAAATCGAGACAATTTGAACAATCTTACCAGCTATCATTTTAATTCTAATTGCTCTCCCATCCCTACGAATCCTGTATATAATAGACGAAATCAACAACCCCTCCCTCACAGTAAAAACTATAGGACACCAATGATATTGAAGTTACGAATATACAGACTATGAGGACCTGAACTTTGATTCCTACATAATCCCAACATCAGAACTAAAACCAGGAGAACTGCGACTACTAGAAGTAGACAACCGAGTGGTACTACCAATAGAAATAACAATCCGAATGCTAATCTCCTCTGAAGACGTATTACACTCATGAGCCGTACCTTCCTTAGGGCTAAAAACAGATGCAATCCCAGGCCGCCTAAACCAAACAACTCTTATGTCAACCCGACCAGGTCTATACTATGGACAGTGTTCGGAAATTTGTGGATCTAATCACAGTTTCATGCCTATCGTCCTAGAATTAGTCCCACTAAAATATTTTGAAAAATGATCTGCATCAATACTGTAAAATCATGCCACAACTAGATACATCCACATGACTTATAATAATCCTATCAATATTTCTAACTCTTTTTATTATCTTCCAACTAAAAATCTCCAAGCACAATTTCTTTCATAATCCTGAGTCAACATTAACCAAAGCACAAAAACAAAATACCCCTTGAGAAACAAAATGAACGAAAATCTATTTGCCTCTTTCATTACCCCAATAATTCTAGGCCTTCCCCTCGCTACTCTCATTGTCATATTTCCCAGCCTATTATTCCCAACATCAAATCGATTAATCAACAATCGTCTCCTCTCCCTTCAACAATGAATACTTCAACTTGTATCAAAACAAATAATGGGAATTCACAACACTAAAGGACAAACATGGACACTTATACTAATATCTCTAATCCTATTTATTGGCTCAACAAATCTACTAGGCCTACTTCCCCACTCATTCACACCAACTACACAACTATCAATAAATCTAGGCATGGCTATCCCCTTATGGGCGGGCGCTGTAATTACAGGATTCCGTAACAAAACTAAAGCATCCCTTGCTCACTTCCTACCACAAGGAACACCTACTCCACTAATCCCAATGCTAGTAATTATCGAAACTATTAGCCTCTTTATTCAACCAATAGCCTTAGCAGTACGATTAACAGCTAATATTACTGCAGGACACCTGTTAATTCACCTAATTGGAGGAGCCACACTTGCACTAATAAATATCAGCACCACAACAGCCCTCATCACATTCATTATCCTGATCCTGCTCACAATTCTCGAGTTTGCAGTAGCCATAATCCAAGCTTACGTATTCACTCTTCTAGTTAGCCTATACCTGCATGATAATACATAATGACCCACCAAACCCACGCCTACCATATAGTAAACCCAAGCCCCTGGCCTCTTACAGGGGCCTTATCAGCCCTTCTCATAACATCTGGCCTAATTATATGATTCCACTTTAACTCAACAACCTTGCTCATACTTGGCCTAACTACAAACATACTCACAATGTACCAATGATGACGAGATATCATTCGAGAGAGTACCTTTCAAGGACATCACACTCCAACCGTCCAAAAGGGCCTCCGTTATGGAATAATCCTTTTTATTATTTCTGAAGTATTATTCTTTACTGGATTCTTCTGAGCATTCTACCATTCAAGCCTTGCCCCTACACCCGAACTAGGCGGTTGCTGACCTCCAACAGGCATCCACCCACTTAACCCACTAGAAGTCCCACTACTTAATACCTCCGTCTTACTAGCTTCAGGAGTCTCCATTACATGAGCCCACCATAGCCTTATAGAAGGAAATCGCAACCACATATTACAAGCTTTATTTATCACTATTGCACTGGGCGTATATTTCACATTACTACAGGCCTCAGAATACTATGAAGCACCCTTCACTATTTCAGACGGAGTCTATGGTTCAACTTTCTTCGTAGCTACAGGCTTCCATGGTCTCCATGTCATTATCGGATCTACTTTCTTAATTGTCTGTTTCTTCCGCCAACTAAAATTCCATTTTACTTCCAACCACCATTTCGGCTTCGAAGCCGCTGCTTGATACTGACATTTTGTAGACGTAGTATGACTTTTCCTCTATGTATCTATCTATTGATGAGGTTCATATAAACCTAATACTAGCCCTCCTAACCAACTTTACATTAGCCACACTACTTGTTATCATCGCATTTTGACTTCCCCAGCTAAACGTATACTCAGAAAAAACAAGCCCATATGAATGTGGATTTGACCCGATAGGGTCAGCCCGCCTACCTTTCTCCATAAAATTCTTCCTGGTAGCCATCACATTTCTCCTCTTTGATTTAGAAATCGCACTCCTCCTACCACTACCCTGAGCCTCACAAACCACTAACCTAAACACTATACTCACTATGGCTCTCTTTCTAATCCTACTACTAGCTGTAAGCCTGGCCTACGAATGAACTCAAAAGGGCCTAGAATGAACCGAATAATGTCCCTAGTCTACATAAATATCATAATAGCATTTACAGTATCTCTCACAGGCCTACTAATATACCGATCCCATCTAATATCGTCCCTTCTATGTCTAGAAGGAATAATACTATCTCTATTTATTATGGCTACCTTAACAATCCTAAATACCCACTTCACCCTAGCTAGTATGATACCCATCATCCTATTAGTCTTCGCAGCCTGTGAAGCAGCACTAGGCCTATCTCTGCTAGTAATAGTATCAAACACATATGGTACTGATTATGTACAAAACCTCAATCTACTCCAATGTTAAAATATATTATTCCTACAATAATACTTATACCCCTAACCTGATTATCAAAAAATAATATAATCTGAATTAATTCTACAACTCACAGCCTACTAATCAGCCTTTCAAGCCTACTCCTCATAAACCAATTTAGCGATAACAGCCTTAACTTCTCACTAGTTTTCTTCTCCGACTCTCTATCAACACCCCTACTAATTTTAACCATGTGACTTCTCCCCCTAATACTAATAGCCAGCCAATATCACCTATCAAAAGAAAATCTAACTCGAAAAAAACTATTCATTACTATACTGATCCTACTGCAACTATTTCTAATTATAACTTTTACCGCCACAGAACTAATCCTTTTCTACATTTTATTTGAAGCAACACTAGTCCCAACACTCATTATCATCACCCGCTGAGGGAATCAAACAGAACGCCTAAACGCTGGTCTTTACTTTCTATTCTACACACTAGCAGGCTCTCTTCCACTGTTAGTTGCACTAGTCTACATTCAAAATACAGTAGGATCTCTAAACTTTTTAATACTCCAATACTGAGTACAACCAATACCCAACTCCTGATCAAATGTATTTATATGACTAGCATGTATAATAGCCTTTATAGTAAAAATACCACTATACGGCCTCCACCTCTGATTACCAAAAGCCCACGTAGAAGCCCCTATTGCAGGCTCTATAGTCCTTGCAGCTATTTTACTAAAGCTAGGAGGGTACGGTATACTACGAATCACAATATTCCTAAACCCAACCACTGAATTTATAGCATACCCATTCATCATACTATCCTTATGAGGCATAATCATAACCAGCTCAATCTGCCTTCGCCAAACAGACTTAAAATCACTCATTGCATACTCCTCTGTTAGCCATATAGCACTTGTCATCGTAGCCATCCTCATCCAAACACCCTGAAGCTACATAGGAGCTACAGCCTTGATAATTGCACACGGCCTCACATCCTCTATGCTCTTCTGCCTAGCAAACTCTAACTACGAACGCATCCACAGCCGAACAATAATTCTAGCCCGCGGCCTACAAACACTCCTACCCTTAATAGCCACCTGATGACTCCTAGCAAGTTTAACTAATCTAGCCCTACCACCAACAATTAACCTAATTGGAGAATTATTCGTAGTAATATCAACTTTCTCATGGTCCAGCATTACAATTATTTTAATAGGAGTGAATATAGTAATCACCGCCCTATACTCCTTATATATACTAATCATAACACAACGAGGAAAATATACCCATCACATCAACAACATTTCACCCTCTTTCACACGAGAAAATGCCCTTATGTCATTACATATCCTACCATTACTATTACTATCCCTAAACCCAAAAATTATTCTAGGACCCCTCTACTATTAACCTATTCTCTTCCTTCGCATTAATTACCCTACTCTTATTAACCGTACCCATCATAATAACAAGTTTCAATACCTACAAGACTATCAATTATCCCCTCTACGTGAAAACAACCATCTCATATGCCTTCATCACTAGCATAATCCCCACAATAATATTTATCCACACGGGTCAAGAAATAATCATTTCAAACTGGCACTGATTAACCATCCAAACCCTTAAATTATCACTCAGCTTCAAAATAGATTACTTTTCAATAATATTTGTTCCAGTAGCATTATTTGTTACATGATCTATTATAGAATTCTCAATATGGTATATACACTCAGACCCAAACATTAATAAATTCTTTAAATACCTCCTATTATTCCTCATCACCATACTAATTCTCGTTACAGCAAACAACCTATTCCAACTGTTCATCGGCTGAGAAGGCGTTGGGATTATATCATTCCTACTTATTGGGTGATGATATGGACGGGCAGATGCAAATACAGCAGCCCTCCAAGCAATCCTATATAACCGCATTGGAGATATCGGATTTATTTTAGCAATAGCATGATTCCTAGCCAATCTTAATACCTGAGATCTCCAACAAATCTTCATGCTAAACCCAGAAAACTCTAACATGCCTCTAATAGGCCTCGTACTAGCCGCAACTGGAAAATCTGCCCAATTCGGCCTACACCCATGACTACCATCAGCAATAGAAGGCCCTACTCCTGTTTCAGCATTACTCCACTCAAGCACAATAGTAGTAGCAGGTATTTTCTTATTAATCCGCTTCTACCCACTAACAGAAAATAATAAATTTATCCAATCTACCATACTATGCTTAGGAGCCATCACTACACTATTCACAGCAATATGTGCCCTCACCCAAAACGACATTAAAAAAATCGTTGCCTTCTCCACATCCAGCCAATTAGGCCTCATAATAGTAACAATTGGCATTAACCAACCATATCTAGCATTCCTCCATATCTGCACCCACGCCTTCTTTAAAGCTATACTATTTATATGCTCCGGTTCTATTATCCATAGTCTAAACGATGAACAAGACATTCGAAAAATAGGAGGCTTATTTAAAGCAATACCATTTACCACAACAGCCCTAATCATTGGCAGTCTCGCACTAACAGGAATCCCCTTTCTCACCGGATTCTATTCCAAAGACCTAATTATCGAAGCTGCCAATACGTCATATACCAACGCCTGAGCCCTCTTAATAACGTTAATTGCCACCTCCTTCACAGCTATCTACAGCACCCGCATTATCTTCTTTGCACTCTTAGGACAACCTCGATTTCCAACCCTAATTATCATTAATGAAAACAACCCCTTCTTAATTAACTCCATCAAACGCCTCCTAATTGGAAGTCTTTTCGCCGGATTCATCATCTCAAACAATATCCCTCCAACGACAGTACCCCAAATAACCATGCCCTACTACTTAAAAATAATAGCCCTAACAGTTACAATTCTAGGATTCATCCTGGCACTAGAAATCAATAATCTAACCCAAAATCTAAAATTTAACTACCCATCAAACATATTTAAATTCTCTAACCTTCTAGGATACTTTCCCACAATCATACACCGTCTAGCCCCCTATTTAAACCTAACAATAAGCCAAAAATCAGCATCCTCTCTCCTAGACCTAATCTGACTAGAAAATATCTTACCAAAAACTACCTCACTAATCCAAATAAACATATCAACAATAGTCACAAACCAAAAAGGCCTAATCAAACTATATTTTCTTTCCTTCCTAATCACAATTCTCATCAGTATTATTCTATTTAATTTCCACGAGTAATTTCCATAATAACAACAACACCAATTAATAAAGACCAACCAGTCACAATAACCAATCAAGTACCATAACTATACAAAGCTGCAATCCCCATAGCCTCTTCACTAAAAAATCCAGAATCTCCCGTATCATAAATTACTCAATCCCCTAAACCGTTAAACTTAAACACAACCTCTACCTCCTCATCCTTCAATACATAATAAACTATCACAAACTCCATCAACAGACCAGTAATAAAAGCCCCCAAAACAGCTTTATTAGAGACCCAAATCTCAGGATACTGTTCTGTAGCCATAGCCGTCGTATAACCAAAAACTACTATTATTCCCCCCAAATAAATTAAAAAAACTATTAAACCTATAAAAGACCCACCAAAATTCAACACAATCCCACAACCAACTCCACCACTCACAATCAACCCTAACCCCCCATAAATAGGCGAAGGTTTCGAAGAAAATCCCACGAAACCAATTACAAAAATTACACTTAAAATAAATACAATATATACTATCATACTAATGATCAATATCCGAAAATCTCACCCATTAATAAAAATTGTGAATAATGCATTCATCGACCTCCCAGCCCCATCAAACATCTCATCCTGATGAAATTTTGGCTCCCTACTAGGCATCTGCCTAATCCTCCAAATCCTAACGGGCCTATTTCTAGCAATACACTATACCTCTGATACAATAACAGCATTCTCCTCCGTCACTCATATTTGCCGAGACGTTAATTATGGCTGAATTATCCGATATATACACGCAAATGGAGCATCAATATTCTTTATTTGCCTGTTTATACATGTAGGACGAGGCCTATACTACGGATCATATATATTTCTAGAGACATGAAACATTGGAGTTATCCTCCTATTCACAGTAATAGCCACAGCATTCATAGGATATGTTTTACCTTGAGGACAAATATCTTTCTGAGGAGCAACAGTCATCACCAATCTTCTCTCAGCAATTCCCTACATTGGAACTAATCTGGTTGAATGAATTTGAGGAGGTTTCTCAGTAGACAAAGCAACACTCACTCGATTCTTTGCCTTTCACTTCATTCTCCCATTTATCATCGCAGCACTCGCCATAGTTCACTTACTCTTTCTCCACGAAACAGGATCCAGCAACCCAACAGGAATCACATCAGACATAGACAAAATCCCATTCACCCCCTACTACACCATCAAAGACATTCTAGGTGTCCTATTACTAATCTTAATCTTAATAGTACTAGTACTATTTACACCCGACCTACTTGGAGATCCGGACAACTATACCCCAGCAAACCCATTAAATACACCTCCACACATTAAACCTGAATGATATTTCCTATTTGCATATGCTATCCTACGATCAATTCCTAACAAACTAGGAGGAGTATTAGCTTTAATCCTATCAATCCTAATCTTAATCCTTATGCCTCTACTTCATATATCTAAACAACGAAGTATAATATTCCGACCTCTCAGTCAATGCCTATTTTGAACTTTAGTAGCAGACCTATTAACACTTACATGAATTGGAGGACAACCAGTTGAACACCCATATATCATTATCGGACAACTAGCATCTATCATATACTTTCTTCTTATCCTAGTAATAATACCGGTGGCCAGCATAATTGAAAATAATCTCCTAAAATGAAGACAA
>Moschus chrysogaster 1
CATAGGTTTGGTCCCAGCCTTCCTATTGATTCTTAATAAACTTACACATGCAAGCATCCACACCCCGGTGAA-AATGCCCTCCGAGTCTAACGGAACCAAGAGGAGCAGGTATCAAGCACAC-ACC-TTGTAGCTCACAACACCTTGCTTAACCACACCCCC-ACGGGAAACAGCAGTGATAGAAATTAAGCCATAAACGAAAGTTTGACTAAGTTATATTAACTAGGGTTGGTAAATCTCGTGCCAGCCACCGCGGTCATACGATTGACCCAAATTAATAGGAATACGGCGTAAAGCGTGTTAAAGCCTTCAATC-AAATAGAGTTAAATTTTAATTAAGCTGTAAAAAGCCACAATTATAACAAAAATAAACGACGAAAGTAACTCTACAACC-GCTGACACACTATAGCTAAGACCCAAACTGGGATTAGATACCCCACTATGCTTAGCCCTAAACACAAATAATTAT--ATAACAAAATTATTCGCCAGAGTACTACCAGCAACAGCTTAAAACTCAAAGGACTTGGCGGTGCTTCACACCCTTCTAGAGGAGCCTGTTCTATAATCGATAAACCCCGATAAACCTCACCAATCCTTGCTAATACAGTCTATATACCGCCATCTTCAGCAAACCCTAAAAA-GGAACAAAAGTAAGCATAATCATAATACACAAAAACGTTAGGTCAAGGTGTAACCTATGGAATGGAAAGAAATGGGCTACATTTTCT-ATCTCAAGAA-AATCCA-ATACGAAAGTTATTATGAAACTAATAACCAAAGGAGGATTTAGTAGTAAACTAAGAATAGAGTGCTTAGTTGAATTAGGCCATGAAGCACGCACACACCGCCCGTCACCCTCCTCAAATAAACATAATGTACTA-AAATATATTTACACACATTAGC-CACATGAGAGGAGACAAGTCGTAACAAGGTAAGCATACTGGAAAGTGTGCTTGGACAAATACTAAAGCTAG-CCCACAATTTT---ACTCA-ATCCAACAATCAAAACAAAATAAAACAAAACATTTATTCA-ATACCTTAAAGTATAGGAGATAGAAATTTTAA-CTTGGCGCTATAGAGAAAGTACCGTAAGGGAACGATGAAAGAAAA--TATTCAAA-GTATAAGAAAGCAAAGATTACCCCTTGTACCTTTTGCATAATGAGTTAACTAGTATAAAGCTTAACAAAACGAATTTTAGCTAAGCCACCCGAAACCAGACGAGCTACCCATGAACAGTTTATTAAGAACCAACTCATCTATGTAGCAAAATAGTGAGAAGATTCATAGGTAGAGGTGACACGCCCAACGAGCCTGGTGATAGCTGGTTGTCCAGGAAATGAATCTAAGTTCAGCTTTAAACATACTAAAAAC-CAAACAAATTTCACTGTATTTTTAAAAGTTAGTCTAAAAAGGTACAGCCTTTTAGA-AACGGATACAACCTTGACTAGAGAGTAAAATCTGATA-ATACCATAGTAGGCCTAAAAGCAGCCACCAATTAAGAAAGCGTTAAAGCTCAACAATAATAATGATATTAATTCCACTAGTAA-AC-AATCAACTCCTAGCCT--AATACTGGACCAATCTATTAAAAAATAGAAGCAATAATGTTAACATGAGTAACAAGAAGTACCTTCTCCTTGCATAAGTTTAAGTCAGTATCTGATACTACTCTGACTATTAACAGCAA-ATAAAACCAACCTAATAATAAATAATTTATTAACCATACTGTTAATCCAACACAGGAATGCACTTAA-GGAAAGATTAAAAGAAGTAAAAGGAACTCGGCAAACAC-GAACCCCGCCTGTTTACCAAAAACATCACCTCCAGCATTTCCAATATTGGAGGCACTGCCTGCCCAGTGAC-AATCGTTAAACGGCCGCGGTATCCTGACCGTGCAAAGGTAGCATAATCATTTGTTCTCTAAATAAGGACTTGTATGAATGGCCACACGAGGGTTCTACTGTCTCTTACTTCCAATCAGTGAAATTGACCTTTCCGTGAAGAGGCGGAAATAAGCCAATAAGACGAGAAGACCCTATGGAGCTTTAACTAACTAGCCTAAAGA-AAATAAATAC-AACCACCAAGGGA-TAATGACACTCTCA-ATAAGCTAGCAGTTTCGGTTGGGGTGACCTCGGAGAACAGAAAATCCTCCGAACGATTT-TAAAGATTAGACCAACAAGTCAAATCACAATATCGCTCATTGATCCAAAGAAATTTGATCAACGGAACAAGTTACCCTAGGGATAACAGCGCAATCCTATTCAAGAGTCCATATCGACAAT-AGGGTTTACGACCTCGATGTTGGATCAGGACATCCAGATGGTGCAACCGCTATCAAAGGTTCGTTTGTTCAACGATTAAAGTCCTACGTGATCTGAGTTCAGACCGGAGTAATCCAGGTCGGTTTCTATCTATT-ATACATTTCTCCCAGTACGAAAGGACAAGAGAAATAAGGCCAACTTTAAGC-AAGCGCCTTAAACCAATTAATGATTTCATCTTAATTAACTCC---GTAAGCAAATCACACCCTAGA-AAAGGGTCAAAAAATGTTTATAATTAACATCCTAATGCTAATTATCCCTATCCTCCTAGCCGTAGCATTTCTCACACTAGTGGAACGAAAAGTCCTAGGGTATATGCAACTTCGAAAAGGCCCTAATGTAGTAGGCCCATACGGTCTACTCCAACCTATCGCAGATGCAATCAAGCTCTTTATTAAAGAACCACTACGACCAGCCACATCATCAATTTCAATATTTATCTTGGCACCTATCCTAGCCCTAAGCCTAGCTCTAACTATATGAATTCCCCTACCTATACCCTACCCACTCATCAACATAAATCTAGGAGTCCTATTTATACTAGCTATATCAAGCTTAGCTGTATACTCTATTCTTTGATCAGGTTGAGCCTCCAACTCAAAATACGCGCTAATCGGAGCACTACGAGCAGTAGCACAAACAATCTCATACGAAGTTACACTGGCAATTATTCTACTATCCGTACTACTAATAAGTGGATCCTACACCCTTTCCACCTTAATTATCACACAAGAACAAGTATGACTAATCTTCCCGGCATGACCCTTAGCAATAATGTGATTCATCTCTACACTAGCAGAAACAAATCGAGCTCCATTCGATCTTACCGAAGGAGAATCAGAATTAGTCTCAGGCTTTAACGTAGAATATGCAGCAGGACCATTTGCCTTATTCTTTATAGCAGAATACGCAAATATTATTATAATAAACATTTTCACAACAATCCTATTTCTAGGAGCATTTCACAACCCATACATACCAGAACTCTACACAATTAACTTCATTATTAAATCACTACTACTTACAATCTCCTTTCTATGAATCCGAGCATCCTATCCTCGATTCCGCTACGACCAACTAATACACTTATTATGAAAAAATTTTTTACCCCTAACACTAGCCCTATGCATATGACATGTATCATTACCCATCCTTCTATCAAGCATTCCCCCTCAAACATAATAAACCCAATCATCTTTATTATTATCCTATCAACAATTATACTAGGAACCATTATCGTCATAATTAGCTCCCACTGACTACTCATCTGAATTGGATTTGAAATAAACATACTCGCCATTATTCCTATTATAATAAAAAAACACAACCCACGAGCCACAGAAGCATCAACTAAATATTTCCTAACCCAATCAACAGCCTCAATGCTACTAATAATAGCTATCATTATTAACTTAATATACTCAGGTCAATGAACTGTAATGAAACTATTTAACCCAATAGCATCTATACTTATAACAATAGCTCTCGCTATAAAATTAGGAATAGCCCCATTCCACTTCTGAGTCCCAGAAGTAACACAAGGCATTCCCCTATCATCCGGCCTAATCCTACTTACATGACAAAAACTAGCCCCAATGTCAGTGTTTTATCAAATTTTCCCATCCATCAACCTAAACCTAATCCTAACCCTATCAATTCTATCAATCATAATTGGAGGCTGAGGAGGACTAAACCAAACCCAACTACGAAAAATCATAGCTTATTCATCAATTGCCCACATAGGCTGAATAACAGCAATTCTACCATATAACCCCACTATAACACTACTAAACTTAATTATCTACATTATCATAACCTCCACCATATTCATGCTATTTATAGCTAACTCAACTACCACTACCCTATCACTATCACACACATGAAATAAGGCACCCATCATAACCGCCCTAGCCCTTGTCACCCTTCTATCAATAGGAGGACTTCCTCCTCTCTCAGGATTTATACCAAAATGACTAATTATCCAAGAAATGACAAAAAATAATAGTATTATTATACCTACCCTTATAGCAATCACAGCACTACTAAACCTCTATTTCTACATACGACTCACATACTCCACTGCACTAACAATATTCCCCTCTACAAATAATATAAAAATAAAATGACAATTCTCCAATATAAAACAAATAACCCTACTACCAACAATAACTGTAATATCTACCCTACTTCTACCACTCACACCAATTCTATCAGTGCTAGAAT-TATGTTCATTAACCGCTGACTATTCTCAACCAACCATAAAGATATCGGTACTCTATACTTACTATTTGGTGCTTGAGCTGGTATGGTAGGAACAGCTTTAAGCCTACTAATCCGTGCCGAACTAGGCCAACCTGGAACCCTACTCGGAGATGACCAAATCTACAATGTAATCGTAACCGCACATGCATTTGTAATAATTTTCTTTATAGTTATGCCAATCATAATCGGAGGATTCGGCAATTGACTAGTCCCCCTAATAATTGGCGCTCCTGATATAGCTTTTCCCCGAATAAACAATATAAGCTTCTGACTCCTCCCCCCTTCTTTCTTATTACTTCTAGCCTCCTCAATAGTCGAAGCTGGAGCAGGAACAGGCTGAACTGTGTACCCCCCTTTAGCTGGTAATCTGGCCCATGCAGGAGCCTCTGTAGACCTAACTATCTTTTCTCTGCACCTAGCAGGTGTTTCCTCCATCCTAGGAGCTATTAATTTTATTACAACAATCATCAATATGAAACCCCCAGCTATATCACAATATCAAACTCCATTATTTGTATGATCAGTGTTAATTACTGCCGTACTATTACTCCTGTCACTCCCCGTGCTAGCAGCTGGCATTACTATACTACTCACAGACCGAAACCTAAACACTACCTTCTTTGATCCAGCAGGAGGAGGAGACCCCATCCTGTATCAACATTTGTTCTGATTCTTTGGACACCCCGAAGTGTACATTCTTATTCTACCTGGCTTTGGAATAATCTCCCATATTGTAACTTATTACTCAGGAAAAAAAGAACCATTTGGATACATAGGCATAGTCTGAGCTATAATGTCAATTGGATTCTTAGGATTTATCGTATGAGCCCATCATATGTTTACAGTCGGAATAGATGTCGATACACGAGCCTACTTTACATCAGCTACTATAATTATTGCTATTCCAACTGGAGTAAAAGTCTTTAGCTGACTAGCAACACTCCACGGAGGTAATATCAAATGATCTCCCGCTATAATATGAGCCCTAGGCTTCATTTTCCTTTTTACAGTAGGAGGTTTAACCGGGATTGTCCTAGCTAATTCCTCCCTCGATATCGTTCTCCACGATACCTATTATGTAGTTGCACACTTTCACTACGTGCTGTCAATAGGAGCTGTATTCGCTATTATAGGAGGATTCGTGCACTGATTCCCGCTATTCTCAGGCTACACTCTTAACGACACGTGAGCTAAAATCCACTTTGTAATTATATTTGTAGGTGTAAACATAACCTTTTTTCCACAACATTTTCTTGGACTATCTGGAATACCACGACGCTACTCCGATTACCCAGACGCATACACAATATGAAATACCATCTCATCCATAGGCTCATTTATTTCCCTAACAGCAGTCATGTTAATAATTTTTATTATCTGAGAAGCATTTGCATCCAAACGAGAAGTCCTAACTGTAGATCTAACCACAACAAATCTAGAATGACTAAATGGATGCCCTCCACCATACCACACATTTGAAGAACCTACATATATTAATTCAAAATATGGCATACCCCATACAATTAGGCTTTCAAGATGCAACATCACCCATTATAGAAGAACTACTACATTTCCATGATCATACACTAATAATTGTCTTTTTAATTAGCTCACTAGTACTCTACATTATCTCACTCATATTAACAACAAAACTAACCCATACTAGTACAATAGACGCACAAGAAATCGAGACAATTTGAACAATTTTACCAGCTATCATCTTAATTCTAATTGCCCTCCCATCCTTACGAATCCTATATATAATAGACGAAATTAATAACCCCTCCCTTACAGTAAAAACCATAGGACACCAATGATATTGAAGTTACGAATATACAGACTATGAAGACCTGAACTTTGATTCCTATATAATCCCAACATCAGAATTAAAACCAGGAGAACTACGACTACTAGAAGTAGATAACCGAGTGGTATTACCAATAGAAATAACAATCCGAATACTAATCTCCTCTGAAGATGTACTACACTCATGAGCTGTACCTTCATTGGGGCTAAAGACAGATGCAATTCCAGGTCGTCTAAATCAAACAACCCTTATATCAACCCGACCAGGTCTATACTACGGACAGTGTTCAGAAATTTGTGGATCTAATCACAGTTTCATGCCTATCGTTCTAGAATTAGTCCCACTAAAATATTTTGAAAAATGATCTGCATCAATACTGTAAAATTATGCCACAACTAGACACATCCACATGACTCATAATAATCCTGTCAATATTCCTAACTCTTTTTATTATTTTCCAACTAAAAATCTCCAAACACAATTTCTTTCACAATCCTGAATCAACATTAACCAAAGCACAAAAACAAAATACTCCTTGAGAAACAAAATGAACGAAAATCTATTTGCCTCTTTCATTACCCCAATAATCCTAGGCCTTCCCCTTGCTACTCTCATTGTCATATTCCCTAGTCTATTATTCCCAACATCAAATCGATTAGTCAATAATCGTCTCCTTTCCCTTCAACAATGAATACTTCAACTTGTATCAAAACAAATAATGGGAATTCACAACACTAAAGGACAAACATGGACACTTATACTAATATCCCTAATCTTATTTATTGGCTCAACAAATCTACTAGGCCTACTCCCTCACTCATTCACACCAACTACACAACTATCAATAAACCTAGGCATGGCTATCCCCTTATGAGCAGGCGCTGTAATTACAGGATTCCGCAATAAAACTAAAGCATCTCTTGCTCACTTCCTACCACAAGGAACACCCACTCCACTAATCCCAATGCTAGTAATTATCGAAACTATTAGCCTCTTTATCCAACCAATAGCCTTAGCAGTACGATTAACAGCCAATATTACTGCAGGACACCTATTAATTCACCTAATCGGAGGAGCCACACTTGCACTAATAAATATTAGCACCACAACAGCTCTTATCACATTCATCATCCTAATCCTACTCACAATTCTCGAGTTTGCAGTAGCCATAATTCAAGCTTATGTATTTACTCTTCTAGTTAGCCTATACCTGCATGACAACACATAATGACACACCAAACCCACGCCTACCACATAGTAAACCCAAGTCCCTGGCCTCTCACAGGGGCCTTATCAGCCCTCCTCATAACATCTGGCCTAATTATATGATTCCACTTTAACTCAATAACCTTGCTTATACTTGGCCTAACCACAAACATACTTACAATATACCAATGATGACGAGATATTATCCGAGAAAGTACCTTTCAAGGACATCATACCCCAACCGTCCAAAAAGGCCTCCGTTATGGAATAATTCTTTTTATTATCTCTGAAGTATTATTCTTTACTGGATTCTTCTGAGCATTTTACCACTCAAGCCTTGCCCCTACACCTGAACTAGGCGGCTGCTGACCCCCAACAGGCATCCACCCGCTCAATCCCCTAGAAGTCCCACTACTTAATACCTCCGTCTTACTAGCCTCAGGAGTCTCCATTACATGAGCCCATCACAGCCTCATAGAAGGAAATCGCAACCACATACTACAAGCCTTATTTATCACTATTGCACTGGGCGTATATTTTACATTACTACAAGCCTCAGAATACTATGAAGCACCCTTCACCATCTCAGACGGAGTCTATGGTTCAACCTTCTTCGTAGCTACGGGCTTCCACGGTCTCCACGTCATTATTGGATCCACTTTCCTAATTGTCTGTTTTTTCCGTCAACTAAAATTCCATTTTACTTCCAACCATCATTTCGGCTTCGAAGCTGCAGCCTGATACTGACATTTTGTAGACGTAGTATGACTTTTCCTCTATGTATCTATTTATTGATGAGGTTCATATAAACCTAATACTAGCTCTTCTGACCAACCTCACATTAGCCACATTACTCGTTATCATTGCATTTTGACTTCCCCAGCTAAACGTATACTCAGAAAAAACAAGCCCATATGAATGTGGATTTGACCCAATGGGGTCAGCCCGCCTACCCTTCTCCATAAAATTCTTCCTGGTAGCCATTACATTTCTCCTCTTTGACCTAGAAATTGCACTTCTCCTACCATTACCCTGAGCCTCACAAACTACTAATCTAAACACTATACTCACCATGGCCCTCCTCCTAATCCTACTACTAGCTGTAAGCCTAGCCTACGAATGAACTCAAAAGGGCCTAGAATGAACCGAATAATGTCCCTAGTCTATATAAATATCATAGTAGCATTTACAGTATCTCTTACAGGCCTACTAATATACCGATCCCATCTAATATCATCTCTTCTATGCCTAGAGGGAATAATATTATCTTTATTTGTTATAGCTACCCTAACAATCCTAAATACCCACTTCACCCTAGCTAGTATGATACCCATTATCCTGCTAGTCTTCGCAGCTTGTGAAGCAGCACTAGGCCTATCCCTACTAGTAATAGTATCAAATACATATGGTACTGACTATGTACAAAACCTCAATCTACTCCAATGCTAAAATACATTATCCCCACAATAATACTTATACCCCTAACCTGATTATCAAAAAACAATATGATCTGAATTAACTCCACAACCCACAGTCTACTCATCAGTCTCTCAAGCCTACTCCTCATAAACCAATTTAGCGACAACAGCCTTAACTTCTCATTAGTTTTCTTCTCCGACTCTCTATCAACACCTCTACTAATTTTAACCATGTGACTTCTCCCTCTAATACTAATAGCTAGCCAATATCACTTATCAAAAGAAAACTTAACTCGAAAAAAACTATTCATTACTATACTGATTCTATTACAACTATTTCTAATTATAACCTTCACCGCCACAGAACTAATCCTTTTCTACATTTTATTTGAAGCAACACTAGTCCCAACACTCATTATCATCACCCGCTGAGGAAACCAAACAGAACGTCTAAACGCTGGTCTCTACTTCCTATTTTACACACTAGCAGGCTCTCTTCCACTGTTAGTTGCACTAGTCTATATTCAAAATACAGTAGGATCCCTAAACTTTTTGATACTCCAATATTGAGTACAACCAATACCCAGCTCCTGATCAAATGTATTTATATGACTAGCATGTATAATAGCCTTTATGGTAAAAATACCACTATATGGCCTCCACCTCTGATTACCAAAAGCCCACGTAGAAGCCCCTATTGCAGGCTCCATAGTCCTTGCAGCTATTCTACTAAAACTAGGGGGGTACGGTATACTACGAATCACAATATTCCTAAATCCAACCACTGAATTTATAGCATACCCATTCATCATACTATCCTTATGGGGCATAATCATAACCAGCTCAATCTGCCTCCGCCAAACAGACTTAAAATCACTCATCGCATACTCCTCTGTTAGCCACATAGCACTCGTCATCGTAGCCATCCTCATCCAAACACCCTGAAGCTACATAGGAGCTACAGCCTTGATAATTGCACACGGTCTCACATCCTCTATACTCTTCTGTCTAGCAAACTCTAATTACGAACGAATCCACAGCCGAACAATAATTCTAGCCCGCGGCCTACAAACACTCCTGCCTCTAATAGCTACCTGATGACTCCTAGCAAGTCTAACTAATCTAGCCCTACCCCCAACAATCAACTTAATCGGAGAATTATTCGTAGTAATATCAACTTTCTCATGGTCTAACATTACAATCATTTTAATAGGAGTAAACATAGTAATCACCGCCCTATACTCTTTGTACATATTAATTACAACACAACGAGGAAAATATACCCATCACATCAACAATATCTCACCCTCCTTCACACGAGAAAATGCCCTTATATCATTACATATCCTACCACTACTATTATTATCCCTAAACCCAAAAATCATTCTAGGGCCTCTCTACTATTAACCTATTCTCCTCCTTCACATTAATCACCCTACTCCTACTAACTGTACCCATCATAATAACAAGTTTCAACACCTATAAGACTATCAACTACCCTCTCTACGTGAAAACAACCATCTCATATGCCTTCATCACCAGCATAATCCCCACAATAATATTTATCCATACGGGCCAAGAAATAATTATTTCAAACTGACACTGATTAACCATCCAAACTCTTAAATTATCACTAAGCTTCAAAATAGACTACTTCTCAATAATATTTGTTCCAGTAGCATTATTTGTCACGTGATCTATCATAGAATTCTCAATATGATATATACACTCAGACCCAAACATTAATAAATTCTTTAAATACCTCTTATTATTCCTCATTACCATACTAATCCTTGTTACAGCAAACAACCTATTCCAACTGTTCATTGGCTGAGAAGGCGTTGGAATTATATCATTCCTACTTATTGGATGATGATATGGGCGGGCAGATGCAAATACAGCAGCCCTCCAAGCAATCCTATATAATCGCATTGGAGACATTGGATTTATTTTAGCAATAGCATGGTTCCTAACCAATCTTAACACCTGAGATCTCCAACAAATCTTTATACTGAACCCAGAAAACTCTAATATACCCCTAATAGGCCTCGTACTAGCCGCAACCGGAAAATCTGCCCAATTCGGCCTACATCCATGACTACCATCAGCAATAGAAGGTCCTACCCCTGTTTCAGCATTACTCCATTCAAGCACAATAGTCGTAGCAGGCATTTTCTTATTAATCCGATTCTACCCACTAACAGAAAATAATAAATTCATCCAATCTACCATACTATGCCTAGGAGCCATCACTACGTTATTCACGGCAATATGCGCCCTCACCCAAAACGACATTAAAAAAATCGTTGCTTTCTCTACATCCAGCCAATTAGGCCTCATAATAGTAACAATTGGCATTAATCAACCATATCTAGCATTCCTTCATATCTGCACCCATGCCTTCTTTAAAGCCATACTATTTATATGCTCCGGTTCTATTATCCACAGCCTAAACGATGAACAAGATATTCGAAAAATAGGAGGCCTGTTTAAAGCAATACCATTCACCACAACAGCCCTAATCATTGGCAGCCTTGCACTAACAGGAATCCCCTTTCTTACCGGATTCTATTCCAAAGACCTAATTATCGAAGCTGCCAATACGTCATATACCAACGCCTGAGCCCTCTTAATAACATTAACTGCCACCTCCTTCACAGCTATCTACAGCACCCGCATTATCTTCTTTGCACTCTTAGGACAACCTCGATTTCCAACTCTAATTATCATTAATGAAAATAACCCCTTTTTAATCAACTCCATCAAACGCCTCCTAATCGGAAGTCTTTTCGCTGGGTTCATCATCTCAAACAACATTCCTCCAACAACAGTACCCCAAATAACCATGCCCTACTACTTAAAAATAACAGCCCTAGCAGTTACAATCCTAGGTTTTATTTTAGCACTAGAAATTAACAATCTAACCCAAAACCTAAAATTTAATTACTCATCAAACATATTTAAATTCTCCAACCTTCTAGGGTATTTCCCCACAATTATACACCGTCTAGCCCCCTATTTAAACCTAACAATAAGCCAAAAATCAGCATCCTCTCTCCTAGATCTAATCTGACTAGAAAATATTTTACCAAAAACTACCTCACTAATTCAAATGAACATATCCATAATAATCACAAACCAAAAGGGCCTAATCAAACTATATTTTCTCTCCTTTCTAGTCACAATTCTCATTAGTATCGTCCTATTTAATTTCCACGAGTAATCTCCATAATAACAATAACACCAATCAATAAAGACCAACCAGTTACAATAACCAATCAAGTACCATAACTATACAAAGCCGCAATCCCCATAGCCTCCTCACTAAAAAATCCAGAATCCCCAGTATCATAAATTACTCAATCCCCCAAACCATTAAACTTAAACACAACCTCCACCTCCTCATCCTTCAATACATAATAGATTATCACAAACTCCATTAACAAACCAGTAATAAAAGCTCCCAAAACAGTTTTATTAGAGACCCAAATCTCAGGATACTGTTCCGTAGCCATAGCTGTCGTATAACCAAAAACCACTATTATTCCCCCCAAATAAATTAAAAAAACTATTAAACCTAAAAAAGACCCGCCAAAATTCAACACAATCCCACAACCAACTCCACCACTCACAATCAACCCTAACCCCCCATAAATAGGTGAAGGTTTCGAAGAAAATCCCACGAAACCAATCACAAAAATTACACTCAAAATAAATACAATATATACTATCATACTAATGACCAATATTCGAAAATCTCACCCATTAATAAAGATTGTGAACAATGCATTCATTGATCTCCCAGCCCCATCAAACATCTCATCCTGATGAAACTTTGGCTCCCTACTAGGCATCTGCCTAATTATCCAAATCCTAACAGGCCTATTTCTAGCAATACATTACACCTCTGATACAATAACAGCATTTTCCTCCGTCACTCACATTTGCCGAGACGTTAATTACGGCTGAATTATTCGATATATACACGCAAATGGAGCATCAATATTCTTTATCTGCCTGTTTATACATGTAGGACGAGGCCTATACTACGGATCATACACATTCCTAGAAACATGAAACATCGGAGTCATCCTCCTATTTACAGTAATAGCCACAGCATTCATAGGATATGTCCTACCTTGAGGACAAATATCTTTCTGAGGAGCGACAGTTATTACCAATCTTCTCTCAGCAATTCCATACATTGGTACTAATCTGGTTGAATGAATTTGAGGAGGCTTCTCAGTAGACAAAGCAACACTCACCCGATTCTTTGCCTTCCACTTCATTCTCCCATTTATCATCGCAGCACTCGCTATGGTCCACCTACTCTTTCTCCACGAAACAGGATCCAACAACCCAACAGGAATCACATCAGATATAGACAAAATCCCATTCCACCCCTACTACACCATCAAAGACATTCTAGGTGTCCTATTACTAATCTTAGTCTTAATAACACTAGTACTATTCACACCTGATTTACTTGGAGACCCAGACAATTATACCCCAGCAAACCCATTAAATACGCCCCCACATATTAAACCCGAATGATACTTCCTATTTGCATATGCCATTCTACGATCAATTCCCAACAAACTAGGAGGAGTACTAGCCTTAGTCTTATCCATCCTAATTTTAATCCTCATACCCCTACTTCATACGTCTAAACAACGAAGTATAATATTCCGACCTCTCAGCCAATGCCTATTTTGAATCTTAGTAGCAGACCTACTAACACTCACATGAATTGGAGGACAACCAGTCGAACACCCATATATTATTATTGGACAACTAGCGTCTATCATATACTTCCTTCTTATTCTAGTAATAATACCAGTAGCTAGCATAGTTGAAAATAATCTCTTAAAATGAAGACAA
>Moschus chrysogaster 2
CATAGGTTTGGTCCCAGCCTTCCTATTGATTCTTAATAAACTTACACATGCAAGCATCCACACCCCGGTGAA-AATGCCCTCCGAGTCTAACGGAACCAAGAGGAGCAGGTATCAAGCACAC-ACC-TTGTAGCTCACAACACCTTGCTTAACCACACCCCC-ACGGGAAACAGCAGTGATAGAAATTAAGCCATAAACGAAAGTTTGACTAAGTTATATTAACTAGGGTTGGTAAATCTCGTGCCAGCCACCGCGGTCATACGATTGACCCAAATTAATAGGAATACGGCGTAAAGCGTGTTAAAGCCTTCAATC-AAATAGAGTTAAATTTTAATTAAGCTGTAAAAAGCCACAATTATAACAAAAATAAACGACGAAAGTAACTCTACAACC-GCTGACACACTATAGCTAAGACCCAAACTGGGATTAGATACCCCACTATGCTTAGCCCTAAACACAAATAATTAT--ATAACAAAATTATTCGCCAGAGTACTACCAGCAACAGCTTAAAACTCAAAGGACTTGGCGGTGCTTCACACCCTTCTAGAGGAGCCTGTTCTATAATCGATAAACCCCGATAAACCTCACCAATCCTTGCTAATACAGTCTATATACCGCCATCTTCAGCAAACCCTAAAAA-GGAACAAAAGTAAGCATAATCATAATACACAAAAACGTTAGGTCAAGGTGTAACCTATGGAATGGAAAGAAATGGGCTACATTTTCT-ATCTCAAGAA-AATCCA-ATACGAAAGTTATTATGAAACTAATAACCAAAGGAGGATTTAGTAGTAAACTAAGAATAGAGTGCTTAGTTGAATTAGGCCATGAAGCACGCACACACCGCCCGTCACCCTCCTCAAATAAACATAATGTACTA-AAATATATTTACACACATTAGC-CACATGAGAGGAGACAAGTCGTAACAAGGTAAGCATACTGGAAAGTGTGCTTGGACAAATACTAAAGCTAG-CCCACAATTTT---ACTCA-ATCCAACAATCAAAACAAAATAAAACAAAACATTTATTCA-ATACCTTAAAGTATAGGAGATAGAAATTTTAA-CTTGGCGCTATAGAGAAAGTACCGTAAGGGAACGATGAAAGAAAA--TATTCAAA-GTATAAGAAAGCAAAGATTACCCCTTGTACCTTTTGCATAATGAGTTAACTAGTATAAAGCTTAACAAAACGAATTTTAGCTAAGCCACCCGAAACCAGACGAGCTACCCATGAACAGTTTATTAAGAACCAACTCATCTATGTAGCAAAATAGTGAGAAGATTCATAGGTAGAGGTGACACGCCCAACGAGCCTGGTGATAGCTGGTTGTCCAGGAAATGAATTTAAGTTCAGCTTTAAACATACTAAAAAC-CAAACAAATTTCACTGTATTTTTAAAAGTTAGTCTAAAAAGGTACAGCCTTTTAGA-AACGGATACAACCTTGACTAGAGAGTAAAATCTGATA-ATACCATAGTAGGCCTAAAAGCAGCCACCAATTAAGAAAGCGTTAAAGCTCAACAATAATAATGATATTAATTCCACTAGTAA-AC-AATCAACTCCTAGCCT--AATACTGGACCAATCTATTAAAAAATAGAAGCAATAATGTTAACATGAGTAACAAGAAGTACCTTCTCCTTGCATAAGTTTAAGTCAGTATCTGATACTACTCTGACTATTAACAGCAA-ATAAAACCAACCTAATAATAAATAATTTATTAACCATACTGTTAATCCAACACAGGAATGCACTTAA-GGAAAGATTAAAAGAAGTAAAAGGAACTCGGCAAACAC-GAACCCCGCCTGTTTACCAAAAACATCACCTCCAGCATTTCCAATATTGGAGGCACTGCCTGCCCAGTGAC-AATCGTTAAACGGCCGCGGTATCCTGACCGTGCAAAGGTAGCATAATCATTTGTTCTCTAAATAAGGACTTGTATGAATGGCCACACGAGGGTTCTACTGTCTCTTACTTCCAATCAGTGAAATTGACCTTTCCGTGAAGAGGCGGAAATAAGCCAATAAGACGAGAAGACCCTATGGAGCTTTAACTAACTAGCCTAAAGA-AAATAAATAC-AACCACCAAGGGA-TAATGACACTCTCA-ATAAGCTAGCAGTTTCGGTTGGGGTGACCTCGGAGAACAGAAAATCCTCCGAACGATTT-TAAAGATTAGACCAACAAGTCAAATCACAATATCGCTCATTGATCCAAAGAAATTTGATCAACGGAACAAGTTACCCTAGGGATAACAGCGCAATCCTATTCAAGAGTCCATATCGACAAT-AGGGTTTACGACCTCGATGTTGGATCAGGACATCCAGATGGTGCAACCGCTATCAAAGGTTCGTTTGTTCAACGATTAAAGTCCTACGTGATCTGAGTTCAGACCGGAGTAATCCAGGTCGGTTTCTATCTATT-ATACATTTCTCCCAGTACGAAAGGACAAGAGAAATAAGGCCAACTTTAAGC-AAGCGCCTTAAACCAATTAATGATTTCATCTTAATTAACTCC---GTAAGCAAATCACACCCTAGA-AAAGGGTCAAAAAATGTTTATAATTAACATCCTAATGCTAATTATCCCTATCCTTCTAGCCGTAGCATTTCTCACACTAGTGGAACGAAAAGTCCTAGGGTATATGCAACTTCGAAAAGGCCCTAATGTAGTAGGCCCATACGGTCTACTCCAACCTATCGCAGATGCAATCAAGCTCTTTATTAAAGAACCACTACGACCAGCCACATCATCAATTTCAATATTTATCTTGGCACCTATCCTAGCCCTAAGCCTAGCTCTAACTATATGAATTCCCCTACCTATACCCTACCCACTCATCAACATAAATCTAGGAGTCCTATTTATACTAGCTATATCAAGCTTAGCTGTATACTCTATTCTTTGATCAGGTTGAGCCTCCAACTCAAAATACGCGCTAATCGGAGCACTACGAGCAGTAGCACAAACAATCTCATACGAAGTTACACTGGCAATTATTCTACTATCCGTACTACTAATAAGTGGATCCTACACCCTTTCCACCTTAATTATCACACAAGAACAAGTATGACTAATCTTCCCGGCATGACCCTTAGCAATAATGTGATTCATCTCTACACTAGCAGAAACAAATCGAGCTCCATTCGATCTTACCGAAGGAGAATCAGAATTAGTCTCAGGCTTTAACGTAGAATATGCAGCAGGACCATTTGCCTTATTCTTTATAGCAGAATACGCAAATATTATTATAATAAACATTTTCACAACAATCCTATTTCTAGGAGCATTTCACAACCCATACATACCAGAACTCTACACAATTAACTTCATTATTAAATCACTACTACTTACAATCTCCTTTCTATGAATCCGAGCATCCTATCCTCGATTCCGCTACGACCAACTAATACACTTATTATGAAAAAATTTTTTACCCCTAACACTAGCCCTATGCATATGACATGTATCATTACCCATCCTTCTATCAAGCATTCCCCCTCAAACATAATAAACCCAATCATCTTTATTATTATCCTATCAACAATTATACTAGGAACCATTATCGTCATAATTAGCTCCCACTGACTACTCATCTGAATTGGATTTGAAATAAACATACTCGCCATTATTCCTATTATAATAAAAAAACACAACCCACGAGCCACAGAAGCATCAACTAAATATTTCCTAACCCAATCAACAGCCTCAATGCTACTAATAATAGCTATCATTATTAACTTAATATACTCAGGTCAATGAACTGTAATGAAACTATTTAACCCAATAGCATCTATACTTATAACAATAGCCCTCGCTATAAAATTAGGAATAGCCCCATTCCACTTCTGAGTCCCAGAAGTAACACAAGGCATTCCCCTATCATCCGGCCTAATCCTACTTACATGACAAAAACTAGCCCCAATGTCAGTGTTTTATCAAACTTTCCCATCCATCAACCTAAACCTAATCCTAACCCTATCAATTCTATCAATCATAATTGGAGGCTGAGGAGGACTAAACCAAACCCAACTACGAAAAATCATAGCTTATTCATCAATTGCCCACATAGGCTGAATAACAGCAATTCTACCATATAACCCCACTATAACACTACTAAACTTAATTATCTACATTATCATAACCTCCACCATATTCATGCTATTTATAGCTAACTCAACTACCACTACCCTATCACTATCACACACATGAAATAAGGCACCCATCATAACCGCCCTAGCCCTTGTCACCCTTCTATCAATAGGAGGACTTCCTCCTCTCTCAGGATTTATACCAAAATGACTAATTATCCAAGAAATGACAAAAAATAATAGTATTATTATACCTACCCTTATAGCAATCACAGCACTACTAAACCTCTATTTCTACATACGACTCACATACTCCACTGCACTAACAATATTCCCCTCTACAAATAATATAAAAATAAAATGACAATTCTCCAATATAAAACAAATAACCCTACTACCAACAATAACTGTAATATCTACCCTACTTCTACCACTCACACCAATTCTATCAGTGCTAGAAT-TATGTTCATTAACCGCTGACTATTCTCAACCAACCATAAAGATATCGGTACTCTATACTTACTATTTGGTGCTTGAGCTGGTATGGTAGGAACAGCTTTAAGCCTACTAATCCGTGCCGAACTAGGCCAACCTGGAACCCTACTCGGAGATGACCAAATCTACAATGTAATCGTAACCGCACATGCATTTGTAATAATTTTCTTTATAGTTATGCCAATCATAATCGGAGGATTCGGCAATTGACTAGTCCCCCTAATAATTGGCGCTCCTGATATAGCTTTTCCCCGAATAAACAATATAAGCTTCTGACTCCTCCCCCCTTCTTTCTTATTACTTCTAGCCTCCTCAATAGTCGAAGCTGGAGCAGGAACAGGCTGAACTGTGTACCCCCCTTTAGCTGGTAATCTGGCCCATGCAGGAGCCTCTGTAGACCTAACTATCTTTTCTCTGCACCTAGCAGGTGTTTCCTCCATCCTAGGAGCTATTAATTTTATTACAACAATCATCAATATGAAACCCCCAGCTATATCACAATATCAAACTCCATTATTTGTATGATCAGTGTTAATTACTGCCGTACTATTACTCCTGTCACTCCCCGTGCTAGCAGCTGGCATTACTATACTACTCACAGACCGAAACCTAAACACTACCTTCTTTGATCCAGCAGGAGGAGGAGACCCTATCCTGTATCAACATTTGTTCTGATTCTTTGGACACCCCGAAGTGTACATTCTTATTCTACCTGGCTTTGGAATAATCTCCCATATTGTAACTTATTACTCAGGAAAAAAAGAACCATTTGGATACATAGGCATAGTCTGAGCTATAATGTCAATTGGATTCTTAGGATTTATCGTATGAGCCCATCATATGTTTACAGTCGGAATAGATGTCGATACACGAGCCTACTTTACATCAGCTACTATAATTATTGCTATTCCAACTGGAGTAAAAGTCTTTAGCTGACTAGCAACACTCCACGGAGGTAATATCAAATGATCTCCCGCTATAATATGAGCCCTAGGCTTCATTTTCCTTTTTACAGTAGGAGGTTTAACCGGGATTGTCCTAGCTAATTCCTCCCTCGATATCGTTCTCCACGATACCTATTATGTAGTTGCACACTTTCACTACGTGCTGTCAATAGGAGCTGTATTCGCTATTATAGGAGGATTCGTGCACTGATTCCCGCTATTCTCAGGCTACACTCTTAACGACACGTGAGCTAAAATCCACTTTGTAATTATATTTGTAGGTGTAAACATAACCTTTTTTCCACAACATTTTCTTGGACTATCTGGAATACCACGACGCTACTCCGATTACCCAGACGCATACACAATATGAAATACCATCTCATCCATAGGCTCATTTATTTCCCTAACAGCAGTCATGTTAATAATTTTTATTATCTGAGAAGCATTTGCATCCAAACGAGAAGTCCTAACTGTAGATCTAACCACAACAAATCTAGAATGACTAAATGGATGCCCTCCACCATACCACACATTTGAAGAACCTACATATATTAATTCAAAATATGGCATACCCCATACAATTAGGCTTTCAAGATGCAACATCACCCATTATAGAAGAACTACTACATTTCCATGATCATACACTAATGATTGTCTTTTTAATTAGCTCACTAGTACTCTACATTATCTCACTCATATTAACAACAAAACTAACCCATACTAGTACAATAGACGCACAAGAAATCGAGACAATTTGAACAATTTTACCAGCTATCATCTTAATTCTAATTGCCCTCCCATCCTTACGAATCCTATATATAATAGACGAAATTAACAACCCCTCCCTTACAGTAAAAACCATAGGACACCAATGATATTGAAGTTACGAATATACAGACTATGAAGACCTGAACTTTGATTCCTATATAATCCCAACATCAGAATTAAAACCAGGAGAACTACGACTACTAGAAGTAGATAACCGAGTGGTATTACCAATAGAAATAACAATCCGAATACTAATCTCCTCTGAAGATGTACTACACTCATGAGCTGTACCTTCATTGGGGCTAAAGACAGATGCAATTCCAGGTCGTCTAAATCAAACAACCCTTATATCAACCCGACCAGGTCTATACTACGGACAGTGTTCAGAAATTTGTGGATCTAATCACAGTTTCATGCCTATCGTTCTAGAATTAGTCCCACTAAAATATTTTGAAAAATGATCTGCATCAATACTGTAAAATTATGCCACAACTAGACACATCCACATGACTCATAATAATCCTGTCAATATTCCTAACTCTTTTTATTATTTTCCAACTAAAAATCTCCAAACACAATTTCTTTCACAATCCTGAATCAACATTAACCAAAGCACAAAAACAAAATACTCCTTGAGAAACAAAATGAACGAAAATCTATTTGCCTCTTTCATTACCCCAATAATCCTAGGCCTTCCCCTTGCTACTCTCATTGTCATATTCCCTAGTCTATTATTCCCAACATCAAATCGATTAGTCAATAATCGTCTCCTTTCCCTTCAACAATGAATACTTCAACTTGTATCAAAACAAATAATGGGAATTCACAACACTAAAGGACAAACATGGACACTTATACTAATATCCCTAATCTTATTTATTGGCTCAACAAATCTACTAGGCCTACTCCCTCACTCATTCACACCAACTACACAACTATCAATAAACCTAGGCATGGCTATCCCCTTATGAGCAGGCGCTGTAATTACAGGATTCCGCAATAAAACTAAAGCATCTCTTGCTCACTTCCTACCACAAGGAACACCCACTCCACTAATCCCAATGCTAGTAATTATCGAAACTATTAGCCTCTTTATCCAACCAATAGCCTTAGCAGTACGATTAACAGCCAATATTACTGCAGGACACCTATTAATTCACCTAATCGGAGGAGCCACACTTGCACTAATAAATATTAGCACCACAACAGCTCTTATCACATTCATCATCCTAATCCTACTCACAATTCTCGAGTTTGCAGTAGCCATAATTCAAGCTTATGTATTTACTCTTCTAGTTAGCCTATACCTGCATGACAACACATAATGACACACCAAACCCACGCCTACCACATAGTAAACCCAAGTCCCTGGCCTCTCACAGGGGCCTTATCAGCCCTCCTCATAACATCTGGCCTAATTATATGATTCCACTTTAACTCAATAACCTTGCTTATACTTGGCCTAACCACAAACATACTTACAATATACCAATGATGACGAGATATTATCCGAGAAAGTACCTTTCAAGGACATCATACCCCAACCGTCCAAAAAGGCCTCCGTTATGGAATAATTCTTTTTATTATCTCTGAAGTATTATTCTTTACTGGATTCTTCTGAGCATTTTACCACTCAAGCCTTGCCCCTACACCTGAACTAGGCGGTTGCTGACCCCCAACAGGCATCCACCCGCTCAATCCCCTAGAAGTCCCACTACTTAATACCTCCGTCTTACTAGCCTCAGGAGTCTCCATTACATGAGCCCATCACAGCCTCATAGAAGGAAATCGCAACCACATACTACAAGCCTTATTTATCACTATTGCACTGGGCGTATATTTTACATTACTACAAGCCTCAGAATACTATGAAGCACCCTTCACCATCTCAGACGGAGTCTATGGTTCAACCTTCTTCGTAGCTACAGGCTTCCACGGTCTCCACGTCATTATTGGATCCACTTTCCTAATTGTCTGTTTTTTCCGTCAACTAAAATTCCATTTTACTTCCAACCATCATTTCGGCTTCGAAGCTGCAGCCTGATACTGACATTTTGTAGACGTAGTATGACTCTTCCTCTATGTATCTATTTATTGATGAGGTTCATATAAACCTAATACTAGCTCTTCTGACCAACCTCACATTAGCCACATTACTCGTTATCATTGCATTTTGACTTCCCCAGCTAAACGTATACTCAGAAAAAACAAGCCCATATGAATGTGGATTTGACCCAATGGGGTCAGCCCGCCTACCCTTCTCCATAAAATTCTTCCTGGTAGCCATTACATTTCTCCTCTTTGACCTAGAAATTGCACTTCTCCTACCATTACCCTGAGCCTCACAAACTACTAATCTAAACACTATACTCACCATGGCCCTCCTCCTAATCCTACTACTAGCTGTAAGCCTAGCCTACGAATGAACTCAAAAGGGCCTAGAATGAACCGAATAATGTCCCTAGTCTATATAAATATCATAGTAGCATTTACAGTATCTCTTACAGGCCTACTAATATACCGATCCCATCTAATATCATCTCTTCTATGCCTAGAGGGAATAATATTATCTTTATTTGTTATAGCTACCCTAACAATCCTAAATACCCACTTCACCCTAGCTAGTATGATACCCATTATCCTGCTAGTCTTCGCAGCTTGTGAAGCAGCACTAGGCCTATCCCTACTAGTAATAGTATCAAATACATATGGTACTGACTATGTACAAAACCTCAATCTACTCCAATGCTAAAATACATTATCCCCACAATAATACTTATACCCCTAACCTGATTATCAAAAAACAATATGATCTGAATTAACTCCACAACCCACAGTCTACTCATCAGTCTCTCAAGCCTACTCCTCATAAACCAATTTAGCGACAACAGCCTTAACTTCTCATTAGTTTTCTTCTCCGACTCTCTATCAACACCTCTACTAATTTTAACCATGTGACTTCTCCCTCTAATACTAATAGCTAGCCAATATCACTTATCAAAAGAAAACTTAACTCGAAAAAAACTATTCATTACTATACTGATTCTATTACAACTATTTCTAATTATAACCTTCACCGCCACAGAACTAATCCTTTTCTACATTTTATTTGAAGCAACACTAGTCCCAACACTCATTATCATCACCCGCTGAGGAAACCAAACAGAACGTCTAAACGCTGGTCTCTACTTCCTATTTTACACACTAGCAGGCTCTCTTCCACTGTTAGTTGCACTAGTCTATATTCAAAATACAGTAGGATCCCTAAACTTTTTGATACTCCAATATTGAGTACAACCAATACCCAGCTCCTGATCAAATGTATTTATATGACTAGCATGTATAATAGCCTTTATGGTAAAAATACCACTATATGGCCTCCACCTCTGATTACCAAAAGCCCACGTAGAAGCCCCTATTGCAGGCTCCATAGTCCTTGCAGCTATTCTACTAAAACTAGGGGGGTACGGTATACTACGAATCACAATATTCCTAAATCCAACCACTGAATTTATAGCATACCCATTCATCATACTATCCTTATGGGGCATAATCATAACCAGCTCAATCTGCCTCCGCCAAACAGACTTAAAATCACTCATCGCATACTCCTCTGTTAGCCACATAGCACTCGTCATCGTAGCCATCCTCATCCAAACACCCTGAAGCTACATAGGAGCTACAGCCTTGATAATTGCACACGGTCTCACATCCTCTATACTCTTCTGTCTAGCAAACTCTAATTACGAACGAATCCACAGCCGAACAATAATTCTAGCCCGCGGCCTACAAACACTCCTGCCTCTAATAGCTACCTGATGACTCCTAGCAAGTCTAACTAATCTAGCCCTACCCCCAACAATCAACTTAATCGGAGAATTATTCGTAGTAATATCAACTTTCTCATGGTCTAACATTACAATCATTTTAATAGGAGTAAACATAGTAATCACCGCCCTATACTCTTTGTACATATTAATTACAACACAACGAGGAAAATATACCCATCACATCAACAATATCTCACCCTCCTTCACACGAGAAAATGCCCTTATATCATTACACATCCTACCACTACTATTATTATCCCTAAACCCAAAAATCATTCTAGGGCCTCTCTACTATTAACCTATTCTCCTCCTTCACATTAATCACCCTACTCCTACTAACTGTACCCATCATAATAACAAGTTTCAACACCTATAAGACTATCAACTACCCTCTCTACGTGAAAACAACCATCTCATATGCCTTCATCACCAGCATAATCCCCACAATAATATTTATCCATACGGGCCAAGAAATAATTATTTCAAACTGACACTGATTAACCATCCAAACCCTTAAATTATCACTAAGCTTCAAAATAGACTACTTCTCAATAATATTTGTTCCAGTAGCATTATTTGTCACGTGATCTATCATAGAATTCTCAATATGATATATACACTCAGACCCAAACATTAATAAATTCTTTAAATACCTCTTATTATTCCTCATTACCATACTAATCCTTGTTACAGCAAACAACCTATTCCAACTGTTCATTGGCTGAGAAGGCGTTGGAATTATATCATTCCTACTTATTGGATGATGATATGGGCGGGCAGATGCAAATACAGCAGCCCTCCAAGCAATCCTATATAATCGCATTGGAGACATTGGATTTATTTTAGCAATAGCATGGTTCCTAACCAATCTTAACACCTGAGATCTCCAACAAATCTTTATACTGAACCCAGAAAACTCTAATATACCCCTAATAGGCCTCGTACTAGCCGCAACCGGAAAATCTGCCCAATTCGGCCTACATCCATGACTACCATCAGCAATAGAAGGTCCTACCCCTGTTTCAGCATTACTCCATTCAAGCACAATAGTCGTAGCAGGCATTTTCTTATTAATCCGATTCTACCCACTAACAGAAAATAATAAATTCATCCAATCTACCATACTATGCCTAGGAGCCATCACTACGTTATTCACGGCAATATGCGCCCTCACCCAAAACGACATTAAAAAAATCGTTGCTTTCTCTACATCCAGCCAATTAGGCCTCATAATAGTAACAATTGGCATTAATCAACCATATCTAGCATTCCTTCATATCTGCACCCATGCCTTCTTTAAAGCCATACTATTTATATGCTCCGGTTCTATTATCCACAGCCTAAACGATGAACAAGATATTCGAAAAATAGGAGGCCTGTTTAAAGCAATACCATTCACCACAACAGCCCTAATCATTGGCAGCCTTGCACTAACAGGAATCCCCTTTCTTACCGGATTCTATTCCAAAGACCTAATTATCGAAGCTGCCAATACGTCATATACCAACGCCTGAGCCCTCTTAATAACATTAACTGCCACCTCCTTCACAGCTATCTACAGCACCCGCATTATCTTCTTTGCACTCTTAGGACAACCTCGATTTCCAACTCTAATTATCATTAATGAAAATAACCCCTTTTTAATCAACTCCATCAAACGCCTCCTAGTCGGAAGTCTTTTCGCTGGGTTCATCATCTCAAACAACATTCCTCCAACAACAGTACCCCAAATAACCATGCCCTACTACTTAAAAATAACAGCCCTAGCAGTTACAATCCTAGGTTTTATTTTAGCACTAGAAATTAACAATCTAACCCAAAACCTAAAATTTAATTACTCATCAAACATATTTAAATTCTCCAACCTTCTAGGGTATTTCCCCACAATTATACACCGTCTAGCCCCCTATTTAAACCTAACAATAAGCCAAAAATCAGCATCCTCTCTCCTAGATCTAATCTGACTAGAAAATATTTTACCAAAAACTACCTCACTAATTCAAATGAACATAGCCATAATAATCACAAACCAAAAGGGCCTAATCAAACTATATTTTCTCTCCTTTCTAGTCACAATTCTCATTAGTATCGTCCTATTTAATTTCCACGAGTAATCTCCATAATAACAATAACACCAATCAATAAAGACCAACCAGTTACAATAACCAATCAAGTACCATAACTATACAAAGCCGCAATCCCCATAGCCTCCTCACTAAAAAATCCAGAATCCCCAGTATCATAAATTACTCAATCCCCCAAACCATTAAACTTAAACACAACCTCCACCTCCTCATCCTTCAATACATAATAGATTATCACAAACTCCATTAACAAACCAGTAATAAAAGCTCCCAAAACAGTTTTATTAGAGACCCAAATCTCAGGATACTGTTCCGTAGCCATAGCTGTCGTATAACCAAAAACCACTATTATTCCCCCGAAATAAATTAAAAAAACTATTAAACCTAAAAAAGACCCGCCAAAATTCAACACAATCCCACAACCAACTCCACCACTCACAATCAACCCTAACCCCCCATAAATAGGTGAAGGTTTCGAAGAAAATCCCACGAAACCAATCACAAAAATTACACTCAAAATAAATACAATATATACTATCATACTAATGACCAATATTCGAAAATCTCACCCATTAATAAAGATTGTGAACAATGCATTCATTGATCTCCCAGCCCCATCAAACATCTCATCCTGATGAAACTTTGGCTCCCTACTAGGCATCTGCCTAATTATCCAAATCCTAACAGGCCTATTTCTAGCAATACATTACACCTCTGATACAATAACAGCATTTTCCTCCGTCACTCACATTTGCCGAGACGTTAATTACGGCTGAATTATTCGATATATACACGCAAATGGAGCATCAATATTCTTTATCTGCCTGTTTATACATGTAGGACGAGGCCTATACTACGGATCATACACATTCCTAGAAACATGAAACATCGGAGTCATCCTCCTATTTACAGTAATAGCCACAGCATTCATAGGATATGTCCTACCTTGAGGACAAATATCTTTCTGAGGAGCGACAGTTATTACCAATCTTCTCTCAGCAATTCCATACATTGGTACTAATCTGGTTGAATGAATTTGAGGAGGCTTCTCAGTAGACAAAGCAACACTCACCCGATTCTTTGCCTTCCACTTCATTCTCCCATTTATCATCGCAGCACTCGCTATGGTCCACCTACTCTTTCTCCACGAAACAGGATCCAACAACCCAACAGGAATCACATCAGATATAGACAAAATCCCATTCCACCCCTACTACACCATCAAAGACATTCTAGGTGTCCTATTACTAATCTTAGTCTTAATAACACTAGTACTATTCACACCTGATTTACTTGGAGACCCAGACAATTATACCCCAGCAAACCCATTAAATACGCCCCCACATATTAAACCCGAATGATACTTCCTATTTGCATATGCCATTCTACGATCAATTCCCAACAAACTAGGAGGAGTACTAGCCTTAGTCTTATCCATCCTAATTTTAATCCTCATACCCCTACTTCATACGTCTAAACAACGAAGTATAATATTCCGACCTCTCAGCCAATGCCTATTTTGAATCTTAGTAGCAGACCTACTAACACTCACATGAATTGGAGGACAACCAGTCGAACACCCATATATTATTATTGGACAACTAGCATCTATCATATACTTCCTTCTTATTCTAGTAATAATACCAGTAGCTAGCATAGTTGAAAATAATCTCTTAAAATGAAGACAA
>Rangifer_tarandus
CACAGGTTTGGTCCCAGCCTTCCTATTAACCCTTAACAGACTTACACATGCAAGCATCTACATCCCAGTGAA-AATGCCCTCCAGGTC-AATAGGACCAAGAGGAGCTGGTATCAAGCACAC-ACC-T-GTAGCTCATGACACCTTGCTTAGCCACACCCCC-ACGGGAGACAGCAGTGATAAAAATTAAGCTATAAACGAAAGTTTGACTAAGCCATGTTAATCAGGGTTGGTAAATTTCGTGCCAGCCACCGCGGTCATACGATTAACCCAAGTTAATAGGCCTACGGCGTAAAGCGTGTTTAAACACTACACC-AAATAAAGTTAAATTTTAATTAAGCTGTAAAAAGCCATAATCACAATGAAAATAAATAACGAAAGTAACTTTACAACC-GCTGAAACACGATAGCTAAGATCCAAACTGGGATTAGATACCCCACTATGCTTAGCCCTAAACACAAGTAGTTAT-ATAAACAAAACTATTCGCCAGAGTACTACCGGCAATAGCTTAAAACTCAAAGGACTTGGCGGTGCTTTATACCCTTCTAGAGGAGCCTGTTCTATAATCGATAAACCCCGATAAACCTCACCACCCCTTGCTAATACAGTCTATATACCGCCATCTTCAGCAAACCCTAAAAA-GGAACAAAAGTAAGCACAATCATCATACGTAAAAACGTTAGGTCAAGGTGTAACCTATGGAGTGGAAAGAAATGGGCTACATTTTCT-AACTTAAGAAAACCCCC--TACGAAAGTTATTATGAAATTAGTAACCAAAGGAGGATTTAGCAGTAAACTAAGAATAGAGTGCTTAGTTGAATTAGGCCATGAAGCACGCACACACCGCCCGTCACCCTCCTCAAGTAAGCACAATACACTT-AAACTTATTACTATGTATTAATATATATGAGAGGAGATAAGTCGTAACAAGGTAAGCATACTGGAAAGTGTGCTTGGATAA-TACTAATTCTAGACCCATAAACCC---ATTCACACTAAATTATCAAAATTATATAAA-TAAAACATTCATTAT-TAAT-TAAAAGTATAGGAGATAGAAATTTTAAACATGGCGCTATAGAGAAAGTACCGTAAGGGAATGATGAAAGAAAA--AAATTAAAAGTATAAAAAAGCAAAGATTACCTCTTGTACCTTTTGCATAATGAGTTAACTAGTA-AAAACTTAACAAAATGAATTTCAGCTAAGTACCCCGAAACCAGACGAGCTACTTATGAACAATTTATCGAGAACCAACTCATCTATGTGGCAAAATAGTGAGAAGATTTGTAAGTAGAGGTGAAACGCCTAACGAGCCTGGTGATAGCTGGTTGTCCAGGAAATGAATATAAGTTCAGCTTTAAAAATACCAAAAATATAAATAAAT-GCACTGTATTTTTAAAAGTTAGTCTAAAAGGGTACAGCCTTTTAGA-AACGGATACAACCTTGACTAGAGAGTAAAATTTGATA-ATACCATAGTAGGCCCAAAAGCAGCCACCAATTAAGAAAGCGTTAAAGCTCAACAATAA-ACTTATATTAATTCCAATAACAA-AC-AATCAACTCCTAGCCT-TAATACTGGACTAATCTAT--AAAAATAGAAGCAATAATGTTAATATGAGTAACAAGAAGTCTCTTCTCCTTGCACGAGTTTAAGTCAGTATCTGATAATATTCTGACTGTTAACAGCAAAATAAGAATAACCCAACCATAAATAACTTATTAAATATACTGTTAATCCAACACAGGAGTGCACTTAA-GGAAAGATTAAAAGAAGTAAAAGGAACTCGGCAAACATTAAACCCCGCCTGTTTACCAAAAACATCACCTCCAGCATAACTAGTATTGGAGGCACTGCCTGCCCAGTGAC-AATCGTTAAACGGCCGCGGTATCCTGACCGTGCAAAGGTAGCATAATCATTTGTTCTCTAAATAAGGACTTGTATGAATGGCCAAACGAGGGTTTTACTGTCTCTTACTTCCAATCAGTGAAATTGACCTTCCCGTGAAGAGGCGGGAATATATCAACAAGACGAGAAGACCCTATGGAGCTTTAACTACTTAGCCCAAAGA-AA-TAAATTT-AATAACTAAGGAAACAACAATACTCTTT-ATGGGCTAACAGCTTTGGTTGGGGTGACCTCGGAGAACAGAAAATCCTCCGAGCGATTT-TAAAGACTAGACCTACAAGTCAAATCACACAATCGCTTATTGATCCAAAAAA--TTGATCAACGGAACAAGTTACCCTAGGGATAACAGCGCAATCCTATTCAAGAGTCCATATCGACAAT-AGGGTTTACGACCTCGATGTTGGATCAGGACATCCCGATGGTGCAACCGCTATCAAAGGTTCGTTTGTTCAACGATTAAAGTCCTACGTGATCTGAGTTCAGACCGGAGTAATCCAGGTCGGTTTCTATCTATT-GTGTATTTCTCCCAGTACGAAAGGACCAGAGAAATAAGGCCAACTTCAATC-AAGCGCCTTAAATTAACTAATGATTTCATCTTAATTAGATAC---ACAAACATATCCCGCCCTAGA-AAAGGGCTTTAAA-TGTTTATAATTAATATCTTAATACTAATTATTCCTATCCTTCTAGCCGTAGCATTTCTTACATTAGTAGAACGAAAAGTCCTAGGATATATGCAATTTCGAAAAGGCCCAAACGTTGTAGGTCCCTATGGTCTACTCCAACCTATTGCAGATGCCATTAAACTTTTTATTAAAGAGCCATTACGACCTGCCACATCCTCAATCTCAATATTTATTTTAGCTCCTATTCTAGCCCTAAGCCTAGCTCTGACCATATGAATTCCCTTACCCATACCATACCCTCTCATTAATATAAACCTAGGAGTACTATTCATGTTAGCAATATCAAGCCTAGCTGTATACTCCATTCTCTGATCAGGCTGAGCCTCCAATTCCAAATACGCATTGATTGGAGCTCTCCGAGCAGTAGCACAAACAATTTCATATGAAGTAACACTAGCAATTATCTTACTATCCGTTCTTATAATAAATGGATCTTTCACACTTTCTACTCTAATTATTACACAAGAACAAGTATGACTAATTTTTCCAGCATGACCCTTAGCAATAATATGATTTATCTCAACGTTAGCAGAAACAAATCGAGCCCCATTTGATCTCACTGAAGGTGAATCAGAACTAGTTTCAGGCTTTAACGTAGAATATGCAGCAGGACCATTTGCTCTATTTTTTATAGCAGAATACGCAAACATTATCATAATAAATATCTTTACAACAATTCTATTCCTAGGAGCATTCCACAACCCAATTCTGCCAGAACTTTATACAATCAACTTTACCATTAAATCCTTACTATTGACAATCTCTTTCCTATGAATCCGAGCATCATATCCTCGATTTCGTTATGACCAGCTAATACATTTATTATGAAAAAATTTTCTACCACTAACACTAGCCCTATGCATATGACACGTATCACTACCTATCTTTCTATCAAGCATCCCTCCACAAACATAATAAACCCAATCATCTTTATCATCATTCTATCAACAATAATATTAGGAACCATTATTGTTATGATCAGCTCCCACTGACTACTTATTTGAATTGGATTCGAAATTAATATACTCGCCATTATCCCCATTATAATAAAAAAGCACAACCCACGAGCCACAGAAGCATCAACCAAATATTTTCTAACCCAATCAACAGCCTCAATATTACTAATAATAGCTGTAATTATTAATCTAATATTCTCAGGCCAATGAACCGTAATAAAACTATTTAATCCAATAGCATCTATACTTATAACAATAGCCCTTGCTATAAAACTAGGAATAGCCCCATTTCACTTTTGAGTTCCAGAAGTAACACAAGGCATTCCCTTATCATCAGGCCTAATTCTACTAACATGACAAAAACTAGCTCCCATATCCGTGCTTTACCAAATCTTTCCATCTATTAACCTAAACATAATCTTAACAATTTCAATTCTATCAATTATAATTGGAGGCTGAGGAGGGCTAAACCAAACGCAACTACAAAAAATTATAGCCTATTCATCAATTGCCCACATAGGTTGAATAACAGCAGTTTTACCATATAACCCCACAATAACACTATTAAATTTAATTATCTACATTATCATAACTTCTACTATGTTTACACTATTTATAGCTAATTCAACTACCACTACTCTATCACTCTCTCACACATGAAATAAAATGCCCGTTATAGCTGTTCTAATCCTCGTTACCCTTTTATCAATAGGGGGACTTCCTCCACTATCAGGATTTATGCCAAAATGAATAATTATTCAAGAAATAACAAAAAACAACAGCTTAATCTTACCTACCTTTATAGCAATTACAGCCCTACTAAATTTATATTTCTATATACGACTTACCTACTCTACAGCACTAACAATATTTCCCTCTATAAATAACATAAAAATAAAATGACAATTTTCCACTATAAAACAAATGACCCTTTTACCTACAATATTTGTACTTTCTACTATACTACTGCCACTCACACCAATCCTATCAGTATTAGAATCTATGTTCATTAACCGCTGATTATTTTCAACTAATCACAAAGACATTGGCACCTTGTATTTACTATTTGGTGCTTGAGCAGGCATAGTAGGAACTGCCCTAAGCTTACTAATCCGTGCTGAACTGGGCCAACCTGGGACCCTACTCGGAGACGATCAAATTTATAATGTAATTGTAACCGCACATGCATTCGTAATAATTTTCTTTATAGTAATACCAATTATAATTGGAGGATTTGGTAATTGACTTGTCCCTCTAATAATTGGTGCCCCAGATATAGCATTCCCTCGGATAAATAATATAAGCTTCTGACTTCTCCCTCCCTCTTTTCTACTTCTTCTAGCATCATCCATAATTGAAGCTGGAACAGGAACAGGTTGAACTGTTTACCCTCCTTTAGCTGGTAACCTAGCTCACGCAGGAGCTTCAGTAGACTTAACTATTTTCTCTTTACACTTAGCAGGTGTCTCCTCAATTTTAGGGGCAATTAACTTTATCACAACAATTATTAATATAAAACCTCCTGCTATATCACAGTATCAAACCCCTTTATTTGTATGATCTGTCTTAATCACTGCTGTATTATTACTTCTCTCACTTCCTGTACTAGCAGCCGGAATTACAATACTACTAACAGACCGAAATTTAAATACAACTTTCTTCGACCCAGCAGGAGGCGGGGATCCCATCCTATATCAACATTTATTCTGATTCTTTGGACACCCTGAAGTTTATATTCTTATTTTACCTGGATTTGGTATAATCTCCCACATTGTAACCTACTACTCGGGAAAAAAAGAACCATTTGGGTACATAGGAATAGTCTGAGCCATAATATCAATTGGATTTTTAGGATTTATTGTATGAGCCCACCATATATTTACAGTTGGAATGGACGTTGACACACGAGCCTATTTTACATCAGCTACCATGATTATTGCAATTCCAACCGGGGTAAAAGTCTTTAGCTGACTAGCAACACTTCACGGAGGTAATATCAAATGATCACCTGCTATAATATGAGCTCTGGGCTTTATTTTCCTTTTTACAGTTGGAGGACTAACCGGAATTGTTCTTGCTAATTCTTCCCTTGACATTGTTCTCCACGACACTTATTATGTGGTTGCACATTTCCACTATGTCTTATCAATAGGAGCTGTATTTGCTATTATAGGGGGGTTTGTTCACTGATTTCCACTATTTTCAGGCTATACCCTTAATGATACATGAGCTAAAATTCATTTTGTAATTATATTTGTAGGTGTAAACATAACATTCTTTCCACAACATTTCCTAGGATTATCTGGTATACCACGACGATATTCTGACTATCCAGACGCATATACAATGTGAAATACAATTTCTTCTATAGGCTCATTTATCTCTCTAACAGCAGTTATACTAATAATTTTTATCATCTGAGAAGCATTCGCATCTAAGCGAGAAGTATCAACCGTAGAGCTAACAACAACAAATTTAGAGTGACTGAATGGGTGCCCCCCACCATATCATACATTTGAAGAACCTACATACGTTAACTTAAAATATGGCTTATCCAATACAACTAGGTTTCCAAGATGCAACATCACCTATTATAGAAGAACTATTACATTTTCATGATCACACCCTAATAATTGTATTTTTAATTAGCTCACTAGTACTTTATATTATTTCATTGATGCTAACGACAAAACTAACTCACACCAGTACAATAGATGCTCAAGAAGTAGAAACAATTTGAACTATTCTGCCAGCCATTATTTTAATTTTAATCGCCCTCCCATCTTTGCGAATCTTGTACATAATAGATGAGATTAACAATCCATCCCTTACAGTAAAAACTATAGGACATCAATGATACTGAAGCTATGAGTACACAGATTATGAAGACTTAAGCTTTGACTCCTATATAATTCCAACATCAGAACTAAAACCAGGAGAACTACGACTACTAGAAGTAGACAACCGAGTTGTTCTACCTATAGAAATAACAATCCGAATATTAGTATCTTCTGAAGATGTATTACACTCTTGAGCTGTACCTTCTCTGGGTCTAAAAACAGACGCAATTCCAGGTCGCCTAAATCAAACAACTCTAATGTCAACTCGACCAGGTCTGTACTACGGACAATGCTCCGAAATCTGCGGATCAAATCATAGCTTTATGCCAATTGTCCTTGAACTAGTTCCATTAAACTATTTTGAAAAATGATCTGCGTCAATACTATAAAATTATGCCGCAACTAGACACATCCACATGATTTATAATAATTATATCAATATTCCTAACCCTATTCATCATTTTCCAATTAAAAGTTTCAAAACACAATTTTTTCTTTAATCCAGAACTAACATCAATTGAAACACAAAAACAAAACACCCCTTGAGAAACAAAATGAACGAAAATCTATTTGCCTCTTTTATTACCCCAGTAATTCTAGGCCTTCCACTTGCTACCCTAATCGTTATATTTCCTAGCCTACTGTTTCCAACATCAAATCGTCTAGTAAATAACCGTCTCATTTCTCTTCAACAATGAGCACTTCAACTCGTATCAAAACAAATAATAGGGATTCATAACGCCAAAGGACAAACATGGACATTAATATTAATATCACTAATTATATTTATTGGATCAACAAATCTTCTAGGCCTATTACCTCACTCATTTACACCAACCACCCAACTATCAATAAACTTAGGTATAGCCATCCCCTTATGAGCAGGAACTGTAGTTACGGGCTTCCGCAATAAAACTAAAGCATCACTAGCCCACTTCCTTCCACAAGGAACACCCGCTCCATTAATTCCCATGCTAGTTATTATCGAGACCATTAGTCTTTTTATTCAACCAGTCGCCCTAGCTGTACGATTAACAGCTAATATTACCGCAGGACATCTACTAATTCATCTAATCGGAGGAGCTACACTTGCATTAATAAGTATTAGCACTACAATAGCCCTTATCACATTTATTATCCTAATTCTACTCACAGTCCTTGAATTCGCAGTAGCTATGATTCAGGCATATGTATTTACCCTTCTAGTTAGCCTCTACGTGCATGACAACACATAATGACACACCAAACTCATGCCTACCATATAGTAAATCCAAGCCCCTGACCCCTAACAGGAGCTCTATCAGCCCTTCTAATAACTTCTGGTTTAATTATATGATTTCACTTCAACTCAACCATCTTACTTATACTTGGCTTAACAACAAATATGCTTACTATATACCAATGATGACGAGATATCATCCGAGAAAGCACCTTCCAAGGACATCACACTCCAACCGTCCAAAAAGGCCTCCGCTACGGAATAATCCTTTTTATTATCTCCGAAGTCTTATTTTTCACTGGATTCTTTTGAGCATTTTACCACTCAAGCCTTGCCCCAACCCCCGAACTAGGTGGTTGTTGACCCCCAACAGGCATTCATCCACTCAATCCCCTTGAAGTCCCACTACTTAATACCTCCGTCTTACTGGCCTCAGGAGTCTCTATCACTTGAGCCCACCATAGCCTTATAGAAGGAAACCGTAATCCTATATTACAAGCCCTATTTATTACTATCGCACTAGGTGTCTATTTTACACTTTTACAAGCCTCAGAATATTATGAAGCACCCTTTACCATCTCAGACGGAGTCTATGGTTCAACCTTCTTCGTAGCTACAGGTTTCCACGGCTTACATGTTATTATTGGGTCCACTTTCCTGATCGTCTGCTTTTTCCGTCAATTAAAATATCACTTCACTTCCAGTCATCATTTTGGCTTTGAAGCTGCCGCCTGATACTGACATTTCGTAGATGTAGTATGACTATTCCTTTACGTATCTATCTACTGATGAGGTTCATATAAACTTAATACTAGCCCTTCTAACCAACTTTACATTAGCCTCTCTACTTGTTATTATTGCATTCTGACTTCCTCAACTAAACGTCTATTCAGAAAAAACAAGCCCTTACGAATGCGGGTTTGACCCTATAGGATCAGCTCGCCTGCCTTTTTCCATAAAATTTTTCTTAGTAGCCATCACATTTCTTCTCTTCGACCTAGAAATTGCACTCCTCTTACCACTGCCATGAGCCTGTCAAACAAATAATTTATATACTATACTCACCATAGCCCTTTTCTTAATTTTATTACTAGCTGCAAGTCTAGCTTATGAATGAACCCAAAAAGGACTAGAGTGAACTGAATAGTGTCTCTAGTATATATAAACATTATAACAGCATTCATAGTATCCCTAGCAGGACTATTAATATACCGATCTCACCTAATGTCCTCACTCTTATGCCTAGAAGGAATAATGCTATCTTTATTCGTAATAGCTACTCTAACAATTTTAAACTCACACTTTACCCTAGCTAGCATGATGCCTATTATCTTACTAGTCTTTGCAGCTTGCGAAGCAGCACTAGGGTTATCATTACTAGTAATAGTATCAAATACATACGGCACTGATTATGTTCAAAATCTAAATTTACTTCAATGCTAAAATATATTATTCCCACAATAATACTTATGCCTCTGACCTGATTATCAAAAGGCAACCTAATCTGAATTAACTCCACAACCCACAGTCTACTAATTAGCCTCACAAGTCTTCTTCTTATAAATCAATTTATCGACAATAGCCTAAACTTCTCCTTAGTATTTTTCTCTGATTCTCTATCAACACCACTACTAATCTTAACCATATGGCTTCTCCCCTTAATATTAATAGCTAGCCAACATCATTTATCAAAAGAAAGCTTAACTCGGAAAAAACTGTATATTACTATATTAATTCTACTGCAACTATGCCTAATTATGACCTTCACTGCCATAGAATTAATTTTTTTTTATATTTTATTTGAAGCAACACTAGTCCCAACCCTTATTATTATTACCCGATGAGGAAATCAAACAGAACGCCTAAATGCAGGTCTCTACTTTTTATTTTATACACTAGTAGGCTCCCTTCCACTACTAGTTGCACTAGTCTATTTCCAAAACATTACTGGATCCCTAAACTTCTTAATTCTCCAATACTGAGTGCAACCCTTACCAAACTCTTGATCAAACGTTTTTATATGGCTAGCATGTATAATAGCCTTTATAGTAGCAATACCATTATATGGCCTTCACCTCTGACTACCCAAAGCTCACGTAGAAGCTCCCATTGCAGGCTCTATAGTCCTTGCAGCAATCTTACTGAAACTAGGAGGATATGGTATATTACGAGTCACAATATTTCTAAATCCACTTACCGAGTTTATAGCATATCCTTTCATTATATTATCATTATGAGGCATAATTATAACTAGCTCAATTTGCCTTCGTCAAACAGATCTTAAGTCACTAATTGCATACTCCTCTGTTAGTCATATAGCACTTGTTATTGTAGCTATTCTTATTCAGACACCTTGAAGTTATATAGGGGCTACAGCCCTAATAATCGCTCATGGCCTAACCTCATCTATACTCTTTTGCTTAGCAAACTCTAACTATGAACGAGTTCATAGCCGAACAATGATCCTAGCCCGAGGCCTACAAACCTTTCTTCCACTAATAGCTACCTGATGACTCCTAGCAAGCCTAACAAACTTGGCTCTCCCTCCAACAATTAACCTAATTGGAGAACTATTTGTAGTCATATCCACATTCTCATGATCCAATATCACAATTATTCTAATAGGACTAAATATAGTAATTACTGCCCTATATTCCCTTTACATACTAATCACAACCCAACGAGGTAAGTATACTCATCATATTAACAACATTTTACCCTCCTTTACACGAGAAAATGCTCTCATATCATTACACATACTACCCCTACTACTACTATCACTAAACCCAAAAATTATTCTAGGACCTTTGTACTATAAACCTATTCTCTTCCTTTACACTAATTACCCTAATTCTATTAACTATTCCTATTATAACCACGAGCTCCGATAACTACAAAACCTATAACTATCCATTACACGTAAAAACAACTATCTCATGTGCCTTTATCACCAGTATAATTCCCACAATAATATTTATTCACACAGGCCAAGAAATAATTATTTCAAACTGACACTGACTTACAATCCAAACAGTTAAACTATCACTAAGCTTTAAAATAGACTATTTCTCAATAATATTCGTCCCAGTAGCATTATTTGTCACATGGTCTATTATAGAATTTTCCATATGATACATGCACTCAGACCCTAACATTAATCAATTTTTTAAATATCTCCTTCTATTCCTTATTACTATGCTTATTCTCGTTACAGCAAATAACCTATTTCAATTGTTTATCGGATGAGAAGGCGTAGGAATCATATCATTTCTACTAATCGGATGATGATATGGGCGAGCAGATGCAAACACAGCTGCTCTACAAGCAATTTTATATAATCGCATTGGCGATATCGGCTTTATCCTAGCAATAGCATGATTCCTAGTTAACCTTAACGCCTGAGATTTTCAACAAATCTTTATACTAAATCCAAACGAATCTAATATACCCCTAATAGGCCTCGCACTAGCCGCAACCGGAAAATCTGCCCAATTCGGCCTACACCCATGACTACCATCTGCAATAGAAGGCCCTACTCCTGTTTCAGCATTACTCCATTCAAGCACAATAGTAGTAGCAGGTATTTTCCTACTAATTCGCTTCCACCCGCTAACAGAAAATAACAAATTTGCACAATCTATTTTATTATGCCTAGGAGCTATTACTACACTATTTACAGCAACATGTGCTCTCACCCAAAACGACATCAAAAAAATTGTCGCTTTCTCTACATCCAGCCAATTAGGCCTTATAATAGTAACAATTGGCATTAACCAGCCTTACTTAGCATTTCTCCACATTTGCACCCACGCTTTTTTTAAAGCCATACTATTTATATGCTCCGGTTCTATTATTCATAGTCTAAATGACGAACAAGACATCCGAAAAATAGGAGGCCTATTTAAAGCCATACCATTCACCACAACAGCCCTAATCATTGGCAGTCTAGCACTAACTGGAATACCTTTCCTTACCGGATTCTACTCTAAAGACTTAATCATCGAAGCCGCTAACACGTCATATACCAACGCCTGAGCCCTCTTAATAACATTAATTGCCACCTCCTTCACAGCTATTTATAGCACTCGCATCATCTTTTTTGCACTTCTAGGACAACCTCGATTCCTAACCTTAACACCCATTAACGAAAATAATCCTTTTCTAATGAACTCCATCAAACGCCTTATAATCGGAAGTCTATTCGCAGGATTTATTATTTCTAATAATATCCCTCCAATAACAATTCCTCAAATAACAATACCTCACCACCTAAAAATAACAGCCTTAGCAGTAACAATTTTAGGTTTTATTCTAGCACTAGAAATCAGTAATATAACTAAAAATCTAAAATTCAACTATCCATCAAATATCTTCAAATTTTCCAATATATTAGGATATTTTCCCATAATTATACACCGCCTAACTCCTTATATAAACTTAACAATAAGTCAAAAATCAGCCTCCTCCCTTCTAGACTTAATCTGACTCGAAAATATTTTACCAAAAACAACTTCACTTATACAAACAAAAATATCAATTATAATCACAAATCAAAAAGGATTAATCAAACTATATTTCCTCTCTTTCTTAATTACAATTATTGTTAGCACTATTCTACTTAATTTCCACGAGTAATTTCCATAATAACTACTACACCAATAAACAAAGACAAACCAGTTACAACAACCAACCAAGTCCCATAACTGTATAAAGCTGCAATCCCCATAGCTTCCTCACTAAAAAAACCAGAATCCCCTGTATCATAAATTACCCAATCCCCAAGACCATTAAACTGAAATACAACTTCTACTTCTTTATCTTTCAACACATAACAAACCATCACAACTTCCATTAGCAAGCCAGTTATAAATGCTCCTAAAACAGTTTTATTAGACACTCAAATCTCAGGATACTGTTCTGTAGCCATAGCCGTTGTATAACCAAAAACCACTATTATTCCTCCTAAATAAATTAAAAAAACTATTAAACCTAAGAAAGACCCACCAAAATTTAATACAATTCCACAACCAACCCCACCACTCACAATTAAACCTAATCCCCCATAAATAGGCGAAGGTTTTGAAGAAAATCCTACAAAACCAAGCACAAAAATAATACTTAAAATAAATACAATGTATGTTATCATATCAATGACCAACATCCGAAAAACCCACCCATTAATAAAAATTGTAAACAACGCATTTATTGACCTCCCAGCCCCATCAAACATCTCATCATGATGAAATTTTGGCTCTCTACTAGGAATCTGCTTAATTCTACAAATCCTTACCGGTCTATTTCTAGCAATACATTATACATCCGATACAATAACAGCATTCTCCTCTGTTACTCACATCTGTCGAGACGTCAATTATGGCTGAATCATCCGATACATACATGCCAACGGAGCATCAATATTTTTCATCTGCTTATTTATACATGTAGGACGAGGCCTATACTACGGATCATATACCTTCCTAGAAACATGAAATATTGGAGTGATCCTCTTATTTACAGTAATAGCTACAGCATTTGTAGGATATGTCCTACCATGAGGACAAATATCATTCTGAGGAGCAACAGTTATCACAAATCTCCTCTCAGCAATTCCATATATTGGTACAAATCTAGTCGAATGAATTTGAGGAGGATTTTCTGTAGATAAAGCAACCCTAACCCGATTTTTTGCTTTCCACTTTATTCTTCCATTTATTATCGCAGCACTCGCTATAGTCCATTTGCTTTTCCTTCACGAAACAGGGTCTAACAATCCAACAGGAATTCCATCAGACTCAGATAAAATTCCATTCCATCCCTATTATACTATCAAAGACATTCTAGGCATCCTACTCCTAATTCTCTTCCTTATACTACTAGTATTATTTGCACCAGACTTACTAGGAGACCCAGACAACTACACCCCAGCAAACCCACTCAACACTCCTCCTCATATTAAACCTGAATGATACTTTCTATTCGCATACGCAATCCTACGATCAATTCCAAATAAACTAGGAGGAGTCCTAGCTCTAGTCTCATCTATCCTAATCTTAATTCTTATACCTTTACTTCATACATCCAAACAGCGTAGCATAATATTCCGACCATTCAGTCAATGCCTATTCTGAATTTTAGTAGCAGATCTACTAACACTCACATGAATTGGAGGACAACCAGTTGAACATCCCTTTATTACGATTGGACAATTAGCATCAATTCTATACTTCTTCATTATTCTAGTACTTATACCAATTACCAGTATAATCGAAAATAATCTCCTAAAATGAGGATAA
>Tragulus_kanchil
CACAGGTTTGGTCCTGGCCTTTCCGTTGACTCTAGACAGAATTACACATGCAAGCATCCACACTCTCGTGAG-AATGCCCCAAGGGTC-TACAAGACACAAAGGAGCAGGCATCAAGCACGCCAATAGGGCAGCTCATGACGCCTTGCCTAGCCACACCCCC-ACGGGAAACAGCAGTGATAGAAATTAAGCCATGAACGAAAGTTTGACTAAGTTATGTCAAATAGGGTTGGTAAACTTCGTGCCAGCCACCGCGGCCATACGATTGACCCGAGTTAACGGACATACGGCGTAAAGCGTGTTAAAGAGAACAGACAAAATAAGATTAAATTTTGATTAAGATGTAAAAAGCCACAATCAAATCATAAATAAACGACGAAAGTGATCTTATCACATACAGACACACGATAGCTAAGACCCAAACTGGGATTAGATACCCCACTATGCTTAGCCCTAAACATAAATAGCTAG-TTAAACAAAGCTATTCGCCAGAGAACTACTAGCTACAGCTTAAAACTCAAAGGACTTGGCGGTGCTTTATACCCCCTTAGAGGAGCCTGTTCTGTAATCGATAAACCCCGATAAACCTCACCAACCCTTGCCAATTCAGCCTATATACCGCCATCTTCAGCAAACCCTAAAAA-GGAACAAAAGTAAGCTTAATAATTATGCATAAAAACGTTAGGTCAAGGTGTAGCCAATGGGATGGGAAGAAATGGGCTACATTTTCT--ACCCACAAAGAAC----ACACGAAAGTTCTCATGAAACTGACAACCAAAGGAGGATTTAATAGTAAGCTAGGAATAGAGTGCTTAGCTGAACTAGGCTATGAAGCACGCACACACCGCCCGTCACCCTCCTCAAGTACACCCAATACCCCCTAAGCCTGCTAACCGGTATTAAT-AATATGAGAGGAGACAAGTCGTAACAAGGTAAGTATACTGGAAAGTGTACTTGGATAA-CACCAAGGCTAG-CCCACCCCCTC-----CTAAGCCCTACTAACAAGACACAGCCAATCAAAACATTTAATTA--CACATAATAGTATAGGAGATAGAAATTTTAAAACTGGCGCTATAGAGACAGTACCGCAAGGGAAAGATGAAAGAATG---ACTTAAAAGTACAAAAAAGCAAAGATTACCCCTTGTACCTTTTGCATAATGAGTTAACTAGCATAAA-CATAGCAAAGAGAACTTAAGTTATGCCACCCGAAACCAGACGAGCTACCTACGAGCAGTTGACCA-GAACCAACCCGTCTATGTGGCAAAATAGTGGGAAGACTTGCAGGTAGAGGTGAAACGCCTAACGAGCCTGGTGATAGCTGGTTGTCCAGGAAATGAATCTAAGTTCAGCTTTAAAAATACCTAAAAGCCACACAACT-TTAATGTATTTTTAAAAGTTAGTCTAAAAGGGTACAGCCTTTTAGA-AAGGGGTACAGCCTTCGCTAGAGAGTAAAAAAATTACTTCACCATAGTTGGCCTAAAAGCAGCCACCAATTAAGAAAGCGTTAAAGCTCAACAAGAATAATAACCTTAATACCTGTAATAA-AC-AGTGAACTCCTAGCCC-TCCTACTGGACTAATCTATTACCTAATAGAAGCAATAATGTTAATATGAGTAACAAGAAGTA-ATTCTCCCTGCATAAGCTTACGTCAGTAACTGATACTATCCTGACAATTAACAGATA-ATAAAAACAACCCACAGCTAAATAATTTATTAATAACACTGTTAACCCAACACAGGCATGCACTCAAGGGAAAGATTAAAAGAAGTAAAAGGAACTCGGCAAACAC-AAACCCCGCCTGTTTACCAAAAACATCACCTCTAGCATCACTAGTATTAGAGGCACTGCCTGCCCGGTGAC-AATAGTTAAACGGCCGCGGTATTCTGACCGTGCAAAGGTAGCATAATCATTTGTTCTCTAAATAGGGACTTGTATGAATGGCAACACGAGGGTTTAACTGTCTCTTACTTCCAATCAGTGAAATTGACCTCCCCGTGAAGAGGCGGGGATTTTCTAATAAGACGAGAAGACCCTATGGAGCTTTAATTAACCCACCCAAAGA---GCAACTTTCAACCGCCAAGGGA-CAACAAAGCCTCTATCTGAGTGGACAATTTTGGTTGGGGTGACCTCGGAGAATAAAAAATCCTCCGAGCGATTTATAAAGACTAGACTCACAAGTCAAATCGCTACATCGTAAATTGATCCAAAACT-TTTGATCAACGGAACAAGTTACCCTAGGGATAACAGCGCAATCCTATTCTAGAGTCCATATCGACAAT-AGGGTTTACGACCTCGATGTTGGATCAGGACACCCCAATGGTGCAGCCGCTATTAAAGGTTCGTTTGTTCAACGATTAAAGTCCTACGTGATCTGAGTTCAGACCGGAGTAATCCAGGTCGGTTTCTATCTATT-ATACATTTCTCCCAGTACGAAAGGACAAGAGAAGTGGGGCCACCTTTAAAG-AAGCGCCCTAAGCCAATTAATGATATCATCTCAATTAATTAATAAGTAACAATACTATCACCCAAGAACAGGGTTACACA-TGTTTATAGTAAACATTTTAACCTTGATCGTCCCTATCCTGCTAGCTGTAGCATTTCTAACACTAGTAGAACGCAAAATCCTAGGATATATACAATTTCGAAAAGGTCCAAATGTAGTAGGCCCATATGGTCTACTCCAACCAGTAGCCGACGCAATCAAACTATTCACCAAAGAACCCCTACGACCAGCAACATCCTCAGTGACAATATTCATCATGGCACCAATCTTAGCCCTGGGACTAGCCCTAACTATATGAATCCCCCTACCCATACCTCACCCCCTTGTTAACATAAACCTAGGAGTCCTATTTATACTCGCCATGTCAAGCCTAGCGGTCTACTCAATCCTCTGATCAGGATGAGCCTCCAACTCAAAATATGCCTTAATCGGCGCCCTACGAGCAGTTGCACAGACAATCTCCTACGAAGTAACTCTAGCAATCATTCTACTCTCCGTACTCTTAATAAGCGGCTCTTATACTCTGTCAACACTAATCACCACACAAGAACAACTATGACTGATTGTACCAGCATGACCACTTGCCATAATATGATTTATCTCTACTCTAGCCGAAACTAACCGAGCCCCCTTTGATCTAACAGAGGGTGAATCCGAACTGGTATCCGGCTTCAATGTAGAATATGCAGCAGGCCCCTTTGCCCTATTTTTCATAGCAGAATATGCAAATATTATCATAATAAATGCATTTACCACTATCCTCTTCCTAGGAGCATATCACAACCCCTACATACCAGAACTTTACACAGCAAACTTCACCATCAAGACCCTCCTCCTAACTACCTCATTCTTATGAATTCGAGCATCATACCCCCGATTCCGATACGACCAACTAATACACCTCCTTTGAAAAAACTTTTTACCCCTAACACTAGCCCTATGCATATGACACGTGTCTATACCTATCTCACTATCAAGCATCCCACCACAAACTTAATAAACCCAATCATCCAAATCATTATTATATTTACACTTATCTCAGGAACAACAATTGTCATAATTAGCTCGCACTGACTATTTGTATGAATCGGATTTGAAATAAACATACTAGCTATCATCCCCATCCTAATAAAAAACTTCAACCCACGATCCATAGAAGCAGCAGTCAAATATTTCCTAACCCAATCCACCGCATCCATACTCCTCATAATAGCCGTTATTATTAACCTCATATTCTCAGGACAATGAACTATCATAAATATATTCAACCCAACCGCCTCCATACTCATAACAATAGCTCTTGCTATAAAACTAGGCATAGCTCCCTTTCACTTCTGAGTCCCCGAAGTCACACAAGGAGTCCCATTATCCTCCGGACTAATCCTGCTCACATGACAAAAACTCGCACCAATCTCAGTCCTCTACCAAATCACCCCATCAATTAACCTAAACATAATATTAACCATATCCGCACTATCCATCATAATCGGAGGATGAGGAGGACTAAACCAAACACAATTGCGAAAAATTATAGCCTACTCCTCAATTGCCCACATAGGCTGAATGATAACTATCCTGCTATACAACCCAACAATCACCCTACTAAACTTAACAATTTACATTATCATAACTTCCACCATGTTTATATTATTTATAGCTAACTCAACAACCACAATACTCTCATTATCCCACACATGGAATAAAACTCCAGTCATAACAACCCTAGTACTAGTCACCCTCCTATCAATAGGAGGCCTCCCACCACTATCAGGGTTTATACCCAAATGAATCATCATCCAAGAACTAACAAAAAATAACAGCATCATCCTCCCAACATTTATAGCAATCACAGCCCTCCTAAACCTTTACTTCTACGTACGACTCACATATAGCACAGCACTAACAATATTTCCCTCAACAAACAACATAAAGATAAAATGACAATTCAACTCAACAAAACACATAACTCTCCTACCAACCATAATTATTCTATCCACTATATTACTGCCCCTCACACCAATTCTCTCCATCTTGGAAT-TATGTTCATCAACCGCTGATTATTCTCAACCAACCACAAAGATATTGGTACCCTTTACCTGCTATTTGGGGCCTGAGCAGGGATAGTTGGAACAGCCCTGAGCTTGCTTATCCGCGCTGAACTAGGCCAACCTGGAACTCTACTTGGAGATGACCAAATCTATAATGTAGTAGTCACTGCACATGCGTTTGTAATAATTTTCTTCATAGTAATACCAATTATAATCGGAGGCTTCGGTAACTGACTTGTCCCTCTAATAATTGGAGCGCCGGACATGGCCTTTCCTCGAATAAATAACATAAGCTTCTGACTCCTACCCCCCTCTTTCCTTCTACTCCTAGCATCATCAATAGTCGAAGCCGGAGCAGGGACAGGCTGAACCGTGTACCCTCCTCTAGCCGGGAACCTGGCCCACGCAGGGGCCTCCGTAGACCTAACAATTTTCTCCCTTCACTTAGCGGGCGTGTCTTCTATTCTAGGCGCTATTAATTTTATTACTACAATCATTAACATAAAACCCCCTGCCATGTCTCAATATCAAACTCCACTCTTCGTGTGATCTGTTTTAATCACAGCTGTTCTTCTACTACTATCACTTCCAGTGCTAGCAGCAGGTATTACCATACTCTTAACCGACCGGAATTTAAACACAACTTTCTTCGACCCCGCAGGAGGCGGAGACCCTATCCTATACCAACACCTATTCTGATTCTTCGGCCACCCTGAGGTTTATATTCTGATCCTACCTGGATTTGGCATGATCTCTCACATTGTGACCTACTATTCAGGTAAAAAAGAACCTTTTGGGTACATGGGTATAGTCTGAGCCATAATATCAATCGGATTTCTTGGCTTCATCGTATGAGCACATCACATATTCACCGTAGGCATAGATGTGGACACCCGAGCCTACTTCACGTCAGCTACTATAATTATTGCCATCCCGACTGGCGTAAAGGTCTTTAGCTGACTGGCCACATTGCATGGCGGCAACATCAAATGATCTCCTGCTATAATATGAGCCCTTGGCTTTATTTTCCTATTCACAGTCGGGGGTTTAACAGGAATTGTCCTAGCCAATTCTTCCCTAGACATCGTACTACATGACACCTATTATGTAGTAGCTCACTTCCACTACGTACTCTCAATAGGAGCTGTATTTGCCATCATAGGAGGCTTTGTCCACTGATTCCCACTATTTTCAGGTTACACCCTCAACCCAACATGAGCCAAAATCCACTTCGCTATTATATTCGTCGGAGTAAATATGACCTTCTTCCCACAACACTTCTTAGGACTATCAGGAATGCCACGACGGTACTCTGACTACCCTGACGCATACACAATGTGAAACACCATCTCCTCAATAGGTTCTTTTATCTCCCTAACAGCAGTTATACTCATGGTCTTTATTATCTGAGAGGCATTCGCATCTAAACGAGAGGTCTCAGCTGTAGACCTAACAACCACAAACCTAGAGTGACTAAACGGATGTCCTCCCCCATATCACACATTTGAAGAACCTGCCTATATTAACTCAAAG-ATGGCTTATCCCCTCCAACTAGGCTTTCAAGATGCCACCTCTCCCATTATAGAAGAACTACTTCACTTCCATGACCATACGCTAATAATTGTTTTCCTCATTAGCTCATTAGTATTATATATTATTTCCTCGATATTAACAACAAAACTCACTCATACCAGCACAATAGATGCACAAGAAGTGGAGACCGTCTGAACTATTCTGCCTGCCATTATCCTAATCCTAATTGCCCTTCCCTCCCTACGAATTCTTTATATAATGGACGAAATTAACAACCCCTCCCTCACAGTAAAAACTATGGGCCACCAATGATATTGAAGCTATGAGTACACTGACTATGAGGACCTAAGCTTTGACTCTTATATGATCCCCACATCCGAACTCAACCCAGGCGAACTGCGACTTCTAGAAGTAGACAACCGAGTTGTACTACCCATAGAAATAACTATCCGTATACTAATTTCTTCAGAAGACGTCCTGCACTCATGAGCCGTCCCCTCCCTAGGACTAAAAACAGATGCCATTCCAGGACGCCTTAATCAAACAACCCTTATATCTACACGACCAGGACTATATTACGGACAATGTTCAGAAATCTGTGGCTCCAATCACAGCTTCATACCCATCGTCCTCGAACTGGTTCCATTAAACTACTTTGAAAAATGATCTGCATCCATACTATAGCCTTATGCCTCAACTAAACACATCAACATGAGCCATCACCATCATATCCATGCTTCTAGTACTATTTATCCTTTTCCAACTAAAACTTTCTAAGCATACCTACTTCATAAACCCCGAATTAATCCCAACTAAGACACAAAAACACAACACCCCATGAGAGCTAAAATGAACGAAAATTTATTTGCCTCTTTCATTACCCCAACACTCCTAGGCCTCCCCATCGTAATTCTAATTATCATATTCCCGGCCATCATATTCCCAACTTCAAACCGCTTGGCCAATAATCGCCTAGTCTCTCTCCAACAATGATTAATCCAACTAACAACTAAACAAATGTTAGGTATACATAACAAAAAAGGACAAACCTGAGCCCTAATGCTTATATCACTAATTATATTCATTGGATCTACTAACCTATTAGGCCTACTGCCACACTCATTTACACCCACTACACAACTATCAATAAACCTAGGAATAGCAATCCCCCTATGAGCAGGAACCGTAATCATAGGCTTTCGCAACAAAACTAAAAAATCTCTAGCTCATTTCTTACCGCAAGGCACACCAACTCCTTTAATCCCAATACTCATCATTATCGAAACAATCAGCCTTTTTATTCAACCAGTGGCCCTGGCCGTACGACTAACAGCTAACATCACAGCAGGCCACCTGCTTATGCACCTAATCGGAGGAGCTACTCTTGTACTTATGAACATTAGCACCACCACAGCCCTCATCACGTTTATCATCTTAATGCTACTAACCATACTTGAATTTGCCGTAGCTATAATCCAAGCCTACGTCTTTACTCTATTAGTTAGCCTCTACTTACACGATAACTCATAATGACCCACCAAACACATGCTTATCACATAGTAAACCCAAGCCCATGACCTCTAACAGGAGCACTATCTGCCCTCTTAATGACCTCTGGCCTAACAATATGGTTCCACTTTAACTCTTCTATTCTCCTTATAATCGGACTATCAACCAACATACTTACCATATACCAATGATGACGTGATATCATTCGAGAAAGCACCTTTCAAGGCCACCATACACCAACCGTACAAAAGGGACTACGTTACGGCATAATCCTCTTCATCATCTCAGAGATCCTATTCTTCACTGGATTCTTCTGAGCCTTCTACCACTCAAGCCTAGCCCCTACCCCAGAGCTAGGGGGATGCTGACCACCTACAGGAATTCAACCCCTAAACCCCCTAGAAGTCCCCCTCTTAAACACCTCTGTACTCCTAGCCTCAGGAGTGTCAATTACCTGAGCACATCACAGCCTCATAGAAGGTCACCGAAATCACATGCTCCAAGCCTTATTCATTACCATCTCCCTAGGAATCTACTTTACACTTCTACAAGCCTCTGAGTACTACGAGGCACCTTTCACCATTGCAGACGGAGTCTACGGCTCAACTTTCTTTGTAGCCACAGGATTCCACGGCCTTCATGTAATCATTGGCTCTACCTTCCTAGTCGTCTGCTTTCTACGCCAACTAAAATTCCACTTCACATCTAGCCACCACTTTGGATTCGAAGCCGCCGCCTGATACTGACACTTCGTAGACGTAGTCTGACTATTCCTCTACGTCTCCATCTACTGATGAGGCTCATATAAACTTAATATTAGCCCTACTAACCAACTTCTCCTTAGCCGCCCTACTTGTCACCATTGCATTCTGACTACCACAACTAAATTCTTATTCAGAAAAAACAAGCCCCTATGAATGCGGGTTTGACCCTATAGGATCAGCCCGCCTCCCATTTTCCATAAAATTCTTCCTAGTAGCTATCACCTTTCTCCTGTTTGACTTGGAAATTGCTCTTCTACTTCCCCTTCCATGAGCCATTCAGACAGAAGATTTAACTACCATGCTCACAATAGCCCTATTCTTAATCTCACTACTAGCAGCGAGCCTAGCTTACGAATGATCCCAAAAAGGACTTGAGTGGACAGAATAGTGTCACTAGTATACATAAACATTATCGTAGCATTCACAGTAGCCCTAATGGGTTTATTAATATATCGATCCCACCTAATATCATCCCTGCTGTGCTTAGAGGGAATAATACTATCACTCTTCGTCCTAGCAGCTCTCACAATCTTAAACACCCACTTCATCTTAGCCAACATAATACCAATCATTCTACTAGTATTCGCAGCCTGTGAAGCAGCCCTAGGCCTATCCCTACTGGTCATAATCTCAAACACATATGGTACTGATTACGTACAAAACCTCAACCTGCTACAATGCTAAAATTTATCGTACCCACAATAATACTTCTACCCCTGACCTGATTATCAAAAAACAACATAATCTGAATTAACACCACCACCCATAGCTTAGTAATCAGCCTTACAAGTCTTATCCTACTCAACCAACACGGAGATAATAGCTTAAACTTCTCACTGACTTTCTTCTCCGACTCACTATCAACCCCGCTTCTAATTCTCACCACATGACTCCTCCCCTTAATGATTATAGCTAGCCAAAACCACTTATCCAAAGAGCCCCTCACCCGAAAAAAACTATATATTTCCATACTAATCACACTCCAACTACTCCTGATCATGACATTTACCGCAGCAGAACTTATCCTTTTTTACATCCTATTTGAAGCAACACTAATCCCCACACTCATCATCATTACCCGATGAGGGAATCAAACAGAACGCCTCAACGCAGGTCTATATTTCCTATTCTACACACTCGTAGGCTCTCTGCCTCTTCTAGTAGCACTCATATATCTTCAAAACACCACAGGCTCCCTAAACTTTATAATCCTTTACTACTGATTACAACCCCTACCCAACTCCTGGTCGAACGTTTTTATATGACTAGCATGTATAATGGCCTTTATAGTAAAAATACCCCTATACGGCCTACACCTGTGGCTACCCAAAGCCCATGTCGAAGCCCCTATTGCAGGCTCCATAGTACTAGCAGCCATTTTACTCAAACTAGGAGGCTACGGAATACTACGTATCACAATACTCCTAAACCCCCTGACAAACTTTATAGCATACCCCTTCCTCATATTGTCGTTATGAGGTATAATCATAACCAGCTCTATCTGCCTACGTCAAACAGACCTAAAATCCCTCATTGCATACTCTTCAGTCAGCCACATAGCACTGGTAATCGTAGCCATCCTAATCCAGACACCTTGAAGCTTCATAGGAGCAACAGCCCTAATAATCGCACATGGCCTCACGTCATCAATATTATTCTGCCTAGCAAACTCAAACTACGAACGAATCCACAGTCGCACCATAATTCTAGCCCGAGGTCTCCAAACCCTACTCCCACTAATAGCAGCATGATGGCTCCTAGCTAGCCTGACCAACCTAGCCCTGCCCCCCTCTATCAACCTAATCGGAGAGTTATTCGTAGTTATATCTACCTTTTCATGGTCAAACACTACAATTATCCTAATGGGCTTTAACATAATTATCACCGCACTATATTCACTGTATATACTAATCACAACGCAACGAGGTAAGTACACACACCACATCAACAATATCCTCCCGTCCTTTACACGAGAAAACGCCTTAATGTCACTACACATACTCCCCCTACTCCTCCTGTCACTAAACCCAAAAATTATCCTAGGCCCTATATACTATAAACATATTCTCCACCCTCTCTCTAATAACCCTCTTCTTACTACTAATCCCGATCATAATATCAACCACCAACCACTACAAAAACAGTACATTCCCCCTATATGTAAAAACAATAGTTTCATGCGCTTTCCTCACTAGCCTAGTCCCTATAATAATATTCATTCACACGGGCCAAGAAACAATTATCTCCAACTGACATTGAATGACCATCCAAACCCTTAAACTATCCATAAGCTTCAAAATAGATTACTTCTCCATAATATTTACCCCAGTCGCACTATTCGTCACATGATCAATCATAGAGTTTTCAATATGATATATACACTCAGACCCAAATATCAACAAATTTTTCAAGTATTTACTACTATTCCTCATTACAATGCTAATTTTAGTCACAGCTAATAACCTGTTTCAACTGTTCATCGGCTGAGAAGGAGTTGGTATTATGTCCTTTTTACTAATTGGCTGATGACACGGACGAGCAGACGCTAACACAGCAGCTCTTCAAGCAGTCTTATATAACCGCATCGGAGATGTCGGCTTCCTTGTAGCAATAGCATGATTCCTCTCCAACCTTAATTCATGAGACTTTCAACAAATCTTCATACTCGCTCCCGACACCCCTAACCTACCCATGCTAGGCCTTATTTTAGCAGCGGCAGGGAAATCAGCTCAATTCGGACTCCACCCATGACTACCCTCCGCCATAGAAGGCCCCACACCTGTTTCAGCCCTACTCCATTCGAGCACAATAGTTGTAGCAGGCATCTTTCTATTAATTCGCTTCTACCCTCTAACAGAAAACAACAAACTTATCCAAACCATCATACTGTGCCTAGGAGCCATTACCACACTATTCACAGCAATATGTGCACTAACTCAAAACGACATCAAAAAAATTGTCGCCTTCTCCACCTCAAGCCAACTAGGCCTGATAATAGTAACACTAGGCATCAACCAACCCCATCTGGCATTCCTTCATATCTGTACTCACGCCTTTTTCAAAGCAATGCTGTTCATATGCTCCGGGTCCATTATCCACAGCCTGAACGACGAACAAGACATTCGAAAAATAGGGGGATTGTTCAAAAGCATGCCATTTACCACATCCGCCTTAATTGTAGGAAGTTTGGCACTTACAGGTATGCCCTTCCTCACAGGATTCTACTCCAAAGACCTTATCATCGAATCCGCTAATACATCCCACATCAATGCTTGAGCACTATTAGTAACCTTAATTGCCACCTCCCTAACAGCCATCTATAGTACCCGCATTATCTTCTTCGCCCTACTAGAACAACCCCGATTTCCTCCCATAATCACCATCAACGAAAACAACCCTCTCTTAATTAACTCAATCAAACGTCTACTGATTGGCAGCATTTTCGCTGGATTCTTCATATCCAACAACATCCCCCCAACCACAATTCCCCAAATAACCATGCCCCTCTACCTAAAACTAACAGCCCTAGCCGTAACCATCACAGGATTTACCATTGCCCTGGAAATCAGCAACCTAACAAAAAACCTAAAACTCTCGCACCCATCAAGCATATTTAAATTCTCAACCCTTCTGGGCTATTTTCCCGTCCTAATCCACCGCTCAGCACCCCACCTGTACCTATCAATAAGCCAAAAATCAGCCTCTTCCCTCCTAGACCTCATCTGACTAGAAAACATTCTACCTAAAACAACCTCTTTCGCCCAAATAAAACTCTCTACCATGGTAACTGACCAGAAAGGACAAATTAAACTATATTTCTTATCCTTTCTGGTCACAATCTCTATCAGTATAATTATCTTTAATTTCCACGAGTAATTTCTATGATAACAACAACACCAACCAACAATGACCACCCAGTCACAATCACTAACCAAGTACCATAACTGTAAAGCGCCGCAATACCTATGGCCTCCTCACTAAAAAACCCAGAATCCCCCGTATCATAAATCACCCAATCCCCAAGACCATTAAACTCAAACACAATCTTCAACTCTTTCTCCTTCAACACATAAAAAACCATTAACAACTCCATAACAAACCCTATAATAAATAAACCCAATAACGTCTTATTAGAAACTCAGACCTCAGGGTACTGCTCAGTAGCCATAGCAGTTGTATAACCAAATACCACCAACATCCCACCCAAATAAATTAAAAACACCATCAACCCTAAAAAAGAACCACCAAAATTTAACACAATACCACAACCCACACAACCGCTAACAATCAATCCTACCCCACCATAAATTGGTGAAGGTTTTGAAGAAAATCCAACAAAACCTAGCACAAAAATTGTACTTAAAACAAGCATAATGTATATTATCATCCTAATGATCAACATCCGAAAGTCACACCCACTAATAAAAATTGTCAACAACGCATTTATTGACCTTCCAGCCCCATCAAACATCTCATCATGATGAAACTTCGGCTCTCTCTTAGGCATCTGCCTCCTCCTACAAATTCTAACAGGCCTATTCCTAGCAATACACTACACATCAGACACATCAACAGCCTTCTCCTCAGTAACCCACATCTGCCGAGACGTAAACTACGGATGAATCATTCGTTATATACACGCAAACGGAGCCTCTATATTCTTTATTTGCCTATACATGCATGTGGGACGAGGCCTATACTACGGATCCTACACCTTCTTAGAAACCTGAAACATTGGAGTCATTCTCCTACTCACAGTGATAGCCACAGCATTCATAGGATATGTCCTACCCTGAGGACAAATATCTTTCTGAGGAGCCACAGTCATCACTAACCTCTTATCAGCTATCCCATACATTGGCACAGACTTAGTCGAATGAATCTGAGGCGGCTTCTCAGTAGACAAAGCAACTCTTACACGATTCTTTGCCTTCCACTTTATTCTTCCATTTATCATTACAGCCCTAGTCCTAGTTCACCTTTTATTTCTCCACGAAACAGGATCCAACAACCCCACAGGAATCCCCTCAGACGCAGACAAAATTCCCTTCCATCCATACTACACCATTAAAGACATTCTAGGGGTCCTAGTCCTAATTCTAACCCTAATGCTACTAGTCCTATTCTCACCCGACCTACTTGGAGACCCAGATAATTACACTCCCGCCAACCCTCTTAGCACACCACCCCACATCAAACCCGAGTGATATTTCCTATTTGCATACGCAATTCTTCGATCAATCCCTAACAAACTAGGAGGAGTGCTAGCACTTATCGCATCAATCCTAATCCTACTACTCATGCCTCTTCTCCACACATCTAAACAACGAAGCATAATATTCCGACCAATCAGCCAATGCCTATTCTGATTACTAGCAGCAGACATACTAACCCTCACATGAATTGGAGGTCAACCTGTAGAACACCCCTATATTGTAATTGGACAACTCGCATCAATTTCATATTTCTCCATCATCCTAGTATTTATACCAGTAGCAGGAATGATCGAAAACAAACTTCTAAAATGAAGA---
>Axis_porcinus
CATAGGTTTGGTCCCAGCCTTCCTATTAGCCCTTAATAGACTTACACATGCAAGCATCCGCACCCCAGTGAA-AATGCCCTCCAAATTTACTCAGACTAAGAGGAGCTGGTATCAAGCACAC-ATC-T-GTAGCTCACGACACCTTGCTTAGCCACACCCCC-ACGGGAAACAGCAGTGATAAAAATTAAGCCATGAACGAAAGTTTGACTAAGTCATATTAACTAGGGTTGGTAAATTTCGTGCCAGCCACCGCGGTCATACGATTAACCCAAGTTAATAAGCGTACGGCGTAAAGCGTGTTAAAGCACTATATC-AAATAAAGTTAAATTTCAATTAAGCTGTAAAAAGCCATAATTGCAATAAAAATAAACAACGAAAGTAACTTTACAGCT-GCTGAAACACGATAGCTAAGACCCAAACTGGGATTAGATACCCCACTATGCCTAGCCTTAAACACAAATAGTTAT-ATAAACAAAACTATTCGCCAGAGTACTACCGGCAACAGCTTAAAACTCAAAGGACTTGGCGGTGCTTTATACCCTTCTAGAGGAGCCTGTTCTATAATCGATAAACCCCGATAAACCTCACCATTCCTTGCTAATTCAGTCTATATACCGCCATCTTCAGCAAACCCTAAAAA-GGTACAAAAGTAAGCACAATCATAGCACATAAAGACGTTAGGTCAAGGTGTAACCTATGGAGTGGAAAGAAATGGGCTACATTTTCT-AATATAAGAA-AATCTA-ATACGAAAGTTATTATGAAATTAATAACCAAAGGAGGATTTAGCAGTAAACTAAGAATAGAGTGCTTAGTTGAACTAGGCCATGAAGCACGCACACACCGCCCGTCACCCTCCTCAAGTAGGCACAATATACTC-AAACTTATTTACATATATTAAT-CATATGAGAGGAGACAAGTCGTAACAAGGTAAGCATACTGGAAAGTGTGCTTGGATAAATACCAATTCTAG-CCCGCAAACCC---ATTCACACTAAATTATCAATACACTATAAAATAAAACATTCATTTA-ATAA-CAAAAGTATAGGAGATAGAAATTTTAA-CACGGCGCCATAGAGAAAGTACCGTAAGGGAATGATGAAAGAAAA--AAATTAAA-GTACAAAAAAGCAAAGATTACCCCTTGTACCTTTTGCATAATGAGTTAACTAGTA-AAAACTTAACAAAATGAATTTCAGCTAAGTACCCCGAAACCAGACGAGCTACTTATGAACAATTTATCGAGAACCAACTCATCTATGTAGCAAAATAGTGAGAAGATTTGTAAGTAGAGGTGAAACGCCCAACGAGCCTGGTGATAGCTGGTTGTCCAGAAAATGAATATTAGTTCAGCTTTAAAAATACCAAAAATATGAACAAATTATAATGTATTTTTAAAAGTTAGTCTAAAAGGGTACAGCCTTTTAGA-AATGGATACAACCTTAACTAGAGAGTAAAACTTAACATAAACCATAGTAGGCCTAAAAGCAGCCACCAATTAAGAAAGCGTTAAAGCTCAACAATAA-AACAATATTAATTCCAATAATAA-AT-AGTCAACTCCTAATCT--AATACTGGACTAATCTATT-AAAAATAGAAGCAATAATGTTAATATGAGTAACAAGAAGCAACTTCTCCCCGCATAAGTTTAAGTCAGTACCTGATAATACTCTGACTATTAACAGCAAAATAAGAATAACCTAACTATAAATAACTTATTAACTATACTGTTAATCCAACACAGGAATGCGCTTAA-GGAAAGATTAAAAGAAGTAAAAGGAACTCGGCAAACACTAAACCCCGCCTGTTTACCAAAAACATCACCTCCAGCATAACCAGTATTGGAGGCACTGCCTGCCCAGTGAC-AACCGTTAAACGGCCGCGGTATCCTGACCGTGCAAAGGTAGCATAATCACTTGTTCTCTAAATAGGGACTTGTATGAATGGCCACACGAGGGTTTTACTGTCTCTTACTTCCAATCAGTGAAATTGACCTTCCCGTGAAGAGGCGGGAATATACTAATAAGACGAGAAGACCCTATGGAGCTTTAACTACTTGGCCCAAAGA-AA-TAAACCT-CATCGCTAAGGAAACAACAACACTCTTT-ATGGGCTAACAGCTTTGGTTGGGGTGACCTCGGAGAACAAGAAAACCTCCGAGCGATTT-TAAAGACTAGACCTACAAGTCGAATCACACAATCGTTTATTGATCCAAAAAA--TTGATCAACGGAACAAGTTACCCTAGGGATAACAGCGCAATCCTATTCAAGAGTCCATATCGACAAT-AGGGTTTACGACCTCGATGTTGGATCAGGACATCCCGATGGTGCAACCGCTATCAAAGGTTCGTTTGTTCAACGATTAAAGTCCTACGTGATCTGAGTTCAGACCGGAGTAATCCAGGTCGGTTTCTATCTATT-ATGTATTTCTCCCAGTACGAAAGGACCAGAGAAATAAGGCCAACTTCAAAC-AAGCGCCTTAACCCAGTTAATGATATCATCTTAATTAACTCC---ACAAACAAAATTTGCCCTAGA-AAAGGGCCTTAAA-TGTTCATAGTTAATATTCTAATACTAATCATCCCCATTCTCCTAGCCGTAGCATTCCTCACACTAGTAGAACGAAAAGTCCTAGGATATATACAATTTCGTAAAGGCCCGAACGTTGTAGGCCCCTACGGCCTTCTCCAACCTATTGCAGATGCCATCAAACTTTTCATTAAAGAACCGCTACGACCCGCCACATCCTCAATCTCAATATTTATTTTAGCCCCCATTCTAGCCTTAAGTCTAGCCCTAACCATATGAATTCCCTTACCCATACCATATCCCCTCATTAATATAAACCTAGGAGTCCTATTTATGTTAGCAATATCAAGCCTAGCCGTATATTCCATTCTCTGATCAGGCTGAGCCTCTAATTCCAAATACGCACTAATCGGAGCTCTGCGGGCAGTAGCACAAACAATTTCATATGAAGTAACACTAGCAATTATCCTACTATCTGTTCTCCTAATAAACGGGTCTTTCACACTCTCTACCCTAATTATTACACAAGAACAAGTATGACTAATTTTCCCAGCATGACCCTTAGCAATAATATGATTTGTCTCAACGCTAGCAGAAACAAACCGAGCTCCTTTCGACCTCACCGAAGGCGAATCAGAACTAGTCTCCGGCTTTAACGTAGAATATGCGGCAGGACCATTTGCCCTGTTTTTCATAGCAGAATATGCAAATATTATTATAATAAATATTTTTACAACAATTTTATTCTTAGGAGCATTTCACAACCCAATCCTACCAGAACTTTACACAATCAATTTCACCATTAAATCCTTACTACTAACAATTTCCTTTTTATGAATCCGAGCATCCTATCCTCGATTTCGCTACGACCAACTTATACACCTACTATGAAAAAATTTTCTACCTTTAACACTAGCCCTATGCATATGACATGTGTCACTACCCATCCTTATATCAAGTATCCCTCCACAAACATAATAAACCCAATCATCTTTATCCTTATCTTATCAACAATAATATTAGGTACTATTATTGTTATAATCAGCTCCCATTGACTACTTGTCTGAATTGGATTCGAAATAAACATGCTCGCCATCATCCCCATCATAATAAAGAAACACAACCCACGAGCCACAGAAGCATCAACCAAATATTTTTTAACCCAATCAACAGCCTCAATATTACTAATAATAGCCGTTATTATTAACCTAATATTCTCAGGCCAATGAACTGTAATAAAATTATTTAACCCAGTAGCATCAATACTCATAACAATGGCTCTCACCATAAAACTAGGAATAGCCCCATTCCACTTCTGAGTCCCAGAGGTAACACAAGGAATTCCCCTATCATCAGGCCTAATTCTACTCACATGACAAAAACTAGCACCCATATCCGTTCTCTATCAAATTTCCCCATCGATTAATCTAAATATAATTTTGACCATTTCTATTTTATCAATTATAATTGGAGGCTGAGGGGGACTAAACCAGACCCAACTACGAAAAATTATGGCATATTCATCAATTGCCCACATAGGTTGAATAACAGCGGTTCTACCATATAATCCCACAATAACACTACTAAACCTAATCATTTATATTATTATAACTTCTACCATGTTTTCACTATTTATGGCCAATTCAACTACTACAACACTATCACTATCACATACCTGAAATAAAATACCCGTAATGACTGTCCTAATTCTCATTACCCTCTTATCGATAGGAGGACTCCCCCCACTATCAGGATTTATACCAAAATGGATAATCATCCAAGAAATAACAAAAAACGATAATCTCATCCTACCCACTCTCATAGCAATTACAGCACTACTAAACCTATATTTTTACATACGACTTGCATACTCCACCGCACTAACAATATTCCCCTCTACAAATAACATAAAAATAAAATGACAATTTTCTATTACAAAACAAATACCCCTTCTACCTACAATAATTGTTCTATCTACTATATTATTACCACTTACACCAATTCTATCAATTTTAGAAT-TATGTTCATTAACCGCTGATTATTTTCAACCAACCATAAAGATATTGGTACCCTGTACTTATTGTTTGGTGCTTGAGCAGGCATAGTAGGTACAGCCCTAAGCCTATTAATTCGTGCTGAACTGGGTCAACCTGGTACCCTACTTGGAGATGACCAAATTTATAATGTAATCGTAACCGCACATGCATTCGTAATAATTTTCTTTATAGTTATACCAATTATAATTGGAGGATTTGGCAATTGACTGGTTCCCCTAATAATCGGTGCCCCAGACATGGCATTCCCCCGAATAAACAATATAAGCTTTTGACTCCTTCCCCCCTCTTTCTTATTGCTTCTAGCATCATCCATAGTTGAAGCTGGCGCAGGAACAGGCTGAACTGTATATCCCCCTCTAGCTGGTAATTTAGCTCACGCAGGGGCTTCAGTAGACCTGACTATTTTCTCTTTACACCTGGCAGGTGTCTCTTCAATTTTAGGGGCCATTAACTTTATTACAACAATTATCAATATAAAACCCCCTGCTATGTCACAATATCAAACTCCTCTATTTGTGTGATCCGTACTAATTACTGCTGTATTACTGCTTCTCTCTCTCCCTGTTCTAGCAGCCGGAATTACAATATTACTAACAGATCGAAATTTAAATACAACCTTCTTTGACCCAGCAGGAGGCGGAGACCCTATTTTATACCAGCACTTATTCTGATTTTTTGGTCACCCTGAAGTATATATCCTTATTTTACCCGGCTTTGGTATAATTTCCCATATCGTAACATATTACTCAGGAAAAAAAGAACCATTCGGGTACATAGGAATGGTCTGAGCTATAATATCAATTGGATTCCTAGGATTTATCGTATGAGCCCATCATATATTTACAGTTGGGATAGATGTTGATACACGAGCCTATTTTACATCAGCTACTATAATTATTGCCATCCCAACTGGAGTAAAAGTCTTTAGTTGATTAGCAACACTTCATGGAGGTAATATTAAATGATCACCTGCCATAATATGAGCTTTAGGCTTTATTTTCCTCTTTACAGTTGGAGGTTTAACCGGAATTGTTCTTGCCAATTCTTCTCTCGACATTGTCCTTCATGACACATACTATGTAGTTGCACATTTCCACTATGTACTGTCAATAGGAGCCGTGTTTGCTATTATAGGAGGGTTTGTTCACTGATTTCCACTATTCTCAGGATATACACTCAACGATACGTGAGCCAAAATTCACTTTGTAATTATATTTGTAGGCGTAAATATAACTTTCTTTCCACAACATTTCCTAGGACTGTCCGGTATACCACGACGTTATTCTGATTATCCGGACGCGTACACAATATGAAATACCATCTCATCTATAGGCTCATTCATTTCTTTAACAGCAGTAATATTAATAATTTTTATTATCTGAGAAGCGTTCGCATCCAAACGAGAAGTCTCAATTGTAGAACTAACAACAACAAATTTAGAATGATTAAATGGATGCCCTCCGCCATACCATACATTTGAAGAACCTACATACGTAAACTTAAAATATGGCTTATCCCATACAGCTAGGCTTCCAAGATGCAACATCACCTATTATAGAAGAACTACTACATTTTCATGACCACACATTAATAATTGTTTTCCTAATTAGCTCGCTAGTACTCTATATTATTTCACTAATGTTAACGACAAAACTAACACATACTAGTACAATAGACGCCCAAGAGGTAGAGACAATCTGAACAATTCTGCCAGCTATTATCCTAATCTTAATTGCTCTTCCATCTTTACGAATCTTATATATGATAGACGAAATTAATAACCCATCTCTCACAGTAAAAACTATAGGACATCAATGATATTGAAGTTATGAGTACACAGATTATGAAGACCTAAGCTTTGACTCCTATATAATTCCAACATCAGAATTAAAACCAGGAGAACTACGACTACTAGAGGTAGATAACCGAGTTGTTCTACCAATAGAAATAACGATCCGAGTATTAGTCTCCTCTGAAGACGTACTGCACTCTTGAGCCGTACCCTCCCTAGGACTAAAAACGGACGCAATCCCAGGCCGCCTAAACCAAACAACTCTTATATCAACTCGACCGGGCCTATATTACGGACAATGCTCTGAAATTTGCGGATCAAATCACAGCTTCATACCTATCGTTATTGAACTAGTTCCTTTAAATTATTTCGAAAAATGATCTGCATCAATACTATAAAATAATGCCACAACTAGACACATCCACATGACTTACAATAATTATATCAATATTCCTAACTCTCTTCATTATTTTTCAACTAAAAATTTCAAAACACAATTTCCATTTTAATCCGGAACTGACATTAACCAAAACACAAAAAGAAGATACCCCTTGAAAAACAAAATGAACGAAAATTTATTTGCCTCTTTCATTACCCCAATAATTCTAGGCCTCCCACTCGCCACTCTCATCGTTATATTCCCTAGCCTACTATTTCCAACATCAAATCGTCTAGTAAATAATCGCTTTATTTCTCTCCAACAATGAATACTTCAACTTGTATCAAAGCAAATAATAGGAATTCACAATGCCAAAGGGCAAACATGAGCATTAATGCTCATATCTTTAATTCTATTCATTGGATCTACAAATCTCCTGGGCCTATTACCCCACTCATTTACACCAACCACACAATTGTCAATAAATTTAGGCATAGCCATTCCCCTGTGAGCAGGGGCTGTAGTTACAGGCTTCCGCAATAAAACTAAAGCATCACTTGCTCATTTTCTTCCACAAGGAACTCCAACTCCATTAATTCCCATACTAGTTGTTATTGAAACTATCAGCCTTTTTATTCAACCAATCGCCCTAGCCGTGCGATTAACAGCTAATATTACTGCAGGACACCTACTAATTCACCTAATTGGAGGGGCTACACTTGCACTAATAAGCATTAGTACTACAACAGCCCTAGTTACATTCACCATTCTAGTGCTACTCACAATTCTTGAATTTGCAGTAGCCATGATTCAAGCATATGTATTTACTCTTCTAGTTAGCCTCTACTTGCATGACAACACATAATGACACACCAAACCCATGCTTATCACATAGTTAACCCAAGTCCCTGACCCCTAACAGGAGCTCTATCAGCTCTATTAATAACCTCCGGCTTAATTATATGATTCCATTTCAACTCAATAGTTCTATTAACACTTGGCCTAACAACAAATATACTTACAATATATCAATGATGACGAGATATTATTCGAGAAAGTACTTTCCAAGGACACCACACTCCAACCGTCCAAAAAGGTCTCCGCTACGGAATGATCCTTTTCATTATCTCTGAAGTCCTATTTTTCACCGGATTTTTCTGAGCATTTTACCACTCAAGCCTTGCCCCAACACCCGAATTAGGTGGATGCTGACCCCCAACAGGCATTCACCCACTTAACCCTCTAGAAGTCCCACTACTCAACACCTCCGTTTTACTAGCCTCAGGAGTTTCCATCACCTGAGCACACCATAGCCTTATAGAAGGGAACCGCAATCATATACTGCAAGCCTTATTTATTACTATCGCACTAGGCGTCTATTTCACACTATTACAAGCCTCAGAATACTACGAAGCACCTTTTACTATCTCAGACGGAGTTTATGGCTCAACTTTCTTTGTGGCCACAGGCTTCCACGGCCTACATGTCATTATTGGATCCACATTCTTGATTGTCTGCTTTTTTCGCCAATTAAAATTCCATTTTACTTCCAATCACCATTTCGGCTTCGAGGCTGCTGCTTGATACTGGCACTTCGTAGATGTAGTATGATTATTCCTCTACGTATCTATCTATTGATGAGGCTCATATAAACCTAATACTAGCCCTCTTAACCAACTTTACACTGGCCTCACTGCTTGTTATTATTGCATTCTGACTTCCCCAACTAAACGTATATTCAGAAAAAACAAGTCCCTACGAATGTGGATTTGACCCCATGGGATCAGCCCGCCTACCCTTCTCCATAAAGTTTTTCCTAGTAGCCATTACATTTCTTCTCTTTGACCTAGAAATTGCACTCCTCTTACCACTCCCATGAGCCTCTCAAACAGATAACCTAGGCACAATACTTACTATAGCCCTCTTCTTAATTTTATTACTAGCCGCAAGCCTAGCTTACGAATGAACCCAAAAAGGACTAGAATGAACTGAATAATGTCTTTAGTGTATATAAATATTATAACAGCATTCATAGTAGCCCTAGCAGGACTATTAATATATCGATCTCACCTTATGTCCTCTCTCTTATGCTTAGAGGGAATAATATTAGCCCTCTTTGTAATAGCCTCCCTAACGATCCTAAATTTACATTTTACCCTAGCAAGCATAATACCCATTATTTTATTAGTTTTTGCAGCCTGCGAAGCAGCACTAGGATTATCATTATTGGTTATAGTATCAAATACATATGGCACTGATTATGTTCAAAACCTTAATCTACTTCAATGCTAAAATATATTATCCCCACTATAATACTTATACCCCTGACCTGATTATCAAAAGGCAATATAATCTGAATTAACTCTACAACTCACAGTCTATTAATTAGCCTCACAAGCCTTCTCCTTATAAATCAATTCAGCGACAATAGCCTCAACTTCTCATTAGTATTCTTTTCTGACTCCCTATCAGCACCATTATTAATCCTAACTATATGACTTCTTCCCTTAATATTAATAGCTAGTCAACACCATCTATCAAAAGAAAGCATTACTCGAAAAAAACTATATATTACCATATTAATTTTACTCCAACTATTCTTAATTATAACTTTTACTGCTATGGAACTAATTTTCTTCTACATTTTATTCGAAGCAACACTAGTCCCAACACTTATTATTATCACCCGATGAGGAAACCAGACAGAACGCCTAAACGCCGGCCTCTATTTCCTATTTTATACTCTAGTAGGTTCTCTCCCACTACTAATCGCATTAGTCTATCTCCAAAACATCACCGGATCTCTAAATTTTCTAGTACTCCAATACTGAGTACAACCTCTATCCAACTCCTGATCAAACGTTTTCATATGACTAGCATGCATAATGGCCTTTATAGTAAAAATACCACTATACGGCCTCCATCTTTGACTGCCTAAAGCCCATGTAGAAGCTCCTATTGCAGGCTCCATAGTCCTTGCAGCAATCCTACTAAAATTAGGAGGATATGGAATACTACGAATTACAACATTCCTAAATCCACTCACTGAATTCATGGCATACCCCTTCATTATGCTGTCCCTATGAGGCATAATTATAACCAGCTCGATTTGCCTCCGTCAAACAGACCTTAAATCACTAATTGCTTACTCCTCCGTCAGTCATATAGCACTTGTTATTGTAGCCATCCTCATCCAAACACCTTGAAGCTACATAGGAGCCACAGCCCTAATAATCGCTCACGGCCTCACCTCATCTATACTTTTTTGCCTAGCAAATTCTAACTATGAACGAATTCACAGCCGAACAATAATTCTAGCCCGAGGCCTACAAACCTTTCTCCCACTTATAGCCACCTGATGACTTCTAGCAAGCCTAACTAACTTAGCCCTCCCTCCAACAATTAACCTAATCGGAGAGCTATTTGTAGTAATATCTTCTTTTTCATGATCCAACATCACAATTATTTTAATAGGACTAAACATAGTGATCACCGCCTTATATTCCCTCTATATATTAATCACAACACAACGAGGCAAATATACCCACCATATTAACAATATTTCACCCTCCTTCACACGAGAAAACGCCCTCATATCATTACACATACTACCCCTACTATTACTATCACTAAACCCAAAAATTATTCTAGGACCATTATACTATAAACCTATTCTCTTCCTTTGCACTAGTCACCCTGCTACTATTAACTATTCCCATTATAGCTACAAGTTCTGATAATTATAAAATTTCCAATTATCCACTCTACGTAAAAACAACTATCTCATATGCTTTTATCACCAGTATAATTCCCACAATAATATTTATTCACACTGGCCAAGAAATAATTATCTCAAACTGACACTGATTAACTATTCAAACTATTAAACTATCACTCAGCTTCAAAATAGACTACTTCTCAATAATATTTGTACCAGTAGCATTATTTGTCACATGATCCATCATAGAGTTTTCAATATGATATATACACTCAGACCCCAATATTAATCAATTCTTCAAATATCTCCTCCTATTTCTTATCACCATGCTCATTCTTGTCACAGCAAATAATCTATTTCAGTTATTTATTGGATGAGAAGGTGTAGGAATTATATCATTCTTACTCATTGGGTGATGATATGGACGATCAGATGCAAATACAGCAGCCCTACAAGCAATCCTATATAATCGTATCGGTGACATCGGTTTTATTCTAGCAATAGCATGATTCCTCACAAATCTTAACGCCTGAGACTTCCAACAAATCTTCATGCTAAATCCAAATGACTCTAACATACCCCTAATGGGTCTAGCACTAGCCGCAACTGGAAAATCCGCCCAATTTGGCCTACACCCATGACTACCCTCTGCTATAGAAGGCCCTACCCCCGTCTCAGCACTACTCCACTCAAGCACAATAGTAGTAGCAGGTATTTTCTTACTTATCCGCTTCCATCCACTGACAGAAAGCAATAAATTTGCACAATCCATTCTACTATGCCTAGGAGCTATTACTACCCTATTTACAGCAATATGCGCTCTAACTCAGAATGACATCAAAAAAATTATCGCTTTTTCCACATCCAGCCAACTAGGCCTTATAATAGTGACAATTGGTATTAACCAACCCTACCTAGCATTTCTTCACATCTGCACCCATGCCTTTTTTAAAGCCATACTATTCATATGCTCCGGCTCTATTATCCATAACCTAAATGACGAACAAGACATTCGAAAAATAGGAGGCCTATTTAAAGCCATACCATTTACCACAACAGCCCTGATTATCGGCAGTCTTGCACTAACAGGAATACCTTTCCTCACCGGATTTTACTCCAAAGACCTAATTATTGAAGCCGCCAATACGTCGTACACCAACGCCTGAGCCCTCTTAATGACACTAATTGCCACCTCCTTCACAGCCATCTACAGCACCCGCATCATTTTCTTTGCACTTCTAGGACAACCTCGATTCCCAACCCTGATTTCCATTAATGAAAATAACCCCTTTCTAATAAACTCCATTAAACGCTTAATAATTGGAAGCCTTTTCGCAGGATTCATTATTTCCAACAACATTCCTCCAATAACAATTCCCCAACTAACAATACCCTACTATTTAAAAACAACAGCCCTAACAGTAACAATCCTAGGTTTTATTTTAGCACTAGAAATCAGCAATATAACCCAAAACTTAAAATTCAATTACCCAACAAATATTTTCAAATTCTCTAATATACTAGGATATTTTCCTACAATCATACACCGCCTAACTCCTTATATAAATTTAACAATAAGCCAAAAATCAGCGTCCTCTCTCCTAGACTTAATTTGACTTGAAAATATTTTACCAAAAACAACCTCACTTATTCAAATGAAAATATCAATCATGGTTACAAACCAAAAAGGCTTAATCAAACTATATTTCCTCTCTTTCCTAGTCACAATTATTATTAGCATAGTCCTATTTAATTTCCACGAGTAATTTCCATAATAACCACTACGCCAATTAATAAAGACCACCCAGTCACAATAACCAATCAAGTACCATAACTGTAAAGAGCCGCAATCCCCATAGCCTCCTCACTAAAAAATCCAGAGTCACCCGTATCATAAATAACTCAATCCCCTAGCCCATTAAATTGGAACACAATCTCCACCTCCTCATCTTTTAACACATAATAAACTATCATAACTTCCATCAATAGACCAGTGACAAACGCCCCTAATACAGTCTTATTAGACACCCAAATCTCAGGATACTGCTCTGTAGCTATCGCCGCTGTATAACCAAAAACTACTATCATCCCCCCTAAATAAATTAAAAACACCATTAAACCTAAAAAGGACCCACCAAAATTTAATACAATACCACAACCAACCCCACCACTCACAATTAAACCTAAACCCCCATAAATAGGCGAGGGCTTCGAAGAAAATCCTACGAAACCAAGCACAAAAATAATACTTAAAATAAATACAATGTATGTTATCATACTAATGATCAACATCCGAAAAACCCACCCATTAATAAAAATTGTAAACAACGCATTCATTGACCTCCCAGCACCATCAAATATTTCATCCTGATGGAACTTCGGCTCTCTGCTAGGAGTCTGCTTAATTCTACAAATCCTCACAGGCCTATTCTTGGCAATACACTATACATCCGACACAATAACAGCATTCTCCTCTGTTACCCATATTTGCCGAGACGTCAATTACGGCTGAATTATTCGATATATGCACGCAAATGGAGCATCAATATTTTTTATTTGCCTATTTATACATGTAGGACGAGGCCTGTACTACGGATCATACACCTTTCTAGAAACATGAAACATTGGAGTAATTCTCCTATTCACGGTTATAGCCACAGCATTCGTAGGATATGTCCTACCATGAGGACAAATATCATTCTGAGGGGCAACAGTTATTACCAACCTCCTCTCAGCAATCCCTTACATCGGCACAAATCTAGTCGAATGAATCTGAGGGGGCTTTTCAGTAGACAAAGCAACCTTAACCCGATTCTTCGCTTTCCACTTTATTCTCCCATTTATTATTGCAGCACTCACTATAGTACACCTACTTTTCCTCCACGAAACAGGATCCAATAACCCAACAGGAATCCCATCAGATGCAGATAAAATCCCCTTCCATCCCTACTATACCATTAAAGATATTCTAGGTATTATACTTCTAATCCTCTTCTTAATATTACTAGTACTATTCGCACCAGATCTACTTGGAGACCCAGACAACTATACCCCAGCAAACCCACTCAATACACCTCCCCATATTAAACCCGAATGATATTTCTTATTTGCATATGCAATCCTACGATCTATCCCTAATAAACTAGGAGGAGTCTTAGCCCTAGCTTCATCTATCCTGATCCTAATTTTTATACCCATCCTCCACACATCCAAACAACGCAGCATAATATTCCGACCATTCAGCCAATGCTTATTCTGAGTCTTAGTGGCAGACCTACTAACACTTACATGAATCGGAGGACAACCAGTTGAATACCCCTTTATTATTATCGGACAACTAGCATCCATCTTATACTTTTTTATTATTCTAGTCCTTATACCAATTACCAGCACAATCGAAAACAACCTCCTAAAATGAAGATAA
>Ovis_aries
TATAGGTTTGGTCCCAGCCTTCCTGTTAACTTTCAATAGACTTATACATGCAAGCATCCACGCCCCGGTGAGTAACGCCCTTCGAATCACACAGGACTAAAAGGAGCAGGTATCAAGCACAC-ACTCTTGTAGCTCACAACGCCTTGCTTAACCACACCCCC-ACGGGAGACAGCAGTAACAAAAATTAAGCCATAAACGAAAGTTTGACTAAGTCATATTGACCAGGGTTGGTAAATCTCGTGCCAGCCACCGCGGTCATACGATTGACCCAAGCTAACAGGAGTACGGCGTAAAGCGTGTTAAAGCATCATACT-AAATAGAGTTAAATTTTAATTAAACTGTAAAAAGCCATAATTATAACAAAAATAAATGACGAAAGTAACCCTACAATA-GCTGATACACCATAGCTAAGACCCAAACTGGGATTAGATACCCCACTATGCTTAGCCCTAAACACAAATAATTAT-AAAAACAAAATTATTCGCCAGAGTACTACCG-CAACAGCCCGAAACTCAAAGGACTTGGCGGTGCTTTATACCCTTCTAGAGGAGCCTGTTCTATAATCGATAAACCCCGATAAACCTCACCAATCCTTGCTAATACAGTCTATATACCGCCATCTTCAGCAAACCCTAAAAAAGGGACAAAAGTAAGCTCAATAATAACACATAAAGACGTTAGGTCAAGGTGTAACCTATGGAGTGGGAAGAAATGGGCTACATTTTCT-ACC-CAAGAA-AATTTA-ATACGAAAGCCATTATGAAATTAATAGCCAAAGGAGGATTTAGCAGTAAACTAAGAATAGAGTGCTTAGTTGAATCAGGCCATGAAGCACGCACACACCGCCCGTCACCCTCCTCAAGTAAATATGATATACTT-AAACCTATTTACATATATCAAC-CACACGAGAGGAGACAAGTCGTAACAAGGTAAGCATACTGGAAAGTGTGCTTGGATAAACACTATACCTAGCCCAAAATCTCCCACTCTCCAGTTTAAATAACTAAATTAATTAAAATAAAACATTTACCCT---AA-TTAAAGTATAGGAGATAGAAATTCTAAACACGGCGCTATAGAGAAAGTACCGCAAGGGAATGATGAAAGAAAA--AAATCATA-GTACAAAAAAGCAAAGATTAACCCTTGTACCTTTTGCATAATGAATTAACGAGCAAAAAACTTAACAAAACGAATTTTAGCTAAGTAACCCGAAACCAGACGAGCTACTTATAGACAGTTTATTA-GAACCAACTCATCTATGTGGCAAAATAGTGAGAAGATCCATAAGTAGAGGTGACATGCCTAACGAGCCTGGTGATAGCTGGTTGTCCAGAAAATGAATTTTAGTTCAGCTTTAAAGATACCAAAAATACAAATAAATCCCACTGTATCTTTAAAAGTTAGTCTAAAAAGGTACAGCCTTTTAGA-AATGGGTACAACCTTCACTAGAGAGTAAGATCTAAAA-ATACCATAGTAGGCCTAAAAGCAGCCATCAATTAAGAAAGCGTTAAAGCTCAACAACAATAGTATTATTAATCCCAGCAATAACATTAGCCAACTCCTAGATT-TAATACTGGACTATTCTATTACTAAATAGAAG-AATAATGTTAATATGAGTAACAAGAAATATTTTCTCCTCGCACAAGTTTAAGTCAGTAACTGATAATACCCTGACCGTTAACAGTAA-ATAAAAATAACCCAACAATAAATGATTTATTACTTATACTGTTAACCCAACACAGGAGTGCACCCA--GGAAAGATTCAAAGAAGTAAAAGGAACTCGGCAAACACTAAACCCCGCCTGTTTACCAAAAACATCACCTCCAGCATCCCTAGTATTGGAGGCACTGCCTGCCCAGTGACTAAACGTTAAACGGCCGCGGTATTCTGACCGTGCAAAGGTAGCATAATCATTTGTTCTCTAAATAAGGACTTGTATGAATGGCCACACGAGGGTTTTACTGTCTCTTACTTCCAATCAGTGAAATTGACCTCCCCGTGAAGAGGCGGGGATAAATCAACAAGACGAGAAGACCCTATGGAGCTTTAACTAAGTAACTCAAGGA-AAATAAATTC-AACCACCAAGGGA-TAACAACACTCCTT-ATGAGTTAACAGTTTCGGTTGGGGTGACCTCGGAGAACAGAAAATCCTCCGAGCGATTT-TAAAGACTAGACTAACAAGTCAAACCAAACCATCGCTTATTGATCCAAAAA--CTTGATCAACGGAACAAGTTACCCTAGGGATAACAGCGCAATCCTATTCAAGAGTCCATATCGACAAT-AGGGTTTACGACCTCGATGTTGGATCAGGACACCCCGATGGTGCAACCGCTATCAAAGGTTCGTTTGTTCAACGATTAAAGTCCTACGTGATCTGAGTTCAGACCGGAGTAATCCAGGTCGGTTTCTATCTGTT-ATGTATTTCTCCCAGTACGAAAGGACAAGAGAAATAAGGCCAACTTTAACA-AAGCGCCTTAAACCAATTAATGACTTTATCTTAATTAATTTC---ACAA-CAAAACCTGCCCTAGA-AAAGGGCCCAAAA-TGTTTATAATCAACGTTCTAACACTCATCATTCCTATTCTCCTAGCTGTAGCTTTTCTTACACTAGTTGAACGAAAAGTTCTAGGTTATATACAATTTCGAAAAGGCCCAAACGTTGTAGGGCCATATGGCTTACTTCAACCCATCGCCGACGCAATTAAACTCTTCATCAAAGAACCCCTACGACCCGCCACATCCTCAATCTCAATATTCATTCTAGCCCCCATCCTAGCACTAACCCTAGCCTTAACTATATGAATCCCCCTACCCATACCCTATCCCCTCATCAATATAAACTTAGGAGTCCTCTTCATATTAGCCATATCAAGCCTAGCCGTATACTCAATCCTCTGATCAGGTTGAGCCTCCAACTCAAAATATGCTCTCATTGGAGCCCTACGGGCAGTAGCACAAACAATCTCTTATGAAGTAACACTAGCAATTATTTTACTATCAGTCCTACTAATAAATGGGTCCTTTACCCTTTCTACACTAATCATTACACAAGAACAAGTATGATTAATCTTCCCAGCATGACCCCTAGCAATAATATGATTTATCTCAACACTAGCAGAAACAAACCGAGCACCATTTGACCTCACCGAAGGAGAATCTGAACTAGTATCAGGCTTTAACGTAGAATATGCTGCCGGACCATTCGCCCTATTCTTTATAGCAGAATATGCGAATATTATCATAATAAACATCTTCACAACAACCCTCTTCTTAGGAGCATTTCACAACCCATACATACCAGAACTTTACACAATCAACTTCACCATCAAATCGCTACTACTCTCAATTACCTTCCTATGAATCCGAGCATCCTACCCCCGATTCCGTTACGACCAACTAATACACTTACTATGAAAAAATTTTCTACCCCTAACACTAGCCCTATGCATATGACACGTATCGCTACCTATTCTCCTATCAAGCATCCCCCCACAAACATAATAAATCCAATTATCCTCATTATTATTCTAATAACCGTTATACTTGGAACCATTATCGTTATGATTAGCACCCACTGATTGCTCATCTGAATTGGATTTGAAATAAATATACTTGCTATTATTCCCATTATAATAAAAAAGCACAACCCACGAGCCACAGAAGCATCAACCAAATATTTCCTAACTCAATCAACAGCCTCAATACTACTAATAATAGCCATTATCATTAACTTAATATTCTCAGGCCAATGAACCGTAATAAAACTATTTAATCCAATAGCCTCCATACTCATAACAATAGCCCTCGCTATAAAACTAGGTATAGCCCCATTCCACTTCTGAGTCCCAGAAGTAACACAAGGCATTCCCCTATCCTCAGGCCTAATCTTACTCACATGACAAAAACTAGCACCCATGTCAGTACTTTACCAAATCCTTCCATCCATCAACCTAGACCTGATCCTAACCCTATCAATTCTATCTATTACAATCGGAGGCTGAGGAGGACTGAACCAAACCCAACTACGAAAAATTATAGCCTATTCATCAATTGCCCACATAGGCTGAATAACAGCAGTTTTACTATATAATCCCACCATAACACTACTAAACCTAATTATTTATATCATTATAACCTCTACCATATTTACACTATTTATAGCCAACTCAACCACAACCACCCTATCATTATCACACACATGAAATAAAGCACCCATCATAACAATTCTAGTCCTCATTACCCTCCTATCAATAGGAGGACTTCCCCCACTATCAGGATTTATACCAAAATGAATAATTATCCAAGAAATAACAAAAAATGACAGCATTATCTTACCCACCCTCATAGCAATTACAGCACTACTAAACCTATATTTTTATATACGACTTACATACTCCACTGCACTCACGATATTTCCCTCCACAAACAACATAAAAATGAAATGACAATTCCCAACCACAAAACGAATAACCCTCCTACCAACAATAACTGTACTATCCACCATACTACTACCACTAACACCAATCCTCTCAATTCTAGAAT-CATGTTCATCAACCGCTGATTATTTTCAACCAACCACAAAGATATCGGCACCCTTTACCTTCTATTTGGTGCCTGAGCTGGTATAGTAGGAACCGCCTTAAGCCTACTAATTCGCGCCGAACTAGGCCAACCCGGAACTCTACTCGGAGATGACCAAATCTACAACGTAATTGTAACCGCACATGCATTTGTAATAATTTTCTTTATAGTAATGCCTATTATAATCGGTGGATTCGGCAACTGACTAGTTCCTCTGATAATTGGAGCCCCTGATATAGCATTTCCTCGGATAAATAACATAAGCTTTTGACTTCTTCCCCCATCTTTCCTGTTACTCCTAGCATCCTCTATGGTTGAGGCCGGAGCAGGAACAGGTTGAACCGTATACCCTCCTCTAGCAGGCAACCTAGCCCATGCAGGAGCCTCAGTAGATCTAACTATTTTCTCCCTACATCTGGCAGGTGTCTCTTCAATTCTAGGAGCCATTAATTTTATTACAACTATTATTAATATAAAACCCCCTGCGATGTCACAGTATCAAACCCCCTTGTTTGTATGATCTGTACTAATTACTGCCGTACTTCTCCTTCTCTCACTTCCTGTATTAGCAGCTGGTATCACAATACTACTAACGGACCGAAACCTGAATACAACCTTTTTTGACCCAGCAGGAGGAGGAGACCCTATCCTATATCAACACCTATTCTGATTCTTTGGGCACCCTGAAGTATATATTCTTATTTTACCTGGGTTTGGGATAATCTCCCATATTGTGACCTACTATTCAGGAAAAAAAGAACCATTCGGATATATAGGAATAGTATGAGCCATAATATCAATTGGGTTCCTAGGATTCATTGTATGAGCCCACCATATATTCACAGTCGGAATAGACGTCGATACACGGGCTTACTTCACGTCAGCTACTATAATTATCGCCATCCCAACAGGAGTAAAAGTATTCAGTTGACTAGCAACGCTTCATGGGGGTAATATCAAATGATCTCCTGCCATAATATGAGCCCTAGGTTTCATCTTTCTTTTCACAGTCGGAGGCTTAACTGGAATTGTTCTAGCCAACTCCTCCCTTGACATTGTCCTCCATGACACATATTATGTAGTAGCACATTTCCACTACGTATTATCAATAGGAGCTGTATTTGCTATTATAGGAGGATTTGTACATTGATTTCCCCTATTCTCAGGCTATACTCTCAATGATACATGAGCCAAAATCCACTTTGCAATTATATTTGTAGGTGTTAACATGACTTTCTTTCCACAGCATTTCCTAGGACTATCCGGTATACCACGACGATACTCTGATTATCCAGACGCATATACAATATGAAATACTATCTCATCTATAGGCTCATTTATCTCACTAACAGCAGTAATACTAATAATCTTCATCATCTGAGAAGCATTTGCATCTAAACGAGAAGTCCTAACTGTAGACCTAACCACAACAAACCTAGAATGACTAAACGGATGTCCTCCACCATACCACACATTTGAAGAACCCACATATGTTAACCTAAAATATGGCATATCCCATACAACTAGGCTTTCAAGACGCAACATCACCTATCATGGAAGAACTACTACACTTTCACGACCACACATTAATAATCGTTTTCCTAATCAGCTCTCTAGTACTTTATATTATTTCACTAATACTAACAACAAAATTAACCCATACCAGTACCATAGACGCGCAAGAAGTAGAAACAATCTGAACCATTCTACCAGCCATTATCTTAATTATGATTGCTCTTCCATCCTTGCGAATCCTATACATAATAGATGAAATCAACAACCCATCTCTCACAGTAAAGACCATAGGGCATCAATGATACTGAAGCTATGAATATACAGATTATGAAGACCTAAGCTTCGATTCCTATATAATCCCAACATCAGAACTAAAACCAGGAGAACTGCGTTTACTAGAAGTAGACAACCGAGTTGTATTACCCATGGAAATAACAGTCCGAATACTAATCTCTTCCGAAGATGTCCTACCCTCATGAGCAGTCCCTTCTCTAGGACTAAAAACAGACGCAATTCCAGGTCGTTTAAATCAAACAACCCTTATGTCAACTCGTCCAGGCCTATTCTACGGTCAATGCTCAGAAATTTGCGGATCAAATCACAGTTTTATGCCAATTGTTCTTGAACTAGTCCCATTAAAATACTTTGAAAAATGATCCGCATCAATACTATAAAATTATGCCACAACTAGACACATCAACGTGACTTACAATAATTCTATCAATATTTTTAGTCCTCTTCATTATTTTTCAACTAAAAATCTCAAAACACAACTTCTACCACAACCCAGAATTAATAACAACAAAAACACCGAAACAAAATACTCCTTGAGAAACAAAATGAACGAAAATCTATTTGCCTCTTTCATTACCCCTATAATATTTGGTCTCCCCCTCGTTACCCTCATTGTTTTATTCCCTAGCCTATTATTTCCCACATCAAACCGACTAGTCAACAACCGCCTCATCTCCCTCCAACAGTGAATACTTCAATTAGTATCAAAACAAATAATGAGCATTCATAATACCAAAGGACAGACATGAGCATTAATGCTAATGTCCCTAATTTTATTTATTGGATCTACAAACCTACTAGGCCTCCTACCCCACTCATTTACACCAACTACACAACTATCAATAAACCTAGGCATGGCCATTCCTTTATGAGGAGGAGCTGTAATTACAGGCTTCCGCAACAAAACTAAAGCTTCACTCGCCCATTTCCTACCACAAGGGACACCCACCCCACTGATCCCAATACTAGTAATTATTGAAACCATCAGCCTATTTATTCAACCAGTAGCCCTTGCCGTACGATTAACAGCTAATATCACGGCAGGACACTTACTAATTCACCTAATTGGAGGAGCCACCCTTGCACTAATAAGCATTAATACCACAACAGCACTCATCACATTCATTATCCTAATTTTACTAACAGTTCTCGAATTCGCAGTGGCTATAATTCAAGCCTATGTATTTACCCTTCTAGTTAGCTTATACCTGCATGATAACACATAATGACACACCAAACCCACGCTTATCACATAGTAAACCCAAGCCCCTGACCTCTCACAGGAGCACTATCTGCCCTCCTAATAACATCTGGTCTCATCATATGATTTCACTTCAACTCAACAGCTCTACTAACTCTGGGCCTAACAACAAATATACTTACAATATACCAGTGATGACGAGATGTGATTCGAGAAAGCACCTTCCAAGGCCACCATACTCCGGCTGTCCAAAAGGGCCTTCGTTACGGAATGATTCTTTTCATTATCTCCGAAGTTCTATTCTTTACTGGATTTTTCTGAGCCTTCTACCACTCAAGCCTTGCCCCCACACCCGAACTAGGCGGCTGCTGACCTCCAACAGGCATTCACCCACTTAATCCCTTAGAAGTCCCACTACTCAACACCTCTGTCCTTCTAGCCTCAGGAGTATCCATTACTTGAGCTCACCATAGCCTCATAGAAGGGAACCGTTACCACATGTTACAAGCCCTATTCATTACCATCGCACTAGGCGTGTACTTTACACTGTTACAGGCATCAGAGTATTATGAAGCACCCTTTACAATCTCAGACGGAGTTTACGGTTCAACTTTCTTCGTAGCTACAGGATTTCACGGCCTCCATGTCATCATCGGATCCACCTTCCTAATTGTCTGCTTCTTCCGCCAATTAAAATTTCATTTCACCTCTAGTCACCATTTCGGTTTCGAAGCCGCTGCCTGATACTGACACTTCGTAGATGTAGTATGACTTTTCCTCTATATATCCATCTACTGATGAGGCTCATATAAACCTTATAATTACTCTCCTAACTAACTTCACGCTAGCTACATTACTCGTAACCATCGCATTCTGACTTCCCCAACTGAACGTGTATTCAGAAAAAACAAGCCCATACGAATGTGGATTTGACCCCATAGGGTCTGCTCGCCTCCCCTTCTCTATAAAATTCTTCCTAGTAGCCATCACATTCCTCCTTTTTGATCTAGAAATTGCACTACTCCTACCACTACCATGAGCCTCACAAACAACTAATCTAAACACAATGCTCACCATAGCTCTTCTCCTAATCTTCCTACTAGCCGTAAGCCTGGCCTACGAATGAACTCAAAAAGGACTCGAATGAACCGAATAATGTCCCTCGTATACATAAACATTATAATGGCATTCACAGTATCCCTCACAGGACTACTAATATACCGATCCCACCTAATATCTTCCCTCCTATGCCTAGAAGGAATAATACTATCCCTATTTATTTTAGCCACCCTAATAATCCTAAACTCACATTTTACCTTAGCCAGTATAATGCCCATTATTCTACTAGTTTTCGCAGCTTGCGAGGCAGCACTAGGCCTGTCCCTACTGGTAATGGTGTCAAATACATATGGCACCGACTATGTACAAAACCTTAACCTTCTACAATGCTAAAATACATTATCCCCACAATAATACTTATACCCCTAACCTGACTATCAAAAAATAGCATAATCTGAATCAACACCACACTTCACAGCTTGCTAATCAGCCTCACAAGCCTTCTCCTCCTAAATCAATTCGGTGATAATAGCCTCAACTTCTCATTAACTTTTTTCTCCGACTCCTTATCTACACCATTACTAATTCTAACCATATGACTTCTACCCCTAATACTCATAGCTAGCCAACATCATCTATCAAAAGAAAATCTAGCCCGAAAAAAACTCTTCATCTCAATGCTAATTCTACTACAACTATTTCTGATTATAACATTCACTGCCACAGAACTAATCTTTTTCTATATCATGTTTGAAGCAACACTAGTCCCCACACTTATCATTATTACTCGATGAGGAAATCAAACAGAACGCCTAAACGCCGGTCTCTATTTCTTGTTTTACACACTAGCAGGATCCCTGCCCCTATTAGTCGCACTGATTTATATTCAAAACACAATAGGATCACTAAATTTCCTTATTCTCCAGTACTGAGTTCAACCAATACCTAACTCATGATCCAACACTTTCATATGACTAGCATGCATAATAGCTTTCATAGTAAAGATACCACTATATGGACTCCACCTCTGACTTCCCAAAGCCCATGTAGAAGCTCCAATTGCGGGCTCCATGGTCCTTGCAGCAATCCTACTTAAACTAGGAGGATATGGCATGATACGGATTACATTACTTCTGAATCCAATCACCGACTTTATAGCATACCCATTCATTATATTATCATTATGAGGCATAATCATAACCAGCTCAATTTGCCTTCGCCAAACGGACCTAAAGTCACTCATTGCATATTCTTCCGTTAGCCACATAGCACTTGTCATTGTTGCCATTCTCATTCAAACACCCTGAAGCTACATAGGAGCCACCGCCCTAATAATTGCTCATGGTCTCACATCTTCCATACTTTTCTGCCTAGCAAACTCCAACTATGAACGAGTTCACAGCCGAACAATAATCCTAGCCCGCGGCCTACAAACACTCCTTCCACTAATGGCTGCCTGATGACTCCTAGCAAGTCTAACTAATCTAGCTCTACCCCCATCAATCAACCTAATCGGAGAACTATTTGTAGTAATATCAACCTTTTCATGATCTAACATCACAATCATTCTAATAGGACTTAATATGGTAATTACTGCTCTATATTCCCTCTACATACTAATCACAACACAACGAGGTAAACATACTCACCACATCAATAATATTTTACCCTCCTTCACACGAGAAAATGCACTTATATCACTGCATATACTACCACTCCTACTTCTATCCCTAAACCCGAAAATTATCCTAGGCCCCCTATACTATAAACCTATTTTCCTCCCTCACACTAGTCACCCTAATTCTACTAACCATACCCATCGCAGCAATCAATTTTAACACCCATAAATTCACCAATTATCCACTCTATGTAAAAACAACCATTTCATGCGCTTTCATCACTAGCATAATCCCCACAATAATATTCATCCACACAGGACAAGAAATAATTATCTCAAACTGACACTGACTAACCATCCAAACCCTCAAACTATCACTCAGCTTCAAAATAGACTTCTTCTCAATAATATTCGTTCCAGTAGCACTATTCGTTACATGATCTATTATAGAATTCTCAATATGATACATGCACTCAGACCCCAACATTAACCAGTTTTTCAAGTACTTACTCCTATTTCTCATTACAATACTTATTCTTGTCACTGCAAACAACCTCTTTCAACTTTTCATTGGCTGAGAAGGAGTTGGAATTATATCATTTCTACTGATCGGATGATGATATGGACGGACAGACGCCAACACAGCAGCCTTACAAGCAATCCTATATAACCGCATTGGTGACATCGGATTTATTCTAGCCATAGCATGATTTCTAATTAACCTCAACACCTGAGATCTCCAACAAATCTTTATACTAAATCCAAACGACTCAAACCTACCCCTAATAGGACTAATTCTAGCTGCAACCGGAAAATCCGCACAATTTGGCCTACATCCATGACTACCCTCTGCAATAGAGGGCCCAACACCCGTCTCAGCACTACTCCACTCAAGCACAATAGTAGTAGCAGGCATCTTCCTACTAATCCGGTTTTATCCACTAACAGAAAACAATAAATTTGGCCAATCAATCATATTATGTCTAGGGGCTATAACCACATTATTCACAGCAATATGCGCCCTCACCCAAAATGATATCAAAAAAATTATCGCTTTCTCTACATCCAGCCAACTCGGCCTCATAATAGTAACAATCGGAATTAATCAACCCCACCTAGCATTCCTTCACATCTGCACCCATGCCTTCTTCAAAGCCATATTATTTATATGCTCTGGCTCCATTATCCACAGCCTAAACGACGAGCAAGACATCCGAAAAATAGGAGGCCTATTTAAAGCAATGCCATTTACCACAACAGCCCTCATTATTGGCAGCCTTGCACTAACAGGAATACCCTTTCTCACCGGATTCTACTCCAAAGACCTGATTATTGAATCCGCTAATACGTCTTATACCAACGCCTGAGCCCTTTTAATAACATTAGTCGCCACCTCCTTCACAGCCATCTACAGCACTCGCATTATCTTTTTTGCACTCCTAGGACAACCCCGATTTCCAACCCTCATTAATATCAATGAAAATAACCCGTTCCTAATTAATTCAATCAAACGCTTACTAATTGGAAGCCTATTTGCAGGGTTCATTATCTCTAATAACATCCCTCCAATAACAATCCCCCAAATAACCATACCCCACTATCTAAAAATAACTGCCTTAACAGTCACAATCCTAGGCTTTATTCTAGCACTAGAAATCAGCAACACAACCCACTACCTAAAATTTAATTATCCATCAAACACATTCAAATTCTCTAACCTATTAGGATATTATCCTACAATTATACACCGCCTGACCCCCTATATAAACCTAACAATAAGCCAAAAATCAGCATCCTCTCTCCTAGATCTAATCTGACTAGAAACTATTCTACCAAAAACCATTTCACTAGCCCAAATAAAAATATCCACCACAATCACAAGCCAAAAGGGCCTAATTAAACTATATTTCCTCTCCTTCCTAATCACGATCCTCATTAGTACAACCTTACTTAATTTCCACGAGTAATCTCCATAATCACTACAACACCAATCAATAAAGACCAACCAGTAACAATAACCAATCAAGTACCATAACTGTATAAAGCAGCAATTCCCATAGCCTCCTCGCTAAAAAACCCAGAATCCCCCGTATCATAAATAACCCAATCCCCCATACCATTAAACTTAAATACAATTTCCACCTCCTTATCTTTCAACACATAATAAACCATAAGAAATTCCATTAATAAACCAGTAATAAACGTGCCTAAAACAACCTTATTAGAAACTCAAACCTCAGGATACTGTTCAGTAGCTATAGCTGTCGTATAACCAAAAACTACCATCATACCCCCTAAATAAATTAAGAAAACTATTAAACCTAAAAAAGACCCACCAAAATTCAACACAATACCACACCCAACCCCACCACTTACAATTAACCCCAACCCCCCATAAATAGGTGAAGGTTTTGAAGAAAACCCCACAAAACCTATCACAAAAATAATACTTAAGATAAACACAATGTATGTCATCATACTAATGATCAACATCCGAAAAACCCACCCACTAATAAAAATTGTAAACAACGCATTCATTGATCTCCCAGCTCCATCAAATATTTCATCATGATGAAACTTTGGCTCTCTCCTAGGCATTTGCTTAATTTTACAGATTCTAACAGGCCTATTCCTAGCAATACACTATACACCTGACACAACAACAGCATTCTCCTCTGTAACCCACATTTGCCGAGACGTAAACTATGGCTGAATTATCCGATATATACACGCAAACGGGGCATCAATATTTTTTATCTGCCTATTTATGCATGTAGGACGAGGCCTATACTATGGATCATATACCTTCCTAGAAACATGAAACATCGGAGTAATCCTCCTATTTGCGACAATAGCCACAGCATTCATAGGCTATGTTTTACCATGAGGACAAATATCATTCTGAGGAGCAACAGTTATTACCAACCTCCTTTCAGCAATTCCATATATTGGCACAAACCTAGTCGAATGAATCTGGGGAGGATTCTCAGTAGACAAAGCTACCCTCACCCGATTTTTCGCCTTTCACTTTATTTTCCCATTCATCATCGCAGCCCTCGCCATAGTTCACCTACTCTTCCTCCACGAAACAGGATCCAACAACCCCACAGGAATTCCATCGGACACAGATAAAATTCCCTTCCACCCTTATTACACCATTAAAGACATCCTAGGTGCTATCCTACTAATCCTCATCCTCATGCTACTAGTACTATTCACGCCTGACTTACTCGGAGACCCAGACAACTACACCCCAGCAAACCCACTTAACACTCCCCCTCACATCAAACCTGAATGATACTTCCTATTTGCGTACGCAATCTTACGATCAATCCCTAATAAACTAGGAGGAGTCCTCGCCCTAATCCTCTCAATCCTAGTCCTAGTAATTATACCCCTCCTCCATACATCAAAGCAACGGAGCATAATATTCCGACCAATCAGTCAATGTATATTCTGAATCCTAGTAGCCGACCTATTAACACTCACATGAATTGGAGGCCAGCCAGTTGAACACCCCTACATCATTATTGGACAACTAGCATCTATTATATATTTCCTTATCATTCTAGTCATAATACCAGTAGCTAGCATCATCGAAAACAACCTCCTAAAATGAAGACAA
>Nanger_granti
CATAGGTTTGGTCCCAGCCTTTCTGTTAACTTTTAGTAGACTTACACATGCAAGTATCCACATTCCAGTGAG-AATGCCCTTCAGGTCA-ACAAGACCAAAAGGAGCGGGTATCAAGCACAC-ACC--TGTAGCTCATGACACCTTGCTTAACCACACCCCC-ACGGGAGACAGCAGTGATAAAAATTAAGCCATAAACGAAAGTTTGACTAAGTTATACTAATTAGGGTTGGTAAATCTCGTGCCAGCCACCGCGGTCATACGATTAACCCAAGCTAACAGAAGCACGGCGTAAAACGTGTTTAAGCACTACGTC-AAATAGAGTTAAATTAAAATTAAGCTGTAAAAAGCCCCAGTTTTAGTAAAAATAAACGACGAAAGTAACTCTAAAACA-GCTGATACACTATAGCTAAGATCCAAACTGGGATTAGATACCCCACTATGCTTAGCCCTAAACACAAATAATTTT-ATGAACAAAATTATTCGCCAGAGCACTACCGGCAACAGCCTAAAACTCAAAGGACTTGGCGGTGCTTTATACCCTTCTAGAGGAGCCTGTTCTATAATCGATAAACCCCGATAAACCCCACCAGTCCTTGCTAATACAGTCTATATACCGCCATCTTCAGCAAACCCTGAAAA-GGAGCAAAAGTAAGCACAATCATAAGACATAAAAACGTTAGGTCAAGGTGTAACCTATGGATTGGAAAGAAATGGGCTACATTTTCT-ATCTCAAGAA-AACTTA-ATACGAAAGTTGCTGTGAAACTAGCAACCAAAGGAGGATTTAGTAGTAAACTAAGAATAGAGTGCTTAGTTGAATTAGGCCATGAAGCACGCACACACCGCCCGTCACCCTCCTCGAATGACTAAAACACACTC-AAACATATTTCAACATACTAAC-CACATGAGAGGAGACAAGTCGTAACAAGGTAAGCATACTGGAAAGTGTGCTTGGATAAACACCATGTCTAGCCCAAGCTTTTA---CCATTAATCTAACGATCAGAATAAAATAAAATAAAACATTCACCCC-TAGA-TTAAAGTATAGGAGATAGAAATTCTAAA-ATGGCGCGATAGAGAAAGTACCGTAAGGGAACGATGAAAGAAAA-ATAATCAAA-GTACAAAAAAGCAAAGATTACCCCTTGTACCTTTTGCATAATGAATTAACTAGCAAAAA-CTTAACAAAATGAATTTTAGCTAAGTAACCCGAAACCAGACGAGCTACTTATGAACCGTTGACTAAGAACCAACTCGTCTATGTAGCAAAATAGTGAGAAGATTTATAAGTAGAGGTGAAACGCCTAACGAGCCTGGTGATAGCTGGTTGTCCAGAAAATGAATATTAGTTCAGCTTTAAAGATACCAAAAATACAAACAAAT-TTACTGTATCTTTAAAAGTTAGTCTAAAAAGGTACAGCCTTTTAGA-AATGGATACAACCTTAACTAGAGAGTAAGATTCAACA-CAACCATAGTAGGCCTAAAAGCAGCCATCAATTAAGAAAGCGTTAAAGCTCAACAATCAAACAATACTTAATCCCACTAACAA-ACTAACTAACTCCTAGACC-CACTACTGGACCACTCTATTATAAAATAGAAGCAATAATGTTAATATGAGTAACAAGAAATAACTTCTCCCTGCATGAGTTTAAGTCAGTACCTGATAATACCCTGACTATTAACGGTAA-ATAAAAATAACCCAAAAATAAATAATTTATTTATCATACTGTTAACCCAACACAGGAATGCATCCA--GGAAAGATTAAAAGAAGTAAAAGGAACTCGGCAAACAC-AAACCCCGCCTGTTTACCAAAAACATCACCTCCAGCATTTCTAGTATTGGAGGCACTGCCTGCCCAGTGAC-AAACGTTAAACGGCCGCGGTATCCTGACCGTGCAAAGGTAGCATAATCATTTGTTCTTTAAATAAGGACTTGTATGAATGGCCACACGAGGGTTTTACTGTCTCTTACTTCCAATCAGTGAAATTGACCTTCCCGTGAAGAGGCGGGAATAAAAAAATAAGACGAGAAGACCCTATGGAGCTTTAACTAATTAGTTCAGAAACAAAAAAACTT-AACCACCAAGGGA-TAACACTAGTTTTT-ATGAACTAACAGTTTCGGTTGGGGTGACCTCGGAGAACAGATAATCCTCCGAGCGATTT-TAAAAACTAGACACACAAGTCAAATTGAACCATCGCTTATTGATCCAAAA---TTTGATCAACGGAACAAGTTACCCTAGGGATAACAGCGCAATCCTATTCAAGAGTCCATATCGACAAT-AGGGTTTACGACCTCGATGTTGGATCAGGACACCCCGATGGTGCAACCGCTATCAAAGGTTCGTTTGTTCAACGATTAAAGTCCTACGTGATCTGAGTTCAGACCGGAGCAATCCAGGTCGGTTTCTATCTATT-ATGAATTTCTCCCAGTACGAAAGGACAAGAGAAATAAGGCCAACTTTAAAA-ACGCGCCTTAAACCAATTAATGACTCCATCTCAATTAATCCT---ACAAATAAGACCTGCCCTAGC-AAAGGGCTTAAAA-TGTTTATAATAAATATTCTAACATTAATTATTCCCATTCTACTAGCTGTAGCATTTCTCACATTGGTTGAACGAAAAGTTCTAGGCTACATACAACTCCGAAAAGGCCCAAATGTTGTAGGCCCATACGGCCTACTCCAACCAATCGCAGACGCAATTAAACTTTTTATCAAAGAACCATTACGACCCGCAACATCCTCTATTTCAATATTCATTCTTGCACCTATTCTAGCCCTAAGCCTCGCCCTGACCATATGAATCCCCTTACCTATACCTTACCCCCTCATCAACATAAACCTGGGAGTTCTATTCATACTAGCCATATCAAGCCTAGCTGTATACTCAATCCTATGATCAGGGTGAGCTTCCAACTCAAAATACGCACTCATCGGAGCCCTACGAGCAGTAGCACAAACAATCTCATATGAAGTAACACTAGCCATCATTCTCCTATCGGTACTCCTAATAAATGGATCCTTTACCCTCTCCACACTAATTATTACACAAGAACAAGTGTGAATAATCTTTCCAGCATGACCACTAGCGATAATATGATTTATCTCAACACTGGCAGAAACAAACCGAGCACCATTTGACCTTACCGAAGGAGAATCAGAACTAGTATCAGGCTTTAACGTAGAATATGCAGCAGGACCATTCGCCCTATTCTTTATAGCAGAATATGCAAACATTATTATAATAAATATCTTCACAACAACCCTATTCCTAGGAGCATTCCATAGCCCATACATACCAGAACTCTACACAATTAACTTCACCATCAAATCATTACTACTTACAATCACCTTCCTATGAATTCGAGCATCCTACCCTCGATTCCGCTACGATCAACTAATACATTTACTATGAAAAAGTTTTTTACCCTTAACACTAGCACTATGCATATGACACGTATCATTACCCATCCTCCTATCAAGCATCCCCCCACAAACGTAATAAACCCAATTATCTTTATCATCATTTTAACAACCGTCCTACTCGGAACTATTATTGTTATAATTAGCTCCCACTGATTACTCATCTGAATTGGATTTGAAATAAACATGCTTGCCATCATCCCCATTATAATAAACAAACACAACCCACGAGCTACAGAAGCATCAACTAAATATTTTCTCACCCAATCAACAGCCTCAATACTACTGATAATAGCCGTTATTATTAATCTCATATTCTCAGGTCAATGAACCGTAATAAAACTATTTAATCCAACGGCCTCTATGCTAATGACTATAGCCCTTGCTATAAAATTAGGGATAGCTCCATTCCACTTCTGAGTCCCAGAAGTAACACAAGGCATCCCCTTATCCTCCGGCCTAATCCTACTAACATGACAAAAACTAGCACCAATATCCGTACTTTACCAAATTTCTCCATCCATTAACCTAAACTTAATCCTAACCCTATCTATCCTGTCAATCATAATTGGAGGCTGAGGAGGACTAAACCAAACCCAGCTACGAAAAATCATAGCTTACTCATCAATTGCCCACATAGGCTGAATAACAGCAGTACTGCTCTACAACCCCACCATAACATTATTAAACTTAATCATTTATATTATCATAACCTCCACCATATTTATACTATTCATAGCCAACTCAACTACAACCACCCTATCACTATCACACACATGAAACAAAATACCCATCATAACAGTTCTAATCCTTGCTACTCTCCTATCGATAGGAGGACTTCCCCCACTATCAGGATTTATACCAAAATGAATAATTATTCAAGAGATAACAAAAAATGACAACATCATTCTACCGACCCTGATAGCAATTACAGCACTACTAAACCTATACTTCTACATACGACTCACATACTCCACAGCACTTACAATATTCCCCTCCACAAATAACATAAAAATGAAATGACAATTTTCCATTACAAAACAAATGACCCTCTTACCAACAATAGTCACACTATCTACTATATTACTACCACTTACACCAATCCTATCCATTCTAGAAT-TATGTTCATCAACCGCTGATTATTTTCAACTAACCACAAGGATATTGGCACCCTATATCTCTTATTCGGTGCCTGAGCTGGCATAGTAGGAACCGCCTTAAGCTTACTTATCCGTGCCGAATTAGGTCAACCCGGAACTTTACTCGGAGATGATCAAATTTACAATGTAGTCGTGACCGCACATGCATTCGTAATAATTTTCTTTATAGTAATACCCATTATAATCGGAGGATTTGGTAATTGACTAGTCCCTCTAATAATTGGTGCTCCTGATATAGCATTTCCCCGAATAAACAATATAAGCTTCTGACTCCTCCCTCCCTCTTTTCTACTGCTCTTAGCATCTTCTATAGTTGAAGCAGGAGCAGGAACAGGCTGAACCGTGTACCCTCCCCTAGCAGGCAACCTAGCCCACGCAGGCGCCTCAGTAGATCTAACCATTTTCTCCCTCCACCTAGCAGGTGTCTCCTCAATCTTAGGCGCCATCAACTTTATTACAACAATCATTAATATAAAACCCCCTGCAATATCACAATACCAAACCCCTTTATTCGTATGATCTGTTCTAATTACTGCCGTACTTCTACTTCTTTCACTTCCTGTACTAGCTGCCGGTATTACAATACTTCTAACAGACCGAAACCTAAATACAACTTTTTTTGATCCAGCAGGAGGAGGAGATCCAATTCTATATCAACATCTATTCTGATTCTTCGGTCACCCTGAAGTGTATATTCTTATTTTACCCGGATTTGGAATAATTTCCCACATTGTTACCTACTATTCAGGAAAAAAGGAACCATTTGGGTACATGGGAATAGTATGAGCCATGATGTCCATCGGGTTTTTAGGATTTATTGTATGAGCTCACCACATATTTACAGTTGGAATAGACGTTGACACACGAGCCTATTTCACATCAGCTACCATAATTATTGCTATTCCAACTGGAGTGAAAGTCTTCAGCTGACTGGCCACGCTTCACGGAGGTAATATTAAATGATCACCCGCTATAATATGAGCACTAGGCTTTATTTTCCTTTTTACAGTCGGAGGCTTAACTGGAATTGTTCTAGCTAATTCCTCTCTTGATATTGTTCTCCACGATACGTATTATGTAGTTGCACATTTCCACTATGTCTTATCAATAGGAGCTGTATTTGCCATTATGGGAGGATTCGTACACTGATTTCCACTATTTTCAGGCTATACCCTTAATGATACATGAGCCAAAATTCACTTCGCAATTATATTTGTAGGTGTAAATATAACTTTCTTTCCACAACATTTCCTAGGACTGTCTGGAATGCCACGACGATATTCTGATTATCCTGATGCATATACAATATGAAATACTATCTCATCTATAGGCTCATTCATCTCACTAACAGCAGTCATGTTGATAATTTTCATCATTTGAGAAGCATTCGCATCCAAACGAGAAGTCCTAACCGTAGATCTCACCACAACAAACCTAGAGTGACTAAATGGATGTCCTCCCCCATACCACACATTTGAGGAACCCACATACGTCAACCTAAAATATGGCATATCCCATACAACTAGGATTTCAAGACGCAACATCACCTATTATAGAGGAGCTACTACACTTTCATGACCACACTTTAATGATCGTTTTCCTAATTAGCTCCCTGGTACTTTATGTTATCTCGCTTATACTAACAACAAAATTAACGCACACTAGTACAATAGATGCACAAGAAGTAGAAACAATTTGAACAATTCTACCGGCCATTATCCTAATCCTAATCGCCCTCCCATCTCTACGCATCCTATACATAATAGATGAAATTAACAATCCATCTCTTACGGTAAAAACCATGGGGCATCAGTGATACTGAAGTTATGAGTACACAGACTACGAAGACCTAAGCTTCGACTCCTACATAATTCCAACATCAGAACTAAAACCAGGAGAACTACGACTACTAGAAGTAGACAACCGAGTTGTTCTACCCATAGAAATGACAATTCGAATACTTATTTCCTCCGAAGATGTACTTCACTCATGAGCCGTGCCTTCCCTAGGACTAAAGACAGATGCAATTCCAGGCCGCCTGAATCAAACAACTCTCATATCAACTCGACCAGGCCTGTATTATGGTCAATGTTCAGAAATCTGCGGATCAAACCACAGCTTTATGCCAATCGTTTTAGAAATAGTCCCACTGAAATACTTTGAAAAATGATCCGCATCAATACTATAAGATTATGCCACAACTAGACACATCAACATGGCTTACAATAATCTTATCAATATTCCTAGTTCTCTTCATTATCTTTCAACTAAAAATCTCAAAACATAACTTCTACCACAACCCAGAACCAACACCTACAAAAACACTAAAACAAAATACCCCTTGAGAAACAAAATGAACGAAAATCTATTTGCCTCTTTCATTACCCCTATAATTCTAGGCCTCCCCCTCGTCACCCTTATTGTCCTATTTCCCAGCTTATTATTTCCAACATCAAACCGGCTAATAAACAATCGCCTTATCACTCTTCAACAATGAGCACTTCAACTTGTATCTAAACAAATAATGAGCATCCATAACCCTAAAGGACAAACATGAGCACTAATACTAATATCCCTAATTCTATTTATTGGGTCAACGAACTTATTAGGCCTACTACCCCACTCTTTTACACCAACCACACAATTGTCAATAAACCTAGGCATAGCCATTCCCCTATGAGCAGGAGCTGTAATTACGGGCTTCCGCAACAAAACCAAGGCATCACTCGCTCACTTTTTACCACAAGGAACACCCACTCCCCTAATCCCTATACTGGTAATTATCGAAACTATCAGTCTATTTATTCAACCAGTAGCCCTTGCAGTACGACTAACAGCCAACATTACAGCAGGACACCTATTAATTCACTTAATTGGAGGAGCCACGTTAGCACTAATAAATATTAGCACTACAACAGCTCTCATTACATTTATTATCTTAATCCTACTAACAATCCTTGAATTCGCAGTAGCCATAATTCAAGCTTACGTATTTACTCTTCTAGTTAGCCTATACTTACACGATAACACATAATGACACACCAAACCCACGCCTATCACATAGTAAACCCCAGCCCCTGACCTCTCACAGGAGCACTATCTGCCCTCCTAATAACATCCGGTCTAATTATATGATTCCATTTTAACTCAGTAGCCTTACTTATACTTGGTTTAACAACAAACACACTCACTATATACCAATGATGGCGAGACGTAATCCGAGAAAGCACATTCCAAGGTCACCACACCCCAAATGTTCAAAAAGGCCTACGCTATGGAATAATTCTTTTTATTATCTCAGAAGTTTTATTCTTTACCGGATTTTTCTGAGCATTTTATCACTCAAGCCTTGCCCCCACACCCGAATTAGGCGGCTGCTGACCCCCAACAGGTATCCACCCACTTAACCCGCTAGAAGTTCCACTACTCAATACCTCCGTCCTTTTAGCCTCAGGAGTCTCTATTACCTGAGCCCATCATAGTCTCATAGAAGGAGATCGCAACCACATACTTCAAGCCCTATTTATTACCATTGCACTAGGGGTGTACTTCACATTACTTCAAGCCTCAGAATACTATGAAGCACCTTTTACCATCTCAGATGGTGTCTATGGCTCAACCTTCTTTGTAGCAACAGGCTTCCACGGCCTCCATGTTATCATTGGATCAACCTTCCTAATCGTATGTTTTTTCCGACAACTAAAATTCCACTTCACCTCTAGTCACCATTTCGGCTTTGAAGCAGCTGCCTGATATTGACACTTCGTAGACGTCGTATGACTTTTCCTCTATGTTTCTATCTATTGATGAGGCTCATATAAACTTAATATTAGCCCTCCTAACCAATCTTACACTAGCCACACTACTTGTTATTATCGCATTTTGACTTCCCCAATTAAATGTATACTCAGAAAAAACAAGCCCATACGAATGCGGATTTGACCCTATAGGATCCGCCCGCCTTCCTTTTTCCATAAAATTTTTTTTAGTAGCTATTACATTCCTCCTATTTGACCTAGAAATTGCACTACTCCTACCATTACCATGAGCCTCACAAACAACAAACCTAAATACAATGCTTACTATAGCCCTCCTCCTAATTTTTCTGCTAGCCGTGAGCTTAGCCTATGAGTGAACCCAAAAAGGACTCGAATGAACTGAATAATGTCCCTCGTGTACATAAACATTATAGTAGCATTCGCAGTATCTCTTACAGGGCTACTAATATATCGATCTCATCTAATATCATCCCTCCTATGCCTAGAAGGAATAATATTATCACTATTCATCATAGCCACCTTAATAATTCTAAATTCACATTTTACCCTAGCTAGTATAATACCCATTATCCTATTAGTATTTGCAGCCTGTGAAGCAGCATTAGGCTTATCCTTATTAGTTATAGTATCAAACACATATGGAACCGACTACGTACAGAATCTCAACCTCCTACAATGCTAAAATATATTTTTTCCACAATAATACTTATACCCCTAACCTGGTTATCAAAGAGCAGCTTAATTTGAGTTAATTCCACAACACACAGCCTATTAATTAGCTTCACAAGCCTGCTCCTTATAAATCAATTCGGCGATAACAGCCTCAACTTCTCACTAATTTTCTTCTCAGACTCCCTATCTACACCTCTACTAATCCTAACTATATGACTTCTCCCTCTTATACTAATAGCTAGTCAACACCATCTATCAAAAGAAAACTTGACCCGAAAAAAACTATTTATTACTATACTGGTCCTACTACAAACATTCCTAATCATAACATTCACCGCCATAGAACTGATCTTCTTCTATATCCTATTTGAAGCAACACTAGTTCCAACACTTATTATTATTACCCGATGAGGAAACCAAACAGAACGTCTGAATGCCGGTCTCTACTTCCTATTCTACACACTAACAGGATCCCTACCCTTATTAGTAGCACTAACCTACGTCCAAAATACAGCAGGATCCCTAAACTTTCTAATCCTCCAATACTGAGTACAACCATTATCCAACTCTTGATCTAACGTCTTCACATGACTAGCATGCATAATGGCTTTTATAGTGAAAATACCACTATATGGTCTTCACCTCTGACTACCCAAAGCACACGTAGAAGCCCCCATTGCGGGCTCCATGGTTCTTGCAGCGATTCTACTAAAGTTAGGAGGATATGGAATGCTACGAATTACACTCCTCCTAAATCCAGTAACCGAATTCATAGCATACCCATTCATTATACTATCCCTATGAGGTATAATTATAACTAGCTCAATCTGCCTTCGTCAAACAGACCTAAAATCACTCATTGCATACTCCTCCGTAAGCCATATAGCACTTGTTATCGTAGCCATCCTTATCCAAACACCCTGAAGTTACATAGGGGCTACCGCCCTAATAATTGCTCATGGCCTCACATCCTCCATACTTTTCTGCCTAGCAAACTCTAATTACGAGCGAATTCACAGCCGAACAATAATTCTAGCTCGTGGCCTGCAAATATTCCTTCCACTAATAGCAACCTGATGACTCCTAGCAAGCTTAGCCAACCTAGCCTTACCCCCCACAATTAACCTAATTGGAGAATTATTTGTAGTAATATCAGCCTTCTCATGGTCCAATATTACAATTATCCTAATGGGATTAAATATAGTAATTACCGCCCTATACTCTCTCTATATACTAATCACAACACAACGAGGCAAGTATACTTATCATATCAACAACATCTTACCCTCCTTTACACGAGAAAATGCACTCATGTCCCTACATATCCTACCCCTACTACTCCTATCCCTAAACCCAAAAATCATCTTAGGCCCCCTATACTATAAACATATTTTCCTCCTTTACACTAGTAACCTTACTCTTGTTAACCGTACCTATTATGATAACAAGTTCTGACACCTATAAAACCTCCAACTATCCACTCTACGTAAAAACAACTATCTCATGCGCTTTCCTCACTAGCATAATCCCCACAATAATATTTATTCATACAGGACAAGAAATAGTTATTTCAAACTGGCACTGACTAACCATTCAAACTCTTAAATTATCACTCAGCTTTAAAATAGACTATTTCTCAATAATATTTGTTCCAGTAGCACTATTCGTCACATGATCTATTATAGAGTTTTCCATATGATATATACATTCAGACCCTTACATCAACCAATTCTTTAAGTACCTACTTCTTTTCCTCATCACAATACTCATTCTTGTAACTGCAAACAACCTATTTCAACTATTTATTGGTTGAGAAGGAGTCGGAGTTATATCATTTCTACTTATTGGATGATGATACGGACGAGCAGACGCAAACACAGCAGCTCTACAGGCAATTCTATATAACCGTATTGGTGACATTGGATTTATCCTAGCAATAGCATGATTTCTAATAAATCTCAATACTTGAGATCTCCAACAAATTTTTATACTAAACCCCAGCAACTCTAACCTACCCCTAATTGGCCTCACACTAGCTGCAACTGGAAAATCCGCACAATTTGGCTTACACCCATGACTGCCCTCCGCAATGGAAGGCCCCACCCCTGTATCAGCACTACTCCACTCAAGCACAATAGTAGTAGCAGGCATTTTCCTATTAATTCGCTTCTACCCACTAACAGAAAATAACAAATTTGCCCAATCCATCATACTATGCCTAGGGGCCATCACCACTTTATTTACAGCAATGTGTGCCTTAACCCAAAATGATATCAAAAAAATTGTTGCCTTCTCTACATCCAGCCAACTAGGCCTCATAATAGTAACCATTGGCATTAACCAACCCTACCTAGCATTTCTTCACATCTGCACCCACGCCTTCTTCAAAGCCATATTATTCATATGCTCCGGCTCTATTATCCATAGCCTAAACGACGAACAAGACATCCGAAAAATGGGAGGCCTATTCAAAGCTATACCATTTACCACTACAGCCCTAATTATTGGCAGTCTTGCACTAACAGGAATGCCTTTCCTCACTGGATTTTATTCCAAAGACCTAATTATCGAAGCCGCCAACACGTCATATACCAACGCCTGAGCCCTCCTAATAACATTAATTGCTACCTCTTTCACAGCTATCTACAGCACCCGAATTATCTTCTTTGCGCTCCTAGGACAACCCCGTTTCCCAACCTTAATTATCATTAATGAGAATAACCCTTTCTTAATTAACTCAATTAAACGTTTACTAATCGGAAGCCTTTTCGCAGGATTCATTATCTCCAATAACATCCCTCCAATAACAGTTCCCCAAATAACTATGCCCTGCTACCTAAAAATAATAGCCCTGGCAGTCACCATCCTAGGCTTTATTCTGGCACTAGAAATTAGTAACACAACCTACAACCTAAAATTCAAATATCCATCAAACGCTTTTAAATTCTCTAACCTTCTAGGATATTACCCCACAATTATACACCGCCTAACCCCTTACGCAAACTTGACAATAAGCCAAAAATCAGCATCCTCTATCCTAGACCTAATCTGACTAGAAAACATCCTACCAAAAACCACCTCACTAATCCAAATAAAAATATCAACCGTAGTTACAAACCAAAAAGGCCTAATCAAACTGTACTTCCTCTCTTTCCTAATTACAATTCTTGTAAGCACAATTTTACTTAATTTCCACGAGTAATTTCTATAATTACCACAACACCAATCAATAAAGACCAACCAGTCACAATAACTAATCAAGTACCATAACTGTATAAAGCCGCAATCCCCATAGCTTCCTCACTAAAAAACCCAGAGTCCCCTGTATCATAAATTACTCAATCCCCTAAACCATTAAACTTAAATACAATCTCCACTTCTTTGTCCTTCAACACATAATAAACCATCAAAAATTCCATTAACAAGCCAATAATAAATGCCCCCAAAACAGTTTTATTAGAAACCCAAATCTCAGGGTATTGCTCAGTAGCTATAGCTGTTGTATAACCAAAAACCACTATTATACCCCCCAAATAAATTAAAAAAACCATTAAACCTAAAAAAGATCCACCAAAATTTAACACAATACCACAACCAACTCCACCACTTACAATTAACCCCAACCCCCCATAAATAGGAGAAGGCTTTGAAGAAAACCCCACAAAACCAACCACAAAAATAACACTTAAAATAAACACAATGTATGTTATCATACTAATGATCAATACCCGAAAAAGCCACCCACTTATAAAAATTGTAAACAACGCATTCATCGACCTCCCAGCCCCATCAAACATCTCATCATGATGAAACTTCGGCTCCCTTCTAGGCATCTGTTTAATTCTACAAATCCTAACAGGTCTATTCTTAGCAATACACTATACAGCCGACACAGCAACAGCATTCTCCTCCGTCACCCATATCTGCCGAGACGTTAACTATGGCTGAATTATCCGATACATACATGCAAATGGGGCATCCATATTCTTTATCTGCCTTTTCATGCATGTAGGGCGAGGCCTCTACTACGGATCATACACATTTCTAGAAACATGAAATGTCGGAGTAATTCTTCTATTCGCAACAATAGCCACAGCATTCATAGGATATGTCCTACCATGAGGACAAATATCTTTTTGAGGAGCAACAGTTATCACTAACCTCCTCTCAGCAATCCCATACATCGGTACAAACCTAGTAGAATGAATCTGAGGAGGGTTCTCAGTAGATAAGGCAACACTCACCCGATTCTTTGCCTTCCATTTTATCCTTCCATTCATCATTGCAGCCCTTGCCATAGTCCACCTATTATTTCTTCACGAAACAGGATCTAACAACCCCACAGGAATTTCATCAGATGCAGACAAAATTCCGTTCCATCCCTACTACACCATTAAAGACATCCTAGGAGCACTACTACTAATTCTAGCCCTCATACTCCTAGTTCTATTCACACCGGACCTGCTTGGAGACCCAGACAACTACACACCAGCAAACCCACTCAATACACCCCCACATATCAAACCTGAGTGATATTTCCTATTTGCATACGCAATCCTCCGATCAATTCCCAACAAGCTAGGAGGAGTCCTAGCCCTAGTCCTATCAATCTTAATCCTAGTCCTTATACCTTTACTTCATACATCTAAGCAACGAAGTATAATATTTCGACCACTCAGCCAATGTCTATTCTGACTCCTAGTAGCAGACCTGTTAACACNCACATGGATCGGAGGACAGCCAGTTGAACACCCATACATTATTATTGGACAACTAGCATCAATCACGTACTTCCTACTTATCCTAGTTCTGATACCAGTAGCTAGCACCATTGAAAATAAACTCCTAAAGTGAAGATAA
>Muntiacus_reevesi
TATAGGTTTGGTCCCAGCCTTCCTATTAACCCTTAATAGACTTACACATGCAAGCATCCACATCCCAGTGAA-AATGCCCTCTAAGTT-AATAAGACTAAGAGGAGCTGGTATCAAGCACAC-ATC-C-GTAGCTCACGACGCCTTGCTCAGCCACACCCCC-ACGGGAGACAGCAGTGATAAAAATTAAGCCATAAACGAAAGTTTGACTAAGCCATATTAATTAGGGTTGGTAAATTTCGTGCCAGCCACCGCGGTCATACGATTAACCCAAGTTAATAGGTATACGGCGTAAAGCGTGTTAAAGCACTATTTCCAAATAAAGCTAAATTTCAATTAAGCTGTAAAAAGCCATAATTGCAACAAAAATAAATAACGAAAGTAACTTTACAGTT-GCTGAAACACGATAGCTAGGACCCAAACTGGGATTAGATACCCCACTATGCCTAGCCCTAAACACAAATAGTTTCCACAAACAAAACTATTCGCCAGAGTACTACCGGCAATAGCTTAAAACTCAAAGGACTTGGCGGTGCTTTATACCCTTCTAGAGGAGCCTGTTCTATAATCGATAAACCCCGATAGACCTCACCATTCCTCGCTAATACAGTCTATATACCGCCATCTTCAGCAAACCCTAAAAA-GGAATAAAAGTAAGCGCAATCATAATACGTAAAAACGTTAGGTCAAGGTGTAACCTATGGGATGGGAAGAAATGGGCTACATTTTCT-AACTTAAGAATAATTCATATACGAAAGTTATTATGAAATTAATAACCAAAGGAGGATTTAGCAGTAAACTAAGAATAGAGTGCTTAGTTGAATTAGGCCATGAAGCACGCACACACCGCCCGTCACCCTCCTCAAGTAAGTACGATATGCTC-AAACTTATTTATATATATTAAT-CATATGAGAGGAGATAAGTCGTAACAAGGTAAGCATACTGGAAAGTGTGCTTGGATAAATACCAATTCTAG-CCCATAAGCCA---ATTCACACTAAATTACCAATTTATTATAAA-TAAAACATTTACCTA-CCAT-TAAAAGTATAGGAGATAGAAATTTTAA-TATGGCGCTATAGAGATAGTACCGTAAGGGAACGATGAAAGAAAA--AAATCAAA-GTACAAAGAAGCAAAGATTACCCCTTGTACCTTTTGCATAATGAGTTAACTAGCA-AAAACTTAACAAAATGAATTTTAGCTAAGTACCCCGAAACCAGACGAGCTACTTATGAACAATTTATCGAGAACCAACTCATCTATGTAGCAAAATAGTGAGAAGATTTGTAAGTAGAGGTGAAACGCCTAACGAGCCTGGTGATAGCTGGTTGTCCAGAAAATGAATATTAGTTCAGCTTTAAAAATACCAAAAATATTAACAAATTATAATGTATTTTTAAAAGTTAGTCTAAAAAGGTACAGCCTTTTAGA-AACGGATACAACCTTAATTAGAGAGTAAAACTTAATACAAATCATAGTAGGCTTAAAAGCAGCCACCAATTAAGAAAGCGTTAAAGCTCAACAGTAA-AACAACCTTAATTCCAACAACAA-GT-AATCAACTCCTAACCC--AATACTGGACTAATCTATT-AAAAATAGAAGCAATAATGTTAATATGAGTAACAAGAAATA-TTTCTCCCTGCATGAGTTTAAGTCAGTATCTGATAATATTCTGACTATTAACAGCAAGATAAGAATAACCTACCCATAAATAATTTATTAATCATACTGTTAATCCAACACAGGAATGCACTTAA-GGAAAGATTAAAAGAAGTAAAAGGAACTCGGCAAACACTAAACCCCGCCTGTTTACCAAAAACATCACCTCTAGCATTACTAGTATTAGAGGCACTGCCTGCCCAGTGAC-AACCGTTAAACGGCCGCGGTATCCTGACCGTGCAAAGGTAGCATAATCACTTGTTCTCTAAATAAGGACTTGTATGAATGGCCACACGAGGGTTTTACTGTCTCTTACTTCCAATCAGTGAAATTGACCTTCCCGTGAAGAGGCGGGAATATATTAATAAGACGAGAAGACCCTATGGAGCTTTAACTACTTAGCCCAAAGA-AA-CAAAATT-TATTTCTAAGGAAACAACAACATTCTCT-ATGGGCTAACAGCTTTGGTTGGGGTGACCTCGGAGAACAAAAAATCCTCCGAGCGATTT-TAAAGACTAGACCCACAAGTCAAATCACATAATCGCTCATTGATCCAAATAA--TTGATCAACGGAACAAGTTACCCTAGGGATCCCAGCGCAATCCTATTCAAGAGTCCATATCGACAAT-AGGGTTTACGACCTCGATGTTGGATCAGGACATCCCGATGGTGCAACCGCTATCAAAGGTTCGTTTGT-CAACGATTAAAGTCCTACGTGATCTGAGTTCAGACCGGAGTAATCCAGGTCGGTTTCTATCTATT-ATGTATTTCTCCCAGTACGAAAGGACCAGAGAAATAAGGCCAACTTCAAAC-AAGCGCCTTAAATTAATTAATGATATTATCTTAATTAACTAT---ACAAACAGACCCTACCCTAGA-GAAGGGTTTTAAA-TGTTTATAATTAATATTTTAATACTAATTATTCCTATCCTATTAGCCGTAGCATTCCTTACACTAGTAGAACGAAAGGTACTAGGGTATATGCAATTTCGAAAAGGCCCAAATGTTGTAGGCCCCTACGGCCTGCTCCAACCTATTGCAGATGCCATCAAACTCTTTATCAAAGAACCACTACGACCCGCTACATCTTCAATTTCAATATTCATTTTAGCCCCTATCCTAGCCCTAAGCTTAGCTCTAACCATATGAATCCCCCTACCCATACCATACCCTCTCATTAACATGAACCTAGGGGTCCTGTTCATACTAGCAATATCAAGCCTGGCCGTGTATTCCATTCTCTGATCAGGCTGAGCCTCCATTCTAAGTTATGCACTAATCGGAGCCCTACGGGCAGTAGCACAAACAATCTCATATGAAGTAACACTAGCTATCATCCTACTATCAGTCCTTCTAATAAATGGATCTTTTACACTCTCCACTTTAATCATTACACAAGAACAAGTATGACTTATTTTCCCAGCATGACCCTTAGCAATAATATGATTTATCTCAACATTAGCAGAAACAAACCGAGCCCCCTTTGATCTCACCGAAGGCGAATCAGAACTAGTCTCTGGCTTTAATGTAGAATATGCAGCAGGACCATTTGCCCTATTTTTCATAGCAGAATATGCAAACATCATTATAATGAATATTTTCACAACAATTTTATTCCTTGGAGCTTTTCACAACCCGATCTTACCAGAGCTCTACACAATCAACTTTACTATTAAATCCCTACTGTTAACAATTTCCTTCCTATGAATTCGAGCATCTTATCCTCGATTTCGCTATGACCAACTAATACATTTATTATGAAAAAATTTTTTACCCCTTACACTAGCCCTATGCATATGGCATGTATCACTACCCATCTTCCTATCAAGCATTCCCCCACAAACATAATAAACCCAATCATCTTTATTATTATCCTATCAACACTAATACTAGGCACTATTATTGTTATAATTAGCTCCCACTGACTACTTGTATGAATCGGATTTGAAATAAATATACTCGCTATCATCCCCATTATAATAAAGAAGCACAACCCACGAGCCACAGAAGCATCCACCAAATATTTTTTAACCCAATCTACAGCCTCAATATTACTAATAATAGCTGTCATTATTAATCTTATATTCTCAGGCCAATGAACTGTAATAAAATTATTTAACCCAATGGCATCTATACTTATAACAATAGCTCTCACCATAAAATTAGGAATAGCCCCATTTCACTTCTGAGTTCCAGAAGTAACACAAGGCATCCCCCTATCATCAGGCCTGATCCTACTCACATGACAAAAATTAGCACCCATATCAGTACTCTACCAAATTTTTCCATCCATTAATTTAAATATAATTCTAACTATTTCCATTTTATCAATTATAATTGGAGGCTGAGGGGGACTAAACCAAACACAACTACGAAAGATTATAGCATATTCGTCAATTGCTCACATAGGCTGAATAACAGCAGTCCTGCCGTATAATCCCACAATAACACTACTAAACCTGATCATTTATATTATCATAACCTCCACTATATTCTCACTATTTATAGCTAACTCAGCTACTACCACTTTATCACTATCACACACTTGAAATAAAATACCTGTAATAGCCACTCTAATCCTTGTGACCCTCCTATCAATAGGAGGACTTCCCCCACTATCGGGATTCATGCCGAAATGAATGATTATTCAAGAAATAACAAAAAATGATAGCCTCATCCTACCTACCCTCATGGCAATTACAGCACTCCTAAACTTGTATTTCTACATACGACTTACATATTCTACCGCACTAACAATATTTCCTTCCATAAATAATATAAAGATAAAATGACAATTCCCTACTACAAAACAAATAACTCTTCTACCCACAATAGTTATTTTATCCACCATACTACTACCACTCACACCAATCCTATCAGTACTAGAAT-TATGTTCATTAACCGCTGATTATTTTCAACCAATCACAAAGACATCGGCACCTTGTACTTACTATTTGGTGCCTGAGCAGGCATAGTAGGAACAGCCCTAAGCCTGTTAATTCGTGCTGAACTGGGTCAACCAGGGACCCTACTTGGGGATGACCAAATTTATAACGTAATTGTAACCGCACATGCATTCGTAATAATTTTCTTTATAGTAATACCCATCATAATTGGAGGATTCGGCAACTGACTAGTTCCTTTAATAATTGGTGCTCCAGACATAGCATTCCCTCGAATAAATAACATAAGCTTCTGGCTTCTCCCACCCTCTTTTCTACTACTTCTAGCATCATCTATAGTTGAAGCTGGCGCAGGAACAGGCTGAACCGTATATCCCCCTCTAGCTGGTAATCTAGCCCATGCAGGAGCTTCAGTAGATCTGACTATTTTTTCTTTACACTTAGCAGGTGTCTCTTCAATTTTAGGAGCCATTAACTTTATTACAACAATTATTAATATAAAACCCCCTGCCATATCACAATATCAAACCCCCCTGTTCGTGTGATCCGTACTAATTACTGCCGTACTTCTCCTTCTCTCACTTCCCGTACTAGCAGCCGGAATTACAATACTACTAACAGACCGAAACTTAAACACAACCTTCTTTGACCCAGCAGGAGGTGGAGACCCTATTCTGTATCAACACCTATTCTGATTCTTTGGGCACCCTGAAGTATATATTCTTATTTTACCTGGGTTTGGGATAATTTCTCACATCGTAACATATTACTCAGGAAAAAAAGAACCATTTGGGTATATGGGAATGGTCTGAGCCATAATATCAATTGGATTCTTAGGATTTATCGTATGAGCCCACCACATGTTCACAGTTGGAATAGACGTTGACACACGAGCCTACTTCACATCAGCTACCATGATTATTGCTATTCCAACTGGAGTAAAGGTCTTTAGCTGATTAGCTACGCTACATGGAGGCAATATCAAATGATCACCTGCTATAATATGAGCTCTAGGCTTTATTTTCCTCTTTACAGTTGGAGGCCTAACCGGAATTGTTCTTGCTAATTCTTCTCTTGATATTGTTCTCCACGACACATATTATGTAGTTGCACACTTTCACTACGTACTATCAATAGGAGCCGTGTTCGCTATTATAGGAGGATTTGTTCACTGATTTCCACTATTCTCGGGATATACCCTTAACAACACATGAGCTAAAATTCATTTCGTAATCATATTTGTAGGTGTAAATATGACTTTTTTCCCACAACATTTCCTAGGACTGTCCGGCATGCCACGACGCTACTCTGACTACCCAGATGCATATACAATATGAAATACCATCTCATCCATAGGCTCATTTATTTCTCTAACAGCAGTTATACTAATAATTTTTATTATCTGAGAGGCATTTGCATCTAAGCGAGAAGTTCTAACCGTAGAACTGACAACAACAAACCTAGAATGACTAAACGGATGTCCTCCACCATATCATACATTTGAAGAACCTACATACGTTAATTTAAAATATGGCTTACCCCATACAATTAGGCTTCCAAGATGCAACATCTCCTATTATAGAAGAATTATTACATTTTCATGATCACACATTAATAATTGTTTTTCTAATTAGCTCGTTAGTACTATATGTTATCTCATTAATGTTAACAACAAAATTAACTCACACTAGTACAATAGATGCCCAAGAAGTGGAGACAATCTGAACTATTCTACCAGCTATTATTCTGATCCTAATTGCCCTCCCCTCTTTGCGAATCTTGTACATAATAGACGAGATTAACAATCCATCTCTTACAGTAAAAACCATAGGACATCAATGATATTGAAGCTATGAATATACAGACTATGAAGACCTAAGCTTCGACTCCTATATGATTCCAACATCAGAATTAAAACCTGGAGAACTACGACTACTAGAAGTAGATAACCGAGTTGTTCTACCAATAGAAATAACAATCCGAATATTAGTCTCTTCTGAAGACGTACTACACTCCTGGGCCGTGCCCTCTCTAGGATTAAAGACAGATGCAATTCCAGGTCGCTTAAACCAAACAACCCTTATATCCACCCGACCAGGTTTATACTACGGACAATGCTCTGAGATCTGCGGATCAAATCACAGCTTCATACCCATTGTCCTTGAATTAGTTCCACTAAAACATTTTGAAAAATGATCTGCATCAATATTATAAATTAATGCCACAACTAGATACATCCACATGATTCATTATAATTATATCAATATTCCTAGTTCTCTTCATTATCTTCCAATTAAAAATCTCAAAACACAGCTTCTACTTTAACCCAGAACCCATACTAACCAAAACACAAAAACAAAATATCCCTTGAGAAACGAAATGAACGAAAATTTATTTGCCTCTTTTATTACCCCAATAATTCTAGGCCTTCCGCTCACCACCCTTATTGTTATATTTCCTAGTCTATTATTTCCAACATCAAACCGTTTAGTAAATAACCGCCTTATTTCCCTCCAACAATGAGCACTCCAGCTTGTGTCAAAACAAATAATAGGTATCCATAATACTAAAGGGCAAACATGGACATTAATACTCATATCTCTAATCCTATTCATTGGATCCACAAATCTTCTAGGCCTATTACCTCATTCATTTACACCAACTACACAACTATCAATAAACCTAGGTATGGCCATCCCCCTATGAGCAGGAGCTGTAATCACTGGCTTCCGCAACAAGACTAAAGCATCGCTTGCCCATTTTCTTCCACAAGGAACACCAACCCCATTAATTCCTATACTAATTATTATTGAGACCATTAGTCTTTTTATTCAACCAATTGCCTTAGCTGTGCGACTAACGGCCAACATTACTGCAGGACACCTGCTAATTCACCTAATTGGAGGAGCCACACTTGCACTAATAAGCATCAGTACTACAACAGCCCTCATCACATTCATTATTCTAGTACTGCTTACAATTCTTGAGTTCGCAGTAGCCATAATTCAAGCCTACGTATTCACCCTTCTAGTCAGCCTTTATCTGCATGACAACACATAATGACACACCAAACCCATGCTTATCACATAGTTAATCCAAGTCCCTGACCCCTAACAGGAGCTCTATCAGCCCTACTGATAACTTCCGGCTTAATTATATGATTCCACTTTAACTCAATTATTCTACTGACACTAGGTCTAACAACGAACATACTTACAATATATCAATGATGACGAGACATTGTCCGAGAAAGTACTTTTCAAGGACACCACACCCCAACCGTCCAAAAAGGCCTCCGCTATGGAATAATCCTTTTTATTATTTCGGAGGTCTTATTTTTCACTGGATTCTTCTGGGCATTTTACCACTCAAGCCTTGCCCCAACACCTGAACTAGGCGGATGCTGACCTCCAACAGGCATTCACCCACTTAACCCCCTAGAAGTCCCATTACTTAATACCTCCGTCTTACTAGCTTCAGGAGTCTCTATTACCTGGGCACATCATAGTCTTATAGAAGGAAACCGCAACCATATACTGCAAGCTCTATTTATTACCATTGCACTTGGCGTCTACTTTACACTACTACAAGCCTCAGAATACTATGAAGCACCTTTCACCATCTCAGATGGAATTTATGGCTCAACTTTCTTTGTAGCCACAGGCTTTCACGGCCTCCACGTTATTATTGGATCTACCTTCCTAATTGTCTGCTTTTTCCGCCAATTAAAATTCCACTTTACTTCCAGCCACCATTTCGGCTTCGAAGCAGCTGCCTGATACTGACACTTCGTAGACGTAGTATGACTATTCCTCTACGTATCTATCTATTGATGAGGCTCATATAAACCTAATACTAGCCCTTCTAACTAACTTTACACTGGCCTCACTACTTGTTATTATCGCATTCTGACTCCCTCAACTGAACGTATATTCAGAAAAAACAAGCCCATACGAATGTGGGTTTGATCCTATAGGATCAGCTCGTCTACCCTTCTCCATAAAATTTTTCTTAGTAGCCATTACATTTCTTCTCTTCGACTTAGAAATTGCACTCCTTCTGCCACTGCCATGAGCCTCACAAACAAATAACCTAAACACAATACTTACCATAGCCCTTTTCCTAATCCTATTATTAGCTGTAAGTTTAGCTTACGAATGAACTCAAAAAGGACTAGAATGAACCGAATAATGTCTCTAGTATATATAAATATCATAACAGCATTTATAGTATCCCTTGCAGGACTATTAATATATCGATCCCACCTCATGTCCTCCCTCCTATGCTTAGAAGGTATGATGCTATCCCTATTTGTATTAGCTACCTTAACGATTTTAAACTCTCATTTCACCCTAGCAAGCATGATACCTATTATTTTACTAGTTTTCGCAGCTTGCGAAGCAGCACTAGGACTATCCCTGCTAGTAATAGTATCAAATACATACGGTACTGACTATGTCCAAAACCTCAATTTACTTCAATGCTAAAATATATTATTCCTACAATTATACTCATACCTCTGACCTGACTATCAAAAGGCACTATAATTTGAATTAACTCTACAACCCACAGCTTATTAATTAGCTTCACAAGCCTTCTCCTCATAAATCAATTCAGTGATAATAGTCTCAACTTTTCATTAACATTCTTTTCTGACTCCCTGTCAACACCACTATTGATTTTGACCATGTGACTTCTCCCCCTGATACTAACAGCCAGCCAACACCATTTATCAAAAGAAAGCCTTACCCGAAAAAAACTATATATTACCATGTTAATTCTACTACAACTATTCCTAATTATAACTTTTACCGCTGCAGAACTTATTCTCTTTTATATTTTATTTGAAGCAACACTAGTCCCCACACTCATTATTATCACCCGATGAGGAAATCAAACAGAACGCCTAAACGCCGGCCTTTACTTCCTATTTTACACACTAGTAGGCTCTCTCCCACTACTAGTTGCACTAGTCTACCTCCAAAACACCACTGGATCCCTAAACTTTTTGGTGCTCCAATACTGAGTACAACCCCTATCCAACTCCTGATCAAACGTCTTCATATGACTAGCATGTATAATAGCCTTTATAGTAAAAATACCATTATATGGTCTCCACCTTTGACTGCCCAAAGCCCACGTAGAGGCCCCTATTGCAGGCTCCATAGTTCTTGCAGCAATTCTACTAAAATTAGGAGGATATGGCATACTACGAATTACAACATTTCTAAATCCACTTACCGAATTTATAGCATATCCATTCATTATGTTATCTCTATGAGGCATAATTATAACTAGCTCAATCTGTCTCCGTCAAACAGACCTCAAATCACTAATTGCGTACTCCTCTGTCAGTCACATAGCACTCGTTATTGTAGCCATCCTTATTCAAACACCCTGAAGCTACATAGGAGCTACAGCCCTAATAATTGCCCACGGTCTTACCTCCTCTATACTCTTTTGCCTAGCAAATTCCAACTATGAACGAATTCACAGTCGAACAATAATTTTAGCCCGAGGCCTACAAACCCTCCTTCCACTAATAGCCACCTGATGACTCTTGGCGAGCCTAACTAACTTAGCTCTTCCCCCAACAATCAACCTAATTGGAGAATTATTCGTAGTCATATCCTCTTTCTCATGATCCAACATTACAATTATCTTAATGGGACTAAATATAGTAATCACCGCCCTATATTCTCTCTATATATTAATCATAACACAACGAGGTAAACATACTCACCATATTAATAACATCTCACCCTCCTTCACACGAGAAAATGCCCTCATATCACTACACATTTTACCCTTACTTCTACTATCGTTGAATCCAAAGGTTATTCTAGGAAGCTTGTACTATAAACCTATTCTCTTCCTTTACACTAGTTACCCTACTACTATTAGCTATTCCCATTCTAACTATAAGCTCTGAGAACTACAAAACTTCTAATTTCCCATTCTACGTAAAAACAACCATCTCATGTGCCTTTCTCACCAGCATAATTCCCACAATAATATTTATCCACACAGGCCAAGAAATAATTATTTCAAACTGACACTGACTTACCATCCAAACCATTAAACTATCACTTAGCTTTAAAATAGATTATTTCTCAATAATATTCGTCCCAGTGGCGTTATTTGTCACATGATCCATCATGGAGTTTTCAATATGATACATACACTCAGACCCTAACATTAATCAATTCTTTAAATACCTTCTCCTATTCCTTATTACTATACTTATTCTCGTCACAGCAAACAACCTATTTCAACTATTCATCGGATGAGAAGGCGTAGGAATCATATCATTTCTACTCATTGGGTGATGACATGGACGAGCAGACGCAAACACAGCAGCCTTACAAGCAATCTTATATAACCGCATCGGTGACATTGGCTTTATTCTAGCAATAGCCTGATTCCTCACAAACCTTAACGCCTGAGACTTCCAACAAATTTTTATACTAAACCCAAGTAACTCTAACTTACCCCTAATAGGCCTCGCACTAGCCGCAACCGGAAAATCCGCCCAATTCGGTTTACACCCATGACTACCCTCTGCGATAGAAGGCCCAACCCCTGTCTCAGCACTACTCCACTCAAGCACAATAGTAGTAGCAGGTATTTTTCTACTAATCCGTTTTTATCCACTGACAGAAAATAATAAGTTTGCACAATCTATTCTATTATGCTTAGGGGCTATTACTACCCTATTTACAGCAATATGTGCCCTCACCCAAAATGATATCAAAAAGATTATCGCTTTTTCTACATCCAGCAAACTCGGCCTAATAATGGTAACAATTGGTATTAATCAACCCTACTTGGCATTCCTTCACATCTGCACCCATGCTTTCTTCAAAGCTATGCTATTTATATGCTCTGGCTCCATTATCCACAGCTTAAATGATGAACAAGACATTCGAAAAATAGGAGGCCTATTTAAAACTATACCATTTACCACAACAGCCGTAATTATTGGCAGCCTTGCATTAACAGGAATGCCTTTCCTTACTGGATTTTATTCTAAAGACCTAATTATTGAAGCCGCTAACACGTCGTACACCAACGCCTGAGCCCTTTTAATAACACTAATCGCCACCTCTTTCACAGCCATTTACAGTACTCGTATCATTTTCTTTGCACTCCTAGGACAACCTCGATTTCCAGCCCTAATTAATATCAACGAAAACAACCCTTTCCTAATAAACTCCATTAAACGCTTAATAATTGGAAGCCTATTTGCAGGATTTATTATCTCTAACAACATTCCCCCAATAACAGTCCCCCAAATAACAATACCCCATCACTTAAAAATAATAGCTTTAGCAGTAACAATCCTAGGCTTTATTCTAGCACTAGAAATTAGTAACATAACCCAAAACCTAAAACTTAACTACCCAACAAACATCTTTAAATTTTCTAATATACTAGGATATTTCCCCACAATTATACACCGCCTGGCCCCTTACATAAATCTAACAATAAGTCAAAAATCAGCATCCTCCCTCCTAGACCTAATTTGACTCGAAAATATTTTACCAAAAACAACTTCACTTGCTCAAACAAAAATATCAGCTATAATTACAAGCCAAAAAGGCTTAATCAAACTGTACTTTTTATCCTTCCTAGTCACAATCATTATCAGCATAATCCTATTTAATTTCCACGAGTAATTTCCATAATGACTACTACACCAATTAACAAAGACCATCCAGTCACAATAACCAACCAAGTACCATAACTGTATAAAGCCGCAATCCCTATAGCCTCCTCACTAAAAAATCCAGAATCCCCCGTATCATAAATAACTCAATCCCCAAGTCCGTTAAACTGAAATACAATTTCTACCTCCTCGTCCTTCAACACATAATAAACCATCGCAACCTCCATTAACAAACCAGTAATAAAAGCCCCTAAAACGGCCTTACTAGATAATCAAATCTCAGGATATTGCTCCGTAGCTATTGCCGTTGTATAGCCAAAAACCACTATCATTCCCCCCAAATAAATTAAAAACACTATTAAACCTAAAAAAGATCCACCAAAATTTAATACAATACCACAACCAACCCCACCACTCACAATTAAACCCAACCCCCCATAAATAGGCGAAGGTTTCGAAGAAAATCCTACAAAACCAAGCACAAAAATGATACTTAAAATAAATACAATGTATGTTATCATACCAATGACAAATATCCGAAAAACCCACCCACTAATAAAAATTGTAAACAACGCATTTATTGACCTCCCAGCCCCGTCAAATATTTCATCTTGATGAAACTTTGGCTCCCTACTAGGAATTTGCTTAATTCTACAAATCCTCACAGGCCTATTTCTAGCAATACACTATACATCCGATACAATAACAGCATTCTCCTCGGTTACCCATATCTGCCGAGACGTCAACTATGGCTGAATTATCCGATACATACACGCAAACGGAGCATCTATATTTTTTATTTGCCTATTTATCCACGTAGGACGAGGCCTATACTATGGATCATACACCTTTCTAGAAACATGAAATATTGGAGTAATTCTCCTATTTACAGTTATAGCCACAGCATTCGTAGGATATGTTCTACCATGAGGACAAATATCATTTTGAGGGGCAACAGTTATTACTAACCTCCTTTCAGCAATCCCATATATTGGCACAAATTTGGTCGAATGAATCTGAGGAGGCTTTTCAGTAGATAAAGCAACCCTAACCCGATTCTTCGCCTTCCACTTTATTCTCCCATTTATTATTGCAGCACTTGCTATAGTCCACCTACTTTTCCTCCACGAAACAGGATCTAACAATCCAACAGGAATCCCATCAGATGCAGACAAAATCCCTTTCCACCCCTACTATACCATCAAAGATATTCTGGGTGCCTTACTTCTAATTCTCTCTCTAATATTACTAGTATTATTCGCACCAGACCTGCTAGGAGACCCCGACAACTATACCCCAGCAAATCCACTCAATACACCTCCTCATATTAAACCCGAATGATATTTCCTATTTGCATATGCAATTCTACGATCAATCCCCAATAAACTAGGAGGAGTTCTAGCTCTAATCTCATCCATCCTAGTCCTAATCCTCATACCCCTCCTTCATACATCTAAACAACGCAGCATAATTTTTCGACCGCTCAGTCAATGCTTATTCTGAATTCTAGTAGCAGACCTGCTAACACTCACATGAATTGGAGGGCAGCCAGTTGAACACCCCTTCATTATTATTGGGCAACTAGCATCCATTTTATATTTCCTCATTATTCTTGTACTTATACCAATCATCAGCACAATTGAAAATAATCTCCTAAAATGAAGATAA
>Boselaphus_tragocamelus
CATAGGTTTGGTCCCAGCCTTCCTGTTAACTTTTAATAAATTTACACATGCAAGCATCTGCATCCCGGTGAG-AATGCCCTCTGAGTT-TATAAAACCAAGAGGAGCTGGTATCAAGCTCAC-ATC-T-GTAGCTAACGACACCTTGCTTAACCACACCCCC-ACGGGAGACAGCAGTGATAAAAATTAAGCTATAAACGAAAGTTTGACTAAGTTATATTAATTAGGGTTGGTAAATCTCGTGCCAGCCACCGCGGTCATACGATTAACCCAAGCTAACAGGAATACGGCGTAAAATGTGTTTAAGCACTTACCCCAAATAGAGTTAAATTCTAGCTAAGCTGTAAAAAGCCATAGCTACTATAAAAATAAACGACGAAAGTAACTCTACAACA-GCTGACACACTATAGCTAAGACCCAAACTGGGATTAGATACCCCACTATGCTTAGCCCTAAACACAGATAATTAT-ACAAACAAGATTATTCGCCAGAGTACTACCGGCAACAGCTTAAAACTCAAAGGACTTGGCGGTGCTTTATATCCCTCTAGAGGAGCCTGTTCTATAATCGATAAACCCCGATAAACCTCACCAATTCTTGCTAATTCAGTCTATATACCGCCATCTTCAGCAAACCCTAAAAA-GGAATAAAAGTAAGCACAATAATAACACATAAAAACGTTAGGTCAAGGTGTAACCTATGAAATGGAAAGAAATGGGCTACATTTTCT-ATATTAAGAA-AATCTT-ACACGAAAGTTATTATGAAACTAACAACCAAAGGAGGATTTAGCAGTAAACTAGGAATAGAGTGCTTAGTTGAACTAGGCCATGAAGCACGCACACACCGCCCGTCACCCTCCTCAAATAAACATGATGCACTT-AAACTTATTCTAAAGCACTAAT-CATATAAGAGGAGACAAGTCGTAACAAGGTAAGCATACTGGAAAGTGTGCTTGGATAAATACCAAACCTAGCCCAAACACCCC---ACTCCAATTAAACTTACCAGAACAAATAAAATAAAACATTCACCTTATAAATTAAAAGTATAGGAGATAGAAATTTAAAGTATGGCGCTATAGAAAAAGTACCGTAAGGGAACGATGAAAGAAA---AAATCAAA-GTATAAAAAAGCAAAGATTATCCCTTATACCTTTTGCATAATGAATTAACTAGCACAGAACTTAACAAAACGAATTTTAGCTAAATAACCCGAAACCAGACGAGCTACTCACAAACAGTTTATAAAGAACCAACTCATCTATGTGGCAAAATAGTGAGAAGATTTGTAAGTAGAGGTGACATGCCTAACGAGCCTGGTGATAGCTGGTTGTCCAGAAAATGAATCTCAGTTCAGCTTTAAAGATACCAAAAATCCAAATAAATTTTACTGTATCCTTAAAAGTTAGTCTATAAAGGTACAGCCTTTTAGA-AATGGATACAACCTAAACTAGAGAGTAAGATCTAATA-CCACCATAGTAGGCCTAAAAGCAGCCACCAATTAAGAAAGCGTTAAAGCTCAACAATAAAAATAACATAAATCCCAAGAACAA-AC-AACCAACTCCCAGCCCCTTACACTGGACTAATCTATTACAAAATAGAAGCAATAATGTTAATATGAGTAACAAGAAAAATTTTCTCCCTGCATGAGTTTAAGTCAGTATCTGATAATATCCTGACTATTAACAGCCA-ATAAAAATAACCCAACAATAAACAACTTATCAAACATACTGTTAATCCAACACAGGAATGCACTCAG-GGAAAGATTAAAAGAAGTAAAAGGAACTCGGCAAACAT-AAACCCCGCCTGTTTACCAAAAACATCACCTCCAGCATCACCAGTATTGGAGGCACTGCCTGCCCAGTGAC-AATCGTTAAACGGCCGCGGTATCCTGACCGTGCAAAGGTAGCATAATCATTTGTTCTCTAAATAGGGACTTGTATGAATGGCCACACGAGGGTTTTACTGTCTCTTACTTCCAATCAGTGAAATTGACCTTCCCGTGAAGAGGCGGGGATGAACCAATAAGACGAGAAGACCCTATGGAGCTTCAACTAACTAGCCCAAAGA-AAACAAATAC-AACCACCCAAGGAATAA-AAAACTCTCTATGGGCATAGCAGTTTCGGTTGGGGTGACCTCGGAGAACAAAAAATCCTCCGAGCGATTT-TAAAGATTAGACCTACAAGCCAAATCACTCTATCGCTTATTGATCCAAAAA--CTTGATCAACGGAATAAGTTACCCTAGGGATAACAGCGCAATCCTATTCAAGAGTCCATATCGACAATTAGGGTTTACGACCTCGATGTTGGATCAGGACACCCAGATGGTGCAACCGCTATCAAAGGTTCGTTTGTTCAACGATTAAAGTCCTACGTGATCTGAGTTCAGACCGGAGCAATCCAGGTCGGTTTCTATCTATT-ATGAATTTCTCCCAGTACGAAAGGACAAGAGAAATAAGGCCAACTCAAAAC-AAGCGCCTTAAAACAATTAATGATTTTGTCTCAATTAACAAC---ACAAA-A--CCCTGCCCTAGA-AAAGGGCTAAAAA-TGTTCATAATCAACATTCTAACACTAATTATTCCTATTCTATTAGCTGTAGCATTCCTAACACTAGTCGAACGAAAAGTCCTAGGATATATACAACTCCGAAAAGGCCCAAACATTGTAGGCCCATACGGACTACTCCAACCTATTGCTGACGCAATTAAACTCTTTATTAAAGAGCCACTGCGCCCCGCCACATCCTCAATTTCAATATTTATCCTAGCACCCATCCTAGCCCTAAGCCTAGCCCTAACCATGTGAATCCCCCTACCTATACCTTATCCCCTCATTAACATAAACCTGGGAGTTCTATTCATACTAGCTATATCAAGCCTAGCCGTATACTCAATCCTATGATCAGGATGAGCTTCCAATTCAAAATATGCACTAATCGGAGCCCTGCGAGCAGTAGCACAAACAATCTCATACGAAGTAACACTAGCAATCATCTTACTATCAGTACTCCTAATAAACGGATCCTTCACTCTATCTACACTAATTATTACACAAGAACAAGTATGACTAATTTTCCCAGCATGACCCCTAGCAATAATATGATTCATCTCAACTCTAGCAGAAACCAATCGGGCCCCATTCGACCTCACCGAAGGAGAATCCGAACTAGTCTCGGGCTTCAATGTAGAATATGCAGCAGGACCATTCGCCCTATTCTTCATAGCAGAATACGCAAACATTATCATAATAAATATCTTTACAACAACCCTATTCCTAGGAGCATTCCACAACCCATACATACCAGAACTCTATACAATCAACTTTACCATTAAAGCCCTACTACTCACAATCTCTTTTCTATGAATCCGAGCATCATACCCCCGATTTCGTTATGACCAACTAATACACCTACTATGAAAAAGCTTCCTCCCTCTAACACTAGCCCTGTGTATATGACATGTATCACTACCTATCTTTCTATCAAGCATCCCGCCACAAACGTAATAAACCCAATTATCTTTATTATCATCCTATCAACTATTATACTAGGTACCATTATTGTTATAATTAGTTCTCACTGACTACTCATCTGAATCGGATTCGAAATAAACATACTCGCCATCATCCCAATCATAATAAAAAAATATAACCCACGAGCCACAGAAGCATCCACCAAGTACTTCCTAACTCAATCAACAGCCTCAATGTTATTAATAATAGCCGTAATTATTAACCTGATATTCTCAGGCCAATGAACTGTAATAAAACTATTCAACCCAATAGCCTCAATACTCATAACAATGGCCCTCACAATAAAACTAGGAATAGCCCCATTCCACTTCTGAGTCCCAGAAGTAACACAAGGAATTTCCTTATCCTCTGGCCTAATCTTACTCACATGACAAAAACTAGCACCCATGTCCGTGCTCTACCAAATCTCCCCATCAATTAACTTAAACCTCATACTAACCTTATCAACCCTATCTATCATAATTGGAGGTTGAGGGGGGCTAAACCAGACACAACTCCGAAAAATCATAGCCTATTCATCAATCGCCCATATAGGCTGAATAACAGCAGTACTACTATATAACCCTACTATAATACTACTAAACCTAGTCATCTATATTATTATAACTTCCACTATATTCATACTATTCATAGCCAACTCAACTACCACTACCCTAGCACTATCGCACACATGAAACAAAGCACCTGTCATAACTGTCTTAGTCCTCATTACCCTCCTATCAATAGGAGGCCTCCCTCCACTATCAGGATTTATACCAAAATGAATAATCATTCAAGAAATAACAAAAAATGATAACATTATTCTACCCACTTTAATAGCAATCACCGCACTATTAAATCTATACTTTTACATACGACTCACATACTCCACAGCTTTAACAATATTTCCCTCCACAAACAACATAAAAATAAAATGACAATTCTCTTCTACAAAACACATAACTCTCCTACCAACAATAGCTGTTCTATCTACCATGCTCCTACCTCTCACACCAATACTATCAGTGCTAGAAT-TATGTTCATTAATCGCTGATTATTCTCAACCAACCATAAAGATATTGGCACCCTGTATCTACTATTTGGTGCCTGAGCCGGAATAGTAGGAACAGCCTTAAGTCTGCTAATTCGTGCTGAATTAGGTCAACCTGGAACCCTACTTGGAGATGACCAAATTTACAACGTCGTCGTAACTGCACATGCCTTTGTAATAATTTTCTTTATAGTAATACCTATTATAATTGGAGGGTTTGGTAACTGACTTGTCCCTTTAATAATTGGCGCCCCCGATATAGCATTTCCTCGAATAAATAATATAAGCTTCTGACTCCTCCCACCTTCCTTTTTACTGCTTCTAGCATCATCTATAGTCGAAGCCGGAGCGGGAACAGGTTGAACTGTGTATCCTCCCCTAGCAGGTAATCTAGCCCATGCAGGAGCCTCAGTAGACTTAACTATTTTTTCTCTCCATCTAGCAGGTGTCTCCTCAATTTTAGGGGCCATCAATTTCATTACAACAATTATCAACATAAAACCCCCTGCAATATCACAATACCAAACACCCTTATTCGTGTGATCTGTAATGATTACTGCCGTCCTACTACTCCTTTCACTCCCCGTACTAGCAGCCGGTATTACAATACTACTAACAGATCGAAATCTAAATACAACTTTCTTCGACCCAGCAGGAGGAGGAGACCCAATCCTATATCAACACTTGTTCTGATTCTTCGGACACCCTGAAGTCTATATTCTTATTTTACCTGGATTCGGAATAATTTCCCACATCGTAACCTATTACTCAGGAAAAAAAGAACCATTCGGGTACATAGGAATAGTCTGAGCTATAATATCAATCGGATTCTTAGGGTTTATCGTATGAGCCCACCACATATTTACAGTCGGAATAGACGTCGACACACGAGCCTATTTTACATCAGCCACTATGATTATTGCTATTCCAACTGGAGTAAAAGTATTTAGTTGATTAGCAACACTCCACGGAGGCAATATTAAATGATCCCCTGCTATAATATGAGCTCTAGGCTTCATCTTCCTATTTACAGTAGGAGGCTTGACCGGGATTGTCTTAGCCAACTCTTCTCTTGACATCGTCCTTCACGACACATATTACGTTGTTGCACACTTTCACTACGTACTATCAATAGGGGCAGTATTTGCCATTATAGGGGGATTCGTACACTGATTCCCACTATTTTCAGGCTACACCCTTAACGAAACATGAGCCAAAATTCATTTTGCAATTATATTTGTAGGCGTTAATATAACTTTCTTCCCACAACACTTCCTAGGACTATCTGGCATACCACGACGATACTCTGACTACCCAGATGCGTACACAATATGAAACACCATTTCATCAATAGGCTCATTCATCTCTCTAACAGCAGTCATACTAATAGTATTTATTATCTGAGAAGCATTCGCATCCAAACGAGAAGTACTAACTGTAGATTTAACCACAACAAACCTAGAATGGTTAAACGGATGTCCCCCACCATACCACACATTCGAAGAACCTACATATGTTAACCTAAAATATGGCATACCCTATACAATTAGGTTTTCAAGACGCAACATCACCAATTATAGAAGAGCTGTTACACTTCCATGACCACACATTAATAATCGTTTTCTTAATTAGCTCACTAGTACTCTACATCATCTCACTAATACTAACAACAAAACTAACCCACACTAGCACAATAGACGCTCAAGAAGTAGAAACGATCTGAACTATTCTACCCGCTATTATTCTAATCCTAATTGCCCTTCCCTCCCTACGAATCTTGTACATAATAGATGAAATCAATAACCCGTCTCTCACAGTTAAAACTATAGGACACCAGTGATACTGAAGCTATGAATACACAGACTATGAAGACTTAAGCTTTGACTCCTATATAATTCCAACATCAGAATTAAAACCAGGAGAACTACGACTACTAGAAGTTGATAACCGAGTTGTTCTGCCCATAGAAATAACAATTCGAATATTAATTTCCTCTGAAGACGTACTGCACTCATGGACCGTGCCCTCCCTAGGACTTAAAACAGATGCAATCCCAGGCCGCTTAAACCAAACAACCCTTATATCAACTCGACCAGGACTATACTACGGCCAATGTTCAGAAATCTGCGGGTCAAATCACAGCTTTATGCCCATTGTCCTCGAGTTAGTCCCACTAAAATATTTCGAAAAATGGTCCGCATCAATACTATAAGATCATGCCACAACTAGATACATCAACATGACTGACTATAATCTTATCAATATTCCTAACCCTCTTTATTATATTTCAACTAAAAATCTCAAAACACAACTTCTATCACAACCCAGAGTTATCACTAACAAAAACACCAAAACAAACCACCCCTTGAGAAACAAAATGAACGAAAATCTATTTGCCTCTTTCATTGCCCCTATAATTTTAGGCCTCCCCCTTGTAACCCTAATTGTCCTATTTCCCAGCCTATTATTTCCTACCTCCAATCGACTGACAAACAACCGCCTAATCTCTCTTCAACAATGAATCCTACAACTTATTTCGAAACAAATAATAAGCATCCATAATACTAAAGGACAAACATGAACACTAATACTAATATCCTTAATCCTGTTCATCGGGTCAACAAACCTATTAGGCCTTCTACCCCATTCCTTCACACCAACCACTCAACTATCAATAAATCTAGGCATAGCTATCCCCCTGTGAGCAGGAGCTGTAATCACAGGCTTTCGCAACAAAACTAAAGCTTCACTAGCCCACTTCCTACCACAAGGAACACCAACCCCACTAATCCCGATACTAGTCATTATTGAAACTATTAGCCTTTTCATCCAACCAATTGCCCTCGCCGTACGACTAACAGCCAACATTACTGCAGGTCACCTATTAATTCACCTAATCGGAGGAGCCACACTCGCACTTATAAGTATTAGTACTACAACAGCTCTCATTACATTTATTATCCTAGTCCTATTAACAATTCTCGAGTTCGCAGTAGCCATAATTCAAGCCTACGTATTCACACTTTTAGTCAGCCTATACTTGCATGACAACACATAATGACACACCAAACCCATGCTTATCACATAGTAAACCCAAGCCCTTGACCCCTCACAGGAGCTTTATCTGCCCTATTAATAACATCTGGCTTAATCATATGATTCCACTTCAACTCCACAGTCTTACTAATACTCGGCCTGACTACTAATATACTAACAATATACCAATGATGACGAGACATTATTCGAGAAAGCACCTTCCAAGGACACCACACCCCACCTGTACAAAAAGGCCTTCGCTACGGAATGATTCTCTTTATTATTTCTGAAGTTTTATTCTTTACTGGGTTTTTCTGAGCATTCTACCACTCTAGCCTTGCCCCTACGCCCGAACTAGGTGGTTGCTGGCCCCCAACAGGAATTAACCCACTCAACCCCTTAGAAGTTCCACTACTAAACACCTCTGTCCTATTGGCTTCAGGGGTCTCCATTACCTGAGCTCACCATAGTCTCATAGAAGGAAACCGCAATCACATACTACAAGCACTATTTATTACTATCGCACTAGGAGTGTACTTCACACTGCTACAAGCCTCAGAATATTACGAAGCACCCTTCACTATCTCAGACGGAGTGTACGGCTCAACCTTTTTCGTGGCCACAGGCTTCCACGGCCTCCATGTTATCATTGGATCAACCTTTCTAATTGTCTGCTTTTTCCGACAACTAAAATTTCACTTCACTTCTAACCACCACTTTGGCTTTGAAGCAGCCGCCTGATACTGACACTTCGTAGATGTTGTATGACTCTTCCTCTATGTATCTATCTATTGATGAGGCTCATATAAACCTAATATTAGCCCTCCTAACCAACTTTTCACTATCCACACTACTTGTCATCATTGCATTCTGACTCCCTCAGCTAAACGCATATTCAGAAAAAACAAGCCCATACGAATGCGGATTCGACCCTATAGGATCAGCCCGCCTCCCCTTCTCTATAAAATTCTTCCTAGTAGCCATCACATTCCTCCTATTTGATCTAGAAATTGCACTCCTTCTTCCATTACCATGAGCCTCGCAAACAACCAACTTGAACATAATACTCACAATAGCCCTCTTATTAATCCTCCTATTAGCTGCAAGCTTAGCCTATGAATGAACTCAAAAAGGACTAGAATGAACAGAATAATGTCCCTAGTATACATAAACATTATAATAGCATTTACAGTATCCCTCGTAGGACTTTTAATATATCGATCCCATCTAATATCTTCCCTCCTGTGCCTAGAAGGAATAATACTATCCCTATTTGTTATAGCTACCCTAATAATTCTAAACTCACACTTTACCCTAGCTAGCATAATACCTATCATCCTATTAGTCTTCGCAGCATGTGAAGCAGCACTAGGGCTATCCCTGCTAGTAATAGTATCAAACACGTACGGCACTGACTATGTACAAAACCTTAATTTGCTCCAATGTTAAAATATATTATCCCCACAATAATACTTATACCCCTAACTTGACTATCAAAAAACAACATAATCTGAATCAACTCCACAATACATAGCCTACTAATTAGCTTCACAAGTCTACTTCTCATAAACCAGTTTGGTGATAACAGCCTCAACTTCTCACCAACATTCTTTTCCGACTCTTTATCTACTCCATTACTAATCTTAACCATATGACTTCTACCCTTAATATTAATAGCCAGTCAATCCCACCTGTCAAAAGAAAACTTGACCCGAAAAAAACTATTTATTACCATACTAATTCTACTACAACTATTCCTAATTATAACCTTTACAGCCATAGAGCTTATCCTATTCTATATCCTATTTGAAGCAACATTAGTCCCAACACTTATTATCATTACCCGATGAGGAAACCAAACAGAGCGCCTAAATGCCGGACTTTATTTCCTGTTTTATACCCTAGTAGGCTCTTTACCCCTATTGGTCGCACTAGTCCACATCCAAAATACAATAGGATCTCTAAACTTTCTTATACTCCAATACTGAGTACAACCCATACCCAACTCCTGATCCAATGTTTTCATATGACTAGCATGTATAATAGCCTTTATAGTAAAAATACCACTATACGGTCTCCACCTTTGACTCCCTAAAGCCCATGTAGAAGCCCCTATTGCAGGCTCTATAGTCCTCGCGGCAATTCTACTAAAATTAGGAGGATACGGCATATTACGAATTACATTACTCCTGAATCCAGTAACCGAATTCATAGCATACCCATTTATCATGCTATCCCTATGAGGCATAATTATGACCAGCTCAATCTGTCTGCGCCAAACAGACCTAAAATCACTAATTGCATACTCTTCCGTAAGCCACATAGCACTTGTCATCGTAGCCATCCTCATTCAAACTCCCTGAAGCTACATAGGAGCCACAGCTCTGATAATCGCCCATGGCCTAACATCCTCCGTACTTTTCTGTCTAGCAAACTCCAACTACGAACGAATCCACAGCCGAACTATGATCCTAGCCCGAGGCCTACAAACACTCCTCCCACTAATAGCTGCTTGATGACTATTAGCAAGCCTAACTAATCTAGCCCTACCCCCAACAATTAACCTAATCGGAGAGCTGTTTGTAGTAATATCAACTTTCTCATGATCCAACATCACAATTATCTTAATAGGAACAAATATAGTAATTACTGCCTTATATTCCCTATATATACTAATTATAACTCAACGAGGGAAGTACACCCACCATATCAACAACATCTCACCCTCCTTTACACGAGAAAATGCACTCATGTCACTACACATTCTACCCCTACTACTCCTGTCTCTAAACCCAAAAATCATCCTAGGGCCTCTTTACTATAAACATATTTTCTTCCTTTACGCTAACAACCCTACTCTTACTAATAATGCCCATCATAATAACAAGTTCCAGTACCTACAAAACTTCTAACTACCCACTTTACGTTAAAACAGCTATCTCATGCGCCTTCATCACTAGCATAATTCCCACAATAATATTTATTCACACAGGCCAAGAGATAATCATCTCAAACTGGCACTGACTAACCATCCAGACCCTTAAACTATCCCTTAGCTTTAAAATAGACTACTTCTCAATAATATTTGTCCCAGTAGCACTATTCGTCACATGGTCCATCATAGAATTTTCAATATGATACATACACTCCGACCCCAATATCAACCAGTTTTTCAAATACCTACTCCTATTCCTCATCACAATACTTATTCTAGTCACCGCAAATAACCTCTTTCAATTATTCATTGGTTGGGAAGGAGTCGGAATTATATCATTCCTACTTATTGGATGGTGATACGGACGAGCAGATGCAAACACAGCAGCTCTACAGGCAATTCTATACAACCGTATCGGAGATATCGGATTTATCCTAGCAATAGCCTGATTCTTAACTAACCTCAACACCTGAGACCTACAACAGATCTTCATACTTAACCCAGATAACTCTAACCTACCCCTAATAGGCCTAGTACTAGCCGCAACCGGAAAATCCGCCCAATTCGGACTACACCCATGACTCCCCTCAGCAATAGAAGGCCCAACCCCTGTCTCAGCACTACTCCACTCAAGCACAATAGTAGTAGCGGGCATTTTTCTACTAATCCGCTTCTACCCATTAACAGAAAACAATAAATTTATCCAATCCATTATACTATGCCTAGGAGCTATTACCACACTATTTACAGCAATATGTGCCCTCACTCAAAACGATATCAAAAAGATTGTTGCCTTCTCCACATCCAGCCAATTAGGCCTTATAATAGTAACAGTAGGAATTAACCAACCTTACCTAGCATTCCTCCATATTTGCACCCATGCCTTCTTTAAAGCTATATTATTCATATGCTCTGGCTCCATCATCCACAGCCTAAATGATGAACAAGATATTCGAAAAATAGGAGGCTTATTTAAAGCCATGCCATTCACCACAACAGCCCTTATCATTGGCAGCCTTGCACTAACAGGCATACCCTTCCTCACAGGATTCTACTCCAAAGACCTCATTATCGAAGCCGCCAATACGTCATATACCAACGCCTGAGCCCTCCTAATAACATTAATCGCCACTTCCTTTACAGCCATCTACAGCACACGCATCATCTTCTTTGCACTTTTAGGACAACCCCGATTCCCGACCCTAATTATAATCAATGAAAACAACCCCCTTCTAATTAACTCCATCAAACGCCTACTAATCGGAAGCCTTTTCGCAGGATTTATCATCTCCAACAACATCCCACCCACAACAGTACCCCAAATAACCATACCTCCCCACTTAAAAATAATAGCCCTAACAGTCACAATTCTAGGTTTTATCTTAGCCCTAGAAGTCAGCAACATAACCCAAAACCTAAAATTCCACCATCCCTCAAACACCTTTAAATTCTCCAACTTACTAGGCTATTTCCCCACAATCATACACCGTCTAACCCCCTACATAAACCTAACAATAAGCCAAAAATCAGCATCATCCCTCCTAGATATAATCTGACTAGAAAATATCCTACCAAAAACCACCTCACTAATCCAAATAAAAACCTCTACTATGATCACAAGCCAAAAAGGCCTAATCAAACTATACTTTATATCTTTCCTAATTACAATCATAATTAGCATGATCCTATTTAATTTCCACGAGTAATCTCTATAATAACCACTACACCAATTAATAAAGACCATCCAGTCACAATAACTAGTCAAGTACCATAACTATACAAAGCTGCAATCCCTATAGCCTCCTCACTAAAAAATCCAGAATCCCCTGTATCATAAATCACCCAATCCCCCAGACCATTAAACTTAAATACAATCTCTACCTCCTCATCCTTCAACACATAATAAACTATAAAAAACTCTATTAACAAGCCAGTAATAAAAGACCCCAACACAACCTTATTAGAAACCCAAATCTCAGGGTACTGCTCTGTAGCCATAGCAGTTGTATAACCAAAAACTACCATCATACCCCCCAAATAAATTAAAAAAACCATTAAACCTAAAAAAGATCCACCAAAATTCAATACAATACCACAACCAACTCCACCACTCACAATTAAACCTAACCCCCCATAAATAGGCGAAGGTTTTGAAGAAAACCCTACAAAACCAATCACAAAAATAATACTTATAATAAATACAATGTATGTTATCATACTAATGACTAACATCCGAAAATCCCACCCATTAATAAAAATTGTAAACAATGCATTCATTGACCTCCCAGCCCCATCGAATATCTCATCATGATGAAACTTTGGCTCCCTACTAGGGATCTGCCTAATCCTACAAATTCTCACAGGCCTATTTTTAGCTATACACTACACATCCGACACAATAACAGCATTTGCTTCTGTCACCCACATTTGCCGAGACGTTAACTATGGCTGAATTATCCGATACATACACGCAAATGGAGCTTCAATATTCTTTATTTGCCTGTACATACATGTAGGACGAGGACTATATTATGGATCATACACATTCCTAGAGACATGAAACATCGGAGTAATTCTCCTATTCACAGTAATAGCCACAGCATTCATAGGCTACGTACTACCATGAGGACAAATATCATTTTGAGGAGCAACAGTTATTACCAATCTATTATCAGCAATCCCATACATCGGCACAAACCTAGTTGAATGAATCTGAGGCGGGTTCTCAGTAGACAAAGCAACCCTAACCCGATTCTTCGCTTTCCACTTTATCCTCCCATTCATCATTGCAGCCCTCGCAATAATCCATCTACTCTTCCTCCATGAAACAGGGTCTAACAATCCAACAGGAATTTCATCAGACGCAGATAAAATCCCATTTCACCCCTACTACACTATTAAAGACATTCTAGGAGCCCTACTACTTATTCTAGCCCTAATAATACTAGTACTATTCGCACCCGACCTCCTCGGAGACCCAGACAACTACACCCCAGCAAACCCACTTAGTACACCTCCCCATATTAAGCCCGAATGGTATTTCCTGTTCGCATACGCAATTCTACGATCAATCCCCAACAAACTAGGAGGAGTTATAGCCCTAGTCCTCTCCATCCTAATCCTCATTCTCATACCCCTTCTACACACATCAAAGCAACGAAGCATAATATTCCGACCACTCAGCCAATGCATATTCTGAATTCTAGTAGCAAACCTACTAACGCTCACATGAATCGGAGGACAACCAGTCGAACACCCATACATCATTATTGGACAGCTAGCATCTATTATATACTTCCTCCTCATCCTGGTACTAATACCAACAGCCAGCATAATCGAAAATAATCTCCTAAAATGAAGAAAG
>Tragelaphus_imberbis
CATAGGCTTGGTCCTGGCCTTCCTGTTGTCTGTTAACAAACTTACACATGCAAGCATCCACATCCCAGTGAG-AATGCCCTCCAGGTC-AACACGACCAAAAGGAGCTGGTATCAAGCACAC-ACC-C-GTAGCTCATGACACCTTGCTTAACCACACCCCC-ACGGGAAACAGCAGTGATAAAAATTAAGCCATAAACGAAAGTTCGACTTAGTTATGTTAATTAGGGTTGGTAAATTTCGTGCCAGCCACCGCGGCCATACGATTAACCCAAGCTAACAGGAGTACGGCGTAAAATGTGTTAAAGCG-TCACACTAAATAGAGCTAAATCTTAATTAAGCTGTAAAAAGCCATAATTATTATAAAA-TAAATAACGAAGGTAGCTCTACAACA-GCTGACACACTATAGCTAAGACCCAAACTGGGATTAGATACCCCACTATGCTTAGCCCTAAACATAGATAATTAT-ATAAACAAAATTATTCGCCAGAGTACTACTAGCAACAGCTTAAAACTCAAAGGACTTGGCGGTGCTTCATACCCCCCTAGAGGAGCCTGTTCTATAATCGATAAACCCCGATAAACCTCACCAATTCTTGCTAATACAGTCTATATACCGCCATCTTCAGCAAACCCTAAAAA-GGAACAAAAGTAAGCGTAATCATAGTACATAAAAACGTTAGGTCAAGGTGTAACCTATGAAATGGGAAGAAATGGGCTACATTTTCTTAGATCAAGAA-AACTAATATACGAAAGTTATTATGAAATTAATAACTAAAGGAGGATTTAGCAGTAAACTAAGAACAGAGTGCTTAGTTGAACCAGGCCATGAAGCACGCACACACCGCCCGTCACCCTCCTCAAATAAATATAATGTCCCA-AAACCTATTCACATGCATTAAC-AATATGAGAGGAGACAAGTCGTAACAAGGTAAGCATACTGGAAAGTGTGCTTGGATAAATACTAAATCTAGCCCGAAGAT-TA---AACTCACC---ATAACCAAAGAAAAATAAAACAAAACATTTACCTC-TCAATCTAAAGTATAGGAGATAGAAATTTTAAATACGGCGCTATAGAGAAAGTACCGTAAGGGAATGATGAAAGAAAG-AAATTTAAA-GTACAAAAAAGCAAAGATTACCCCTTGTACCTTTTGCATAATGAATTAACTAGCACAAAACTTAACAAAACGAATTTTAGCTAAGTAACCCGAAACCAGACGAGCTACTCACAAACAGTTTACCAAGAACTAACTCATCTATGTGGCAAAATAGTGAGAAGATTTATGAGTAGAGGTGACATGCCTAACGAGCCTGGTGATAGCTGGTTGTCCAGAAAATGAATCTCAGTTCAGCTTTAAAAATACCAAAAATTTAAATAAATTCCACTGTATTTTTAAAAGTTAATCTAAAAAGGTACAGCCTTTTAGATAAAGGATACAACCTTAAATAGAGAGTAAGATCTAAAA-ACACCATAGTAGGCCTAAAAGCAGCCACCAATTAAGAAAGCGTTAAAGCTCAACAATAAAACTGATAAAAATTTCAAAAACAA-GA-AGCCAACTCCTAGCCC-TAATACTGGACTAATCTATTAAAAAATAGAAGCAATAATGTTAATATGAGTAACAAGAAATATTTTCTCCCTGCATGAGCTTAAATCAGTAACTGATAATACCCTGATTATTAACAGTTA-ATAAAAATAACCCAATAATTAACAATTTATTAGCTATACTGTTAACCCAACACAGGAGTGCACTTAA-GGAAAGATTAAAAGAAGTAAAAGGAACTCGGCAAACAC-AAACCCCGCCTGTTTACCAAAAACATCACCTCCAGCATCACCAGTATTGGAGGCACTGCCTGCCCAGTGAC-AATAGTTTAACGGCCGCGGTATCCTGACCGTGCAAAGGTAGCATAATCATTTGTTCTCTAAATAAGGACTTGTATGAATGGCCACACGAGGGTTTTACTGTCTCTTACTTCCAATCAGTGAAATTGACTTTCCCGTGAAGAGGCGGGAATAAACTAATAAGACGAGAAGACCCTATGGAGCTTCAACTAATCAGTCCAAAGA-AAATAAACTAATATTGCTCAGGAAATAACAATATTTTCCTATGGCCTGACAGTTTCGGTTGGGGCGACCTCGGAGAATAAAAAATCCTCCGAACGATTA-TAAAGACTAGACCTACAAGTCAAATCACTCAATCGCTTATTGATCCAAAAA--CTTGATCAACGGAACAAGTTACCCTAGGGATAACAGCGCAATCCTATTCAAGAGTCCATATCGACAAT-AGGGTTTACGACCTCGATGTTGGATCAGGACATCCAGATGGTGCAACCGCTATCAAAGGTTCGTTTGTTCAACGATTAAAGTCCTACGTGATCTGAGTTCAGACCGGAGCAATCCAGGTCGGTTTCTATCTATTTATGTATTTCTCCCAGTACGAAAGGACAAGAGAAATTAGGCCAACTTAAAAT-AAGCGCCTCAAAGTAACTAATGATCCCGTCTCAATTAGCAAT---ACAAA-AACTCCAGCCCTAGAGACAGGGCTCAAAA-TGTTTATAATCAATACTCTAATACTTATTATTCCTATTTTACTAGCCGTAGCATTCCTCACACTAGTAGAACGAAAAGTCTTAGGCTACATACAATTCCGAAAAGGCCCTAATGTTGTAGGCCCATACGGTCTACTCCAGCCCATCGCCGACGCAATTAAACTTTTCACCAAAGAACCGCTACGCCCTGCTACATCCTCAACATCAATATTTATTTTAGCACCTATTCTAGCTTTAAGCCTAGCCCTCACAATATGAATCCCTCTACCCATACCTTATCCTCTAATCAATATAAACCTAGGAGTCCTATTTATATTAGCTATATCAAGTTTAGCTGTATATTCCATCCTTTGATCAGGATGGGCTTCCAACTCAAAATATGCACTAATTGGAGCCCTACGAGCAGTAGCACAAACAATCTCGTATGAAGTGACACTGGCAATCATCTTATTATCAGTACTCTTAATAAATGGGTCCTTCACTCTATCCACACTAATTATTACACAAGAACAAGTATGACTAATCTTCCCTGCATGACCTCTAGCAATAATATGATTTATCTCAACACTGGCAGAAACAAACCGAGCTCCCTTTGACCTCACTGAAGGGGAATCAGAACTAGTATCAGGCTTTAATGTAGAATACGCAGCAGGACCCTTCGCCCTATTCTTCATAGCAGAGTACGCAAACATTATTATAATAAATATCTTCACAACAACCCTATTCCTAGGGGCATTCCACAGCCCATATATGCCAGAACTATACACAATTAACTTCACCATTAAATCCTTGCTACTAACAATCTCCTTCCTGTGAATCCGAGCTTCCTATCCTCGATTCCGCTATGACCAACTAATACACCTTCTGTGAAAAAATTTCCTACCCCTAACACTAGCCCTATGTATATGACATGTGTCAATGCCCATTCTCCTATCAGGCATCCCACCACAAACATAATAAACCCAATCATCTCCATTATTATTCTTTCAACAGTCATACTAGGAACCATTATCGTTATAATTAGCTCCCACTGGTTATTCATCTGAATCGGATTTGAAATAAATATACTTGCCATCATCCCCATTATAATAAAAAATCATAACCCACGGGCCACAGAAGCATCAACCAAATATTTTCTAGCCCAATCAACAGCCTCAATACTACTAATGATAGCAGTCATTATTAACTTGATATTCTCAGGTCAATGAACCGTAATAAAACTATTTAACCCAGTAGCCTCTATAGTTATAACAATGGCACTCGCCATAAAACTAGGAATAGCCCCATTCCACTTCTGAGTGCCAGAAGTAACACAAGGTATCCCCCTGTCCTCCGGCCTGATTCTACTGACATGACAAAAACTAGCACCCATGTCTGTACTATATCAAATCTCCCCATCAATCAACCTCAACCTGATCCTAACCCTGTCAATTCTATCAATCATAATTGGAGGCTGAGGAGGACTGAACCAAACACAACTTCGAAAAATCATAGCCTACTCATCAATTGCTCACATAGGATGAATAACAGCAGTACTCCTTTACAACCCCACTATAATACTACTGAACCTCATCATTTATATCATTATAACCTCTACCATGTTTATACTATTTATAGCTAACTCGACTACCACCACCCTATCACTATCAAGCACATGAAATAAAACACCTGTCATGACAGTCCTGGTTCTAGTAACCCTCCTATCAATAGGAGGGCTCCCTCCCCTATCAGGATTTATCCCAAAATGAATAATTATCCAAGAAATAACAAAAAACGATAGCGTCATCCTACCAACCCTCATAGCAATAACAGCCCTACTAAACCTATACTTCTACATACGACTCACATATACCACTACACTAACAATATTCCCATCCACAAACAACATAAAAATGAAATGACAATTCTCAACCACAAAACGAATAACCCTCCTGCCAACAATAATTGTTTTATCAACAATACTATTACCACTAACCCCAATACTGGTAATCCTAGAAT-CATGTTCATTAACCGCTGATTATTTTCAACTAACCATAAAGACATTGGCACCCTGTATTTACTATTTGGTGCTTGAGCTGGCATGGTAGGAACTGCTCTGAGCCTGCTAATCCGTGCTGAGTTAGGTCAACCCGGAACACTACTCGGAGATGATCAAATCTATAATGTAATTGTAACCGCACACGCATTTGTAATAATCTTCTTTATAGTAATACCTATCATAATTGGGGGCTTCGGTAACTGACTTGTCCCATTAATAATTGGAGCCCCTGATATAGCGTTCCCCCGAATAAATAATATAAGCTTCTGACTTCTCCCCCCTTCCTTTCTCCTGCTCTTGGCCTCATCAATAGTCGAAGCTGGAGCGGGGACTGGTTGAACCGTATATCCCCCTCTGGCAGGTAATCTAGCACACGCAGGAGCCTCAGTAGACTTAACCATCTTTTCCCTACACTTAGCAGGTGTTTCTTCAATCCTAGGGGCTATTAACTTTATTACAACGATCATTAACATAAAACCCCCTGCAGTATCACAATATCAAACACCCTTATTCGTGTGATCTGTAATAATCACCGCTGTACTACTACTTCTCTCACTCCCTGTGCTAGCAGCTGGCATCACAATACTCCTGACAGACCGAAATCTAAACACAACTTTCTTTGACCCGGCAGGAGGAGGAGACCCTATCTTATACCAACACCTATTCTGATTCTTTGGACACCCAGAAGTTTACATTCTTATTCTACCCGGGTTTGGAATAATTTCTCATATTGTAACTTACTACTCAGGAAAAAAAGAGCCATTCGGATATATAGGAATAGTTTGAGCTATGATATCAATCGGATTCTTAGGATTTATTGTATGGGCCCACCACATATTCACAGTTGGAATAGACGTTGACACACGAGCCTACTTCACATCAGCTACTATGATTATTGCCATCCCAACAGGAGTAAAAGTTTTCAGTTGACTAGCAACACTTCATGGAGGCAATATCAAATGATCACCAGCTATAATGTGAGCCCTAGGCTTCATTTTCCTCTTTACAGTAGGAGGCTTGACCGGAATCGTCCTAGCTAACTCCTCCCTGGATATTGTTCTCCACGATACATATTATGTAGTCGCACATTTCCATTACGTACTGTCAATAGGAGCCGTGTTTGCCATTATAGGGGGATTCGTACATTGATTCCCACTGTTTTCGGGCTACACTCTCAATGACACATGAGCCAAAATCCACTTTGTAATTATATTCGTAGGGGTTAACATGACTTTCTTCCCACAACATTTCCTAGGACTGTCAGGCATGCCACGACGATACTCTGACTACCCGGACGCATACACAATATGAAATACCATCTCATCAATAGGCTCATTTATTTCCCTAACAGCTGTAATACTAATAGTCTTTATTATCTGGGAAGCATTCGCATCTAAACGAGAAGTCCTGACCGTAGACCTAACTTCAACAAACCTAGAGTGGTTAAATGGATGTCCCCCACCATATCATACATTTGAAGAACCCACATACGTCAACCTAAAATATGGCGTACCCCATGCAACTAGGCTTCCAAGACGCAACATCTCCAATTATAGAAGAACTTCTACACTTCCATGATCACACACTAATAATCGTGTTCCTAATTAGCTCACTAGTACTCTACATCATTTCACTAATACTAACAACCAAGTTAACACATACTAGTACAATAGACGCACAGGAAGTGGAGACAGTCTGAACCATCTTGCCTGCCGTCATCTTAATCATAATTGCTCTTCCATCTCTACGAATCCTGTATATAATGGATGAAATCAATAACCCATCTCTTACAGTAAAAACAATAGGACATCAGTGATACTGAAGCTATGAGTACACAGACTATGAAGACTTAAGTTTCGACTCCTATATAATCCCAACATCAGAACTAAAACCCGGGGAACTACGACTACTAGAAGTCGATAACCGAGTCGTACTACCTATAGAAATAACAATCCGAGTACTAGTATCCTCTGAAGACGTACTGCACTCATGGGCTGTACCCTCCCTAGGGCTAAAAACGGATGCAATTCCAGGTCGCTTGAACCAAACAACTCTTATATCGTCCCGACCGGGCCTATATTATGGCCAGTGCTCAGAGATCTGTGGGTCAAACCATAGCTTTATACCTATTGTCCTTGAGCTAGTCCCACTAAAACACTTTGAAAAATGATCCGCATCAATACTATAAAATTATGCCACAACTAGACACATCAACATGACTGACAACAATTGTGTCAATATTCTTAACCCTCTTTATTATTTTTCAACTAAAAATTTCAAAACACAACTTCTGCCACAATCCAGAACTAACA---GTAAAAACACCAAAACTAAATGCTCCCTGAAAAACAAAATGAACGAAAATCTATTTGCCTCTTTCATTACCCCTATAATTTTAGGCCTCCCTCTTGCAACTCTCATCATCATATTCCCTAGCCTGTTGTTCCCAACATCAAATCGACTAGTAAACAATCGCCTCATCTCCCTTCAACAATGAGCACTCCAACTTGTGTCAAAACAAATAATAACCATACACAACACCAAAGGACAAACATGGACACTAATGTTGATGTCCCTGATTTTATTTATCGGATCAACAAACCTACTAGGTCTCCTACCTCACTCATTCACACCAACCACACAGCTGTCAATGAACCTAGGCATAGCTATCCCCCTGTGAGCAGGAGCTGTCATCACAGGATTCCGCAACAAAACCAAGACATCACTCGCTCACTTCCTACCACAAGGAACGCCAACCCCACTAATCCCTATACTAGTTATTATCGAAACCATCAGCCTATTTATCCAACCAGTGGCCCTTGCCGTACGACTAACAGCCAACATCACTGCAGGTCACCTGTTGATTCACCTAATTGGAGGAGCCACACTCGCACTAATAAACATTAGCACTGCAACAGCTTTTATCACATTCATTATCCTAATCCTACTAACAATCCTAGAATTTGCAGTAGCTATAATCCAAGCCTACGTATTTACCCTCTTAGTCAGCCTGTATCTACATGACAACACATAATGACACACCAAACACATGCTTACCACATAGTAAACCCAAGCCCTTGACCCCTTACAGGAGCCCTATCCGCCCTACTAATAACATCAGGCCTAACCATGTGATTCCACTACAACTCAACAATTCTCCTAATGCTCGGCCTAACAACTAATATACTGACAATATATCAATGATGACGAGATATTATCCGAGAAAGCACCTTTCAAGGACATCACACTCCAGCCGTCCAAAAAGGCCTTCGCTACGGAATAATCCTCTTTATCATCTCTGAAGTCCTATTCTTCACCGGCTTCTTCTGAGCATTCTACCACTCAAGCCTTGCCCCCACACCAGAATTAGGAGGCTGCTGACCCCCAACAGGCATTCACCCTCTCAACCCCATAGAAGTCCCGCTACTCAACACCTCTGTTTTACTGGCTTCAGGAGTCTCTATTACTTGAGCTCACCATAGCCTAATAGAAGGAGACCGCAACCACATACTACAAGCCCTATTTATCACTATCGCACTAGGGATCTATTTTACACTACTACAGGCCTCAGAATATTATGAAGCACCCTTTACCATCTCAGACGGGGTATATGGATCAACCTTTTTCGTAGCTACAGGCTTCCATGGCCTCCACGTCATTATTGGATCTACATTCCTAATCGTATGCTTTTTCCGCCAACTAAAGTTTCATTTTACCTCTAGCCACCACTTTGGCTTTGAAGCCGCTGCCTGATACTGACACTTCGTAGACGTAGTGTGACTTTTCTTATACGTATCTATTTATTGATGAGGCTCATATAAATCTTATACTAGCCCTACTAACTAACTTTTCACTAGCCTCGCTACTTGTCATTATCGCATTCTGACTACCCCAACTAAATTCATACTCAGAAAAAACAAGCCCATACGAATGCGGATTTGACCCTATGGGATCAGCCCGTCTTCCTTTCTCCATGAAATTTTTCCTAGTGGCTATCACATTCCTCCTATTCGATCTAGAGATTGCACTCCTACTTCCACTGCCATGAGCCTCACAAACAACCAAACTAAACACAATACTTACCATAGCCTTACTCCTAATCACCCTACTAGCTGCAAGCCTAGCTTATGAGTGAACCCAAAAAGGACTAGAGTGAACTGAATAATGTCTCTAGTATATATAAATATTATAATAGCATTCACGGTATCTCTCACAGGACTGCTAATATATCGGTCTCACCTAATATCCTCTCTCCTATGTCTGGAAGGAATAATATTATCCTTGTTCGTCATAGCCGCCCTAACAACTCTAAACCTACATTTCACTCTAGCCAACATGATACCCATAATCCTGTTAGTCTTTGCAGCCTGTGAAGCAGCACTAGGACTATCTCTGCTAGTAATAGTGTCAAATACATACGGCACTGATTATGTTCAAAACCTCAACCTACTTCAATGCTAAAATATATTATTCCCACGGCAATACTCATACCCTTAACCTGACTGTCAAAAAACAACATAATCTGAATTAACCCTACAATATACAGTCTACTAATTAGCCTCACTAGCCTACTACTCATAAATCAATTTGGCGATAATAGCCTTAACTTCTCACCAATGTTCTTTTCCGACTCCTTATCCACCCCACTACTAATTTTAACCATATGACTCCTTCCCCTAATATTAATGGCCAGCCAACATCACCTATCGAAGGAGAACTTGACTCGAAAAAAACTGTTTATCACCATACTAATCCTACTACAACTATTCCTAATCATAACTTTTACTGCCATAGAACTAATCCTATTTTATGTTCTATTCGAAGCAACACTCCTCCCCACACTCATTATTATCACTCGATGAGGAAACCAAACAGAACGCTTGAATGCCGGACTCTACTTTCTGTTTTATACACTAGCAGGCTCCCTACCCCTACTAGTTGCTCTACTTTATATTCAAAACACAGTAGGGTCTCTAAACTTCCTAGTACTGCAGTACTGGGCACAGCCTATGTCTAACTCTTGGTCAAATGTTTTTATATGACTAGCATGCATAATAGCCTTCATAGTAAAGATGCCACTCTATGGTCTCCACCTCTGACTACCCAAAGCCCACGTAGAAGCCCCCATCGCAGGCTCAATGGTCCTTGCAGCAATCCTACTAAAACTAGGAGGATATGGAATACTACGAATTACTTTACTCCTAAACCCAACAACCGAATTTATAGCATACCCATTCATCATATTATCCCTATGAGGCATGATCATAACTAGCTCAATTTGCCTTCGCCAAACAGACCTGAAATCACTTATCGCATACTCTTCCGTAAGCCACATAGCACTTGTCATCGTAGCAATCCTTATTCAAACACCCTTAAGCTACATGGGGGCTACCGCCCTAATAATTGCCCATGGTCTTACATCCTCTATGCTCTTCTGTTTAGCTAATTCCAACTACGAACGAATCCACAGTCGAACCATGATCCTAGCCCGAGGCCTCCAGACACTCCTCCCATTAATAGCCACTTGGTGACTTATAGCAAGCCTAACTAATCTAGCCCTACCCCCAACAATTAACCTAATTGGGGAACTTTTTGTAGTTATATCAACTTTCTCATGATCCAACATGACAATTATCCTTATAGGGATTAATATAGTAATCACCGCCCTATACTCCCTATATATACTAATTACAACTCAACGGGGAAAACACACCCATCATATCAACAACATCTCACCCTCCTTCACACGAGAAAATGCACTCATGTCGCTACACATCATCCCCTTACTACTTCTATCCTTGAATCCCAAAATCATTTTAGGTCCCCTATACTATAAATATATTCTCTTCCTTTACACTAATTACCCTCCTCCTACTAACCATGCCTGTAATAGTAACAAGCTTCAACATTCACAAAACCCTTAACTACCCTCTATATGTAAAAACAACCATCGCATATGCTTTCATTACCAGCACCATTCCCATAATAATATTTATTCACACAGGACAAGACATAGTCATCTCAAACTGACACTGACTAACCATCCAAACCCTTAAACTATCTCTAAGCTTTAAAATAGACTACTTCTCAATAATATTCGTTCCGGTGGCACTATTCGTCACATGGTCCATCATAGAATTTTCAATATGATATATGCACTCAGACCCCAACATTAACAAATTTTTCAAATATTTACTCATTTTTCTCATCACAATGCTAATCCTTGTCACCGCAAACAACCTCTTCCAATTATTTATCGGGTGAGAAGGTGTCGGGATCATATCTTTTCTACTCATTGGATGGTGATACGGACGAACAGACGCAAACACAGCAGCCCTACAAGCCATTTTATATAACCGCATTGGAGATGTAGGATTTATCCTGGCTATAGCATGATTCTTAGCTAACCTTAACACCTGAGACCTTCAACAAATTTTTATACTTAATCCAGACAACTCCAACATTCCCCTGCTAGGTCTAGTATTAGCTGCAACCGGAAAATCCGCCCAGTTCGGCCTACACCCGTGACTTCCTTCTGCAATAGAAGGCCCAACTCCTGTATCAGCATTACTTCACTCAAGCACAATAGTAGTAGCGGGAATTTTCCTATTAATCCGCTTTCACCCTCTGACAGAAAACAACAAGCTTGCCCAATCCATCATACTATGTCTAGGAGCCATTACTACACTATTTACAGCGATATGCGCCCTAACCCAAAACGACATCAAAAAAATTATTGCCTTTTCCACATCAAGTCAGCTAGGCCTAATAATAGTAACAATTGGTATTAACCAACCCTACCTAGCATTTCTTCACATTTGTACCCACGCATTCTTTAAAGCCATACTATTCATGTGCTCCGGCTCCATTATCCACAGCCTAAACAACGAGCAAGACATCCGAAAAATAGGCGGCCTATTTAAAGCCATACCATTCACTACAACAGCCCTTATTATTGGCAGCCTGGCACTGACAGGGGTGCCCTTCCTCACAGGATTCTATTCCAAAGACCTAATTATCGAAGCCGCCAACACGTCATATACCAACGCCTGAGCCCTCTTACTAACACTAATTGCCACCTCTTTCACAGCTGTCTACAGCGCCCGAATTATTTTCTCTGCACTCTTAGGACAACCTCGTTTTCCAGCCCTAGTAACAATTAATGAAAACAACCCCCTTCTAATAAACTCCATTAAACGCCTCCTAATCGGGAGCCTTTTCGCAGGGTTTATTATCTCTAATAGCATCCCACCAATAACAGTCCCCCAAATAACCATACCCTACTACCTAAAAACAGCAGCCCTAGCAGTAACAATCTTAGGCTTTATCTCAGCTCTAGAAATTAATAACATAACTCAAAACTTAAAACTTTATCACCCCTCAAACAGCTTTAAATTCTCCAACATGCTAGGGTACTTTCCCACAATCATACACCGCCTGATTCCATATGCAAATCTATCAATAAGCCAAAAATCCGCATCCACCCTCCTTGACCTAATCTGACTAGAAAATATTTTACCAAAAACAACTTCACTTGTCCAAATAAAAATATCGATCATAGTAACAAACCAGAAAGGCCTAATCAAACTATACTTCCTCTCTTTCCTAGTTACAATCCTTGTCAGCATAATCCTATTTAATTTCCACGAGTAATCTCTATAATAACCACGACCCCAATTAATAAAGACCAGCCGGTTACAACAACTAACCAAGTCCCATAACTATATAGAGCCGCAATTCCCATAGCTTCCTCACTAAAAAACCCAGAATCCCCCGTATCATAAATAACCCAATCACCTAACCCATTGAACTCAAACACAATCTCCAACTCCTTATCCTTCAATACATAATAAACCATAACAAACTCTATCAAAAGACCAGTAATAAATGCCCCCAAGACAACCTTATTAGAAACCCAAACCTCAGGATACTGCTCCGTAGCCATAGCTGTTGTATAACCAAAAACCACCATCATACCACCTAAATAAATTAAAAATACCATTAAACCTAAGAAAGATCCACCAAAATTTAATACAATTCCACAACCAACCCCTCCACTCACAATCAGTCCTAATCCCCCATAAATAGGTGAAGGTTTCGAAGAGAACCCCACAAAACCTATCACAAAAATGACACTTAAAATAAACACAATGTATGTTATCATACTAATGATTAACATTCGAAAATCTCACCCGTTAATAAAAATCGTAAACAACGCATTCATTGACCTCCCAACCCCACCAAACATCTCATCATGATGAAATTTCGGATCACTTCTAGGGATCTGCCTAGTTCTGCAAATCCTTACAGGTTTATTTCTAGCAATACACTACACATCAGACACAATAACAGCATTTTCCTCCGTCACCCACATCTGTCGAGACGTAAACTACGGCTGAATCATCCGGTATATGCATGCAAATGGAGCTTCAATATTTTTCATTTGCTTATATATGCACGTAGGACGAGGACTGTACTACGGGTCATACACTTTCCTAGAAACATGAAATATCGGAGTAATTCTTCTATTCACAGTAATAGCCACAGCGTTCATAGGATACGTACTACCATGAGGGCAAATGTCATTCTGAGGAGCAACAGTTATCACGAACCTCCTATCAGCAATCCCATACATTGGCACCAACCTAGTCGAATGAATCTGAGGAGGGTTTTCAGTGGACAAAGCAACCCTAACCCGATTTTTCGCCTTCCACTTCATCCTTCCATTTATTATCGCAGCACTAGCCCTTGTCCACCTTCTATTCCTCCACGAAACAGGATCCAACAACCCAACAGGAATCTCGTCAGACACAGACAAAATCCCATTCCACCCCTACTATACAATTAAAGACATTCTAGGTGCCCTATTACTAATTCTAGCTCTAATACTTCTAGTGCTGTTTGCACCTGATCTCCTTGGAGACCCCGACAACTATACCCCAGCAAACCCACTCAACACACCCCCTCACATTAAACCCGAATGGTACTTCCTATTCGCATACGCAATTCTGCGATCAATCCCAAATAAACTAGGAGGGGTCCTAGCCCTAGTACTCTCAATCCTAATCCTTATCTTAATACCTCTACTGCATGCATCCAAACAACGAAGCATAATATTCCGACCATTGAGCCAATGCCTATTCTGAATCTTAGTAGCAGACCTACTCACACTCACATGAATTGGAGGGCAACCAGTCGAACACCCATATATCATCATCGGACAACTAGCATCTATTATATACTTCCTCCTTATTTTAGTATTAATGCCAGCAATTAGCATAATCGAAAATAATTTATTAAAGTGAAGATAG
>Bos_taurus
CATAGGTTTGGTCCCAGCCTTCCTGTTAACTCTTAATAAACTTACACATGCAAGCATCTACACCCCAGTGAG-AATGCCCTCTAGGTT-ATTAAAACTAAGAGGAGCTGGCATCAAGCACAC-ACC-CTGTAGCTCACGACGCCTTGCTTAACCACACCCCC-ACGGGAAACAGCAGTGACAAAAATTAAGCCATAAACGAAAGTTTGACTAAGTTATATTAATTAGGGTTGGTAAATCTCGTGCCAGCCACCGCGGTCATACGATTAACCCAAGCTAACAGGAGTACGGCGTAAAACGTGTTAAAGCA-CCATACCAAATAGGGTTAAATTCTAACTAAGCTGTAAAAAGCCATGATTAAAATAAAAATAAATGACGAAAGTGACCCTACAATA-GCCGACGCACTATAGCTAAGACCCAAACTGGGATTAGATACCCCACTATGCTTAGCCCTAAACACAGATAATTAC-ATAAACAAAATTATTCGCCAGAGTACTACTAGCAACAGCTTAAAACTCAAAGGACTTGGCGGTGCTTTATATCCTTCTAGAGGAGCCTGTTCTATAATCGATAAACCCCGATAAACCTCACCAATTCTTGCTAATACAGTCTATATACCGCCATCTTCAGCAAACCCTAAAAA-GGAAAAAAAGTAAGCGTAATTATGATACATAAAAACGTTAGGTCAAGGTGTAACCTATGAAATGGGAAGAAATGGGCTACATTCTCT-ACACCAAGAG-AATCAA-GCACGAAAGTTATTATGAAACCAATAACCAAAGGAGGATTTAGCAGTAAACTAAGAATAGAGTGCTTAGTTGAATTAGGCCATGAAGCACGCACACACCGCCCGTCACCCTCCTCAAATAGATTCAGTGCATCT-AACCCTATTTAAACGCACTAGC-TACATGAGAGGAGACAAGTCGTAACAAGGTAAGCATACTGGAAAGTGTGCTTGGATAAATACTAGACCTAGCCCAAAGATACC---CTCTCGACTAAACAACCAAGATAGAATAAAACAAAACATTTAA-TC-CCAATTTAAAGTATAGGAGATAGAAATCT-AAGTACGGCGCTATAGAGAAAGTACCGCAAGGGAACGATGAAAGAAA--AAACTAAAA-GTATAAAAAAGCAAAGATTACCCCTTGTACCTTTTGCATAATGAATTAACTAGTATAAGACTTAACAAAATGAATTTTAGCTAAGCAGCCCGAAACCAGACGAGCTACTCACAAACAGTTTACCAAGAACTAACTCATCTATGTGGCAAAATAGTGAGAAGATTTGTAAGTAGAGGTGACATGCCTAACGAGCCTGGTGATAGCTGGTTGTCCAGAAAATGAATCTAAGTTCAGCTTTAAAGATACCAAAAATTCAAATAAACCCCACTGTAGCTTTAAAAGTTAGTCTAAAAAGGTACAGCCTTTTAGA-AACGGATACAACCTTGACTAGAGAGTAAAATTTAACA-CTACCATAGTAGGCCTAAAAGCAGCCATCAATTAAGAAAGCGTTAAAGCTCAACAACAAAAATTAAATAGATTCCAACAACAA-AT-GATTAACTCCTAGCCC-CAATACTGGACTAATCTATTATAGAATAGAAGCAATAATGTTAATATGAGTAACAAGAAAAATTTTCTCCTTGCATAAGTCTAAGTCAGTGCCTGATAATACTCTGACCACTAACAGTCA-ATAAAAATAATCCAACAATAAACAATTTATTGATTATACTGTTAACCCAACACAGGAGTGCATCTAA-GGAAAGATTAAAAGAAGTAAAAGGAACTCGGCAAACAC-AAACCCCGCCTGTTTACCAAAAACATCACCTCCAGCATTCCCAGTATTGGAGGCATTGCCTGCCCAGTGAC-AACTGTTTAACGGCCGCGGTATCCTGACCGTGCAAAGGTAGCATAATCATTTGTTCTCTAAATAAGGACTTGTATGAATGGCCGCACGAGGGTTTTACTGTCTCTTACTTCCAATCAGTGAAATTGACCTTCCCGTGAAGAGGCGGGAATGCACAAATAAGACGAGAAGACCCTATGGAGCTTTAACTAACCAACCCAAAGA-GAATAGATT--TAACCATTAAGGAATAACAACAATCTCC-ATGAGTTGGTAGTTTCGGTTGGGGTGACCTCGGAGAATAAAAAATCCTCCGAGCGATTT-TAAAGACTAGACCCACAAGTCAAATCACTCTATCGCTCATTGATCCAAAAA--CTTGATCAACGGAACAAGTTACCCTAGGGATAACAGCGCAATCCTATTCAAGAGTCCATATCGACAAT-AGGGTTTACGACCTCGATGTTGGATCAGGACATCCTGATGGTGCAACCGCTATCAAAGGTTCGTTTGTTCAACGATTAAAGTCCTACGTGATCTGAGTTCAGACCGGAGTAATCCAGGTCGGTTTCTATCTATT-ACGTATTTCTCCCAGTACGAAAGGACAAGAGAAATAAGGCCAACTTTAAATCAAGCGCCTTAAGACAACCAATGATAACATCTCAACTGACAAC---ACAAA-A--CCCTGCCCTAGA-ACAGGGCTTAAAA-TGTTCATAATTAACATCTTAATACTAATTATTCCCATCCTATTGGCCGTAGCATTCCTTACGTTAGTGGAACGAAAAGTTCTAGGCTATATACAACTCCGAAAAGGTCCAAATGTCGTAGGTCCATATGGCCTACTTCAACCCATCGCCGATGCAATCAAACTTTTCATTAAAGAACCACTACGACCCGCTACATCTTCAGCCTCAATATTTATCCTAGCACCTATCATAGCTTTAGGCCTAGCCTTAACCATGTGAATTCCCCTACCAATACCCTATCCTCTTATCAACATAAACCTAGGAGTCCTATTTATACTAGCCATATCAAGCCTAGCCGTATACTCCATTCTCTGATCAGGCTGAGCTTCCAACTCAAAATACGCACTAATCGGAGCCCTACGAGCAGTAGCACAAACAATCTCATACGAAGTAACGCTAGCAATTATCCTGTTATCAGTACTCCTAATAAGTGGGTCCTTTACCCTCTCCACATTAATTACTACACAAGAACAAATATGGTTAATCCTCCCAGCATGGCCTCTAGCAATAATATGATTTATCTCAACACTAGCAGAAACAAACCGAGCTCCATTTGATTTAACTGAAGGAGAATCAGAGCTAGTCTCGGGCTTCAACGTAGAATATGCAGCAGGACCATTTGCCCTCTTCTTCATAGCAGAGTACGCAAATATTATCATAATAAATATCTTTACAGCAATTTTATTCCTAGGAACATCCCACAATCCACACATACCAGAACTCTACACAATCAATTTTACCATTAAATCCCTACTGCTCACAATATCCTTCCTATGAATCCGAGCATCCTACCCTCGATTTCGCTATGACCAACTAATACACTTACTATGAAAAAATTTTCTACCTCTGACACTAGCCCTGTGCATGTGACACGTATCCCTACCCATCCTTACATCAGGCATCCCACCACAAACATAATAAACCCAATTATCTTTATTATTATTCTACTAACCATTATACTAGGAACTATTATTGTCATAATCAGTTCTCACTGACTACTTGTCTGAATCGGGTTTGAAATAAATATACTCGCCATCATCCCCATCATAATAAAAAATCACAACCCACGAGCTACAGAAGCATCAACTAAATATTTTTTGACTCAATCAACAGCCTCAATACTACTAATAATAGCCGTCATCATTAACCTAATATTCTCAGGCCAATGAACCGTAATAAAACTATTTAACCCAATAGCCTCAATACTTATAACGATAGCCCTAGCTATAAAACTAGGAATAGCCCCATTTCACTTCTGAGTCCCAGAAGTAACACAGGGCATCCCCCTATCCTCAGGCCTTATCCTACTGACATGACAAAAACTAGCACCTATATCTGTACTTTACCAAATCTTCCCATCAATTAACCTAAACTTAATTCTAACCCTATCAGTTTTATCAATCCTAATTGGAGGCTGAGGGGGACTAAACCAAACACAACTCCGAAAAATCATAGCCTACTCATCAATCGCTCATATAGGCTGAATAACAGCAGTACTACCATATAACCCCACCATAACATTGCTAAACTTAATTATCTATATCATTATAACTTCCACCATATTTACCATATTTATAGCCAATTCCACCACCACTACCCTGTCATTATCACACACATGAAATAAAACACCCATTATAACCGTCCTAATTCTTGCCACTCTCCTATCCATAGGAGGACTCCCTCCCCTATCTGGGTTTATACCAAAATGAATAATCATCCAAGAGATAACAAAAAATAACAGCATCATTCTACCCACTTTCATAGCAATCACAGCTCTACTAAACTTATATTTTTATATACGACTCACGTATTCTACCACACTAACAATATTTCCCTCCACAAACAACATAAAAATAAAATGACAATTTCCCCTTATGAAAAAAATAACTTTTCTACCAACAATAGTCGTATTATCTACCATAATACTACCACTCACGCCAATACTATCAGTGTTAGAAT-CATGTTCATTAACCGCTGACTATTCTCAACCAACCATAAAGATATTGGTACCCTTTATCTACTATTTGGTGCTTGGGCCGGTATAGTAGGAACAGCTCTAAGCCTTCTAATTCGCGCTGAATTAGGCCAACCCGGAACTCTGCTCGGAGACGACCAAATCTACAACGTAGTTGTAACCGCACACGCATTTGTAATAATCTTCTTCATAGTAATACCAATCATAATTGGAGGATTCGGTAACTGACTTGTTCCCCTAATAATTGGTGCTCCCGATATAGCATTTCCCCGAATAAATAATATAAGCTTCTGACTCCTCCCTCCCTCATTCCTACTACTCCTCGCATCCTCTATAGTTGAAGCTGGGGCAGGAACAGGCTGAACCGTGTACCCTCCCTTAGCAGGCAACCTAGCCCATGCAGGAGCTTCAGTAGATCTAACCATTTTCTCTTTACACTTAGCAGGAGTTTCCTCAATTTTAGGAGCCATCAACTTCATTACAACAATTATCAACATAAAGCCCCCCGCAATGTCACAATACCAAACCCCTCTGTTCGTATGATCCGTAATAATTACCGCCGTACTACTACTACTCTCGCTCCCTGTATTAGCAGCCGGCATCACAATGCTATTAACAGACCGGAACCTAAATACAACCTTCTTCGACCCGGCAGGAGGAGGAGACCCTATTCTATATCAACACTTATTCTGATTCTTTGGACACCCCGAAGTCTATATTTTAATCTTACCTGGGTTTGGAATAATCTCTCATATCGTGACCTACTACTCAGGAAAAAAAGAACCATTCGGATATATGGGAATAGTTTGGGCTATAATGTCAATCGGATTTCTAGGTTTCATCGTATGAGCCCACCATATATTCACTGTCGGAATAGACGTCGACACACGAGCCTACTTCACATCAGCCACTATAATTATTGCTATTCCAACCGGGGTAAAAGTCTTCAGCTGATTGGCAACACTTCATGGAGGTAATATCAAATGGTCTCCTGCTATAATGTGAGCCCTAGGCTTTATTTTCTTATTTACAGTAGGGGGTTTAACTGGAATTGTCTTAGCCAACTCTTCCCTCGATATTGTTCTTCACGACACATACTACGTTGTCGCACATTTCCACTATGTTTTATCAATAGGAGCTGTATTTGCTATTATAGGGGGATTTGTTCATTGATTCCCACTATTCTCAGGTTATACTCTCAACGATACATGAGCCAAAATCCACTTCGCAATTATATTTGTAGGCGTCAATATAACCTTCTTCCCACAACACTTTCTAGGACTATCTGGCATGCCTCGACGATACTCCGACTACCCAGATGCATACACAATATGAAATACTATCTCATCAATAGGCTCATTCATTTCCCTAACAGCAGTTATACTAATAGTTTTCATCATCTGAGAAGCATTTGCATCTAAACGAGAAGTCTTGACTGTAGACTTAACCACGACAAATCTAGAATGATTAAACGGATGCCCTCCACCATATCACACATTTGAAGAACCCACCTATGTTAACCTAAAATATGGCATATCCCATACAACTAGGATTCCAAGATGCAACATCACCAATCATAGAAGAACTACTTCACTTTCATGACCACACGCTAATAATTGTCTTCTTAATTAGCTCATTAGTACTTTACATTATTTCACTAATACTAACGACAAAGCTGACCCATACAAGCACGATAGATGCACAAGAAGTAGAGACAATCTGAACCATTCTGCCCGCCATCATCTTAATTCTAATTGCTCTTCCTTCTTTACGAATTCTATACATAATAGATGAAATCAATAACCCATCTCTTACAGTAAAAACCATAGGACATCAGTGATACTGAAGCTATGAGTATACAGATTATGAGGACTTAAGCTTCGACTCCTACATAATTCCAACATCAGAATTAAAGCCAGGGGAGCTACGACTATTAGAAGTCGATAATCGAGTTGTACTACCAATAGAAATAACAATCCGAATGTTAGTCTCCTCTGAAGACGTATTACACTCATGAGCTGTGCCCTCTCTAGGACTAAAAACAGACGCAATCCCAGGCCGTCTAAACCAAACAACCCTTATATCGTCCCGTCCAGGCTTATATTACGGTCAATGCTCAGAAATTTGCGGGTCAAACCACAGTTTCATACCCATTGTCCTTGAGTTAGTCCCACTAAAGTACTTTGAAAAATGATCTGCGTCAATATTATAAAATCATGCCGCAACTAGACACGTCAACATGACTGACAATGATCTTATCAATATTCTTGACCCTTTTTATCATCTTTCAACTAAAAGTTTCAAAACACAACTTTTATCACAATCCAGAACTGACACCAACAAAAATATTAAAACAAAACACCCCTTGAGAAACAAAATGAACGAAAATTTATTTACCTCTTTTATTACCCCTGTAATTTTAGGTCTCCCTCTCGTAACCCTTATCGTACTATTCCCAAGCCTACTATTCCCAACATCAAACCGACTAGTAAGCAATCGCTTTGTAACCCTCCAACAATGAATACTTCAACTTGTATCAAAACAAATAATGAGTATCCACAATTCTAAAGGACAAACATGAACATTAATATTAATATCTCTGATCCTATTTATTGGATCAACAAACCTACTAGGCCTATTACCCCATTCATTCACACCAACAACACAACTATCAATAAACCTAGGCATAGCCATCCCCCTGTGAGCAGGAGCCGTAATTACAGGATTCCGCAATAAAACTAAAGCATCACTTGCCCATTTCTTACCACAAGGAACACCCACTCCACTAATCCCAATACTAGTAATTATTGAAACTATCAGCCTTTTTATTCAACCTATAGCCCTCGCCGTGCGGTTAACAGCTAACATCACTGCAGGACACCTATTAATTCACCTAATCGGAGGAGCTACACTTGCACTAATAAGCATTAGCACTACAACAGCTCTAATTACATTCACCATTCTAATCCTACTAACAATTCTAGAGTTTGCAGTAGCTATAATCCAAGCCTATGTATTCACTCTCCTAGTCAGCCTATATCTGCATGACAACACATAATGACACACCAAACTCATGCTTATCATATAGTAAACCCAAGCCCTTGACCTCTTACAGGAGCTTTGTCTGCCCTCTTAATAACATCCGGCCTAACCATGTGATTTCACTTTAACTCAATGACCCTGCTAATAATTGGCCTAACAACAAATATACTAACAATATACCAATGATGACGAGATGTTATCCGAGAAAGCACCTTCCAAGGGCACCATACCCCAGCTGTCCAAAAAGGCCTCCGTTATGGAATAATTCTTTTTATTATCTCCGAAGTACTATTCTTTACCGGATTTTTCTGAGCTTTCTACCACTCAAGCCTCGCCCCCACCCCTGAACTAGGCGGCTGCTGACCCCCAACAGGCATTCACCCACTAAACCCCCTAGAAGTCCCACTGCTCAACACCTCTGTCCTATTGGCTTCCGGAGTTTCTATTACCTGAGCCCATCATAGTTTAATAGAAGGGGACCGAAAGCATATATTACAAGCCCTATTTATCACCATCACATTAGGAGTCTACTTCACACTACTACAAGCCTCAGAATACTATGAAGCACCTTTTACTATCTCCGACGGAGTTTACGGCTCAACTTTTTTTGTAGCCACAGGCTTCCACGGCCTCCACGTCATCATTGGGTCCACCTTCTTAATTGTCTGCTTCTTCCGCCAATTAAAATTTCATTTTACTTCTAACCACCACTTCGGCTTTGAAGCCGCTGCCTGATACTGACATTTCGTAGACGTAGTCTGACTTTTCCTCTATGTTTCTATCTATTGATGAGGCTCCTATAAATTTAATACTAGCCCTCCTGACCAATTTTACACTAGCCACCCTACTCGTCATCATCGCATTCTGACTTCCCCAACTAAATGTATACTCTGAGAAAACAAGCCCATACGAATGTGGATTTGACCCCATAGGATCAGCCCGCCTTCCCTTCTCTATAAAATTCTTTCTGGTAGCCATCACATTCCTCTTATTTGACCTAGAAATTGCACTCCTCCTACCACTGCCATGAGCCTCACAAACAGCAAATCTAAACACAATGCTTACCATAGCCCTCTTCCTAATTATCCTCCTAGCTGTAAGCCTAGCCTATGAGTGAACTCAAAAAGGACTAGAATGAACCGAATAATGTCTATAGTATACATAAACATTATAATAGCATTCACAGTATCTCTTGTAGGACTACTAATATACCGATCCCACCTAATATCCTCCCTTCTATGCTTAGAAGGAATAATGCTATCCCTATTCGTTATAGCAGCCCTAACAATCCTCAACTCACATTTTACATTAGCTAGCATAATACCTATTATCCTACTAGTCTTCGCAGCCTGTGAAGCAGCCCTAGGTCTATCTCTACTAGTAATAGTATCAAATACATATGGTACTGATTATGTACAAAACCTCAACTTACTCCAATGCTAAAATACATTATTCCAACAATTATACTTATACCCCTAACCTGGTTATCAAAAAATAATATAATTTGGGTTAACTCCACAGCACACAGCCTTCTAATTAGCTTTACAAGCCTCCTCCTCATAAACCAGTTTGGCGACAACAGCCTTAATTTTTCACTACTATTTTTCTCCGACTCCCTATCCACTCCACTACTAATTTTAACCATATGGCTCCTCCCTCTAATACTAATAGCTAGCCAACATCATCTATCAAAAGAAAACCTAACCCGAAAAAAACTATTTATTACTATGCTGATCTCACTACAACTATTCCTAATTATAACCTTTACCGCCATGGAACTAATCTTATTTTATATTCTATTTGAAGCAACACTAGTCCCAACACTCATTATTATTACCCGATGAGGAAACCAAACAGAACGCCTAAACGCCGGACTCTATTTCCTATTCTATACACTAGCTGGCTCCCTACCCCTATTAGTCGCACTAATTTATATCCAAAACACAGTAGGATCCCTAAATTTCCTAATATTACAGTACTGAGTACAACCTGTTCATAACTCTTGATCTAATGTCTTCATATGACTAGCATGTATAATAGCTTTCATAGTAAAAATACCACTATATGGCCTCCACCTTTGACTACCTAAAGCTCACGTAGAAGCCCCCATCGCAGGCTCCATAGTCCTTGCAGCAGTTCTACTAAAACTAGGGGGGTACGGTATGCTACGAATCACACTAATTCTAAACCCTATGACCGACTTTATAGCATACCCATTCATTATACTCTCCCTATGAGGCATAATTATAACCAGCTCAATCTGCCTCCGTCAAACGGACCTAAAATCACTCATCGCATACTCCTCTGTAAGCCACATAGCACTCGTTATCGTAGCCATCCTTATCCAGACACCTTGAAGCTACATAGGAGCAACCGCCCTTATGATTGCCCACGGCCTCACATCCTCCATACTTTTCTGTCTAGCAAACTCAAACTACGAACGAATCCACAGCCGAACCATAATTCTAGCTCGAGGCCTACAAACGCTCCTTCCACTAATAGCCACCTGATGACTACTAGCAAGTCTAACCAACTTAGCTCTACCCCCAACAATCAACTTAATTGGAGAACTATTTGTAGTAATGTCAACCTTTTCATGATCTAACATTACAATTATTCTAATAGGAGTAAATATAGTAATCACCGCCCTATATTCTCTATACATGCTAATTATAACCCAACGAGGAAAATATACCTACCACATTAATAATATCTCGCCTTCCTTTACACGGGAAAATGCACTCATATCATTACACATCCTACCCCTACTACTCCTAACCCTAAACCCAAAAATTATTCTAGGACCTCTATACTATAAACATATTCTCCTCACTCTCACTAGTTACTTTACTCTTACTAACTATACCCATTATAATAATAAGCTTTAACACCTACAAACCTTCCAACTACCCACTCTACGTAAAAACAGCTATCTCATACGCCTTCATTACCAGCATAATTCCCACAATAATATTTATCCACTCAGGCCAAGAACTAATTATTTCAAACTGACACTGACTAACCATCCAAACTCTTAAATTATCCCTCAGCTTTAAAATAGACTATTTCTCAATAATATTTATCCCAGTAGCACTATTCGTCACATGATCTATTATAGAATTCTCAATATGATATATATACTCAGACCCCAATATTAACAAATTCTTCAAATATCTACTCCTATTCCTCATTACTATGCTCATCCTTGTAACCGCAAACAACCTCTTCCAGCTATTCATTGGCTGAGAAGGCGTCGGAATCATATCATTTCTACTCATCGGATGATGATACGGACGAGCAGATGCAAACACAGCAGCCCTACAAGCAATCTTATATAACCGCATCGGCGACATTGGTTTCATTTTAGCAATAGCATGGTTCCTAACAAATCTCAATACCTGAGACCTCCAACAGATCTTCATACTAAACCCAAGCGACTCAAACATACCCTTGATTGGACTAGCATTAGCTGCAACCGGAAAATCCGCCCAATTTGGCCTCCACCCGTGACTTCCCTCTGCAATAGAAGGCCCAACTCCCGTCTCAGCACTACTCCATTCAAGCACAATAGTGGTAGCAGGTATCTTCCTACTAATCCGTTTCTATCCCCTCACAGAAAACAATAAATACATCCAATCTATTACATTATGCTTAGGAGCCATTACCACACTATTTACAGCAATATGCGCCCTCACCCAAAATGACATTAAAAAAATCATCGCCTTCTCCACATCCAGTCAACTGGGCCTTATAATAGTAACTATTGGCATTAACCAACCTTACCTAGCTTTCCTCCACATCTGTACCCACGCCTTTTTCAAAGCTATACTATTCATATGCTCCGGTTCCATTATTCACAGCCTAAACGACGAACAAGATATTCGAAAAATAGGAGGCCTATTTAAAGCCATGCCATTCACCACAACAGCCCTCATTGTTGGCAGTCTCGCACTAACAGGAATACCCTTCCTCACAGGATTCTACTCCAAAGACCTAATCATCGAAGCCGCCAACACGTCTTATACCAACGCCTGAGCCCTTCTAATAACATTAATTGCCACCTCTTTCACAGCTATTTACAGCACCCGTATTATTTTTTTCGCACTTCTAGGACAACCCCGATTCCCTACCCTAGTTAATATTAACGAAAACAACCCCCTTCTGATCAACTCTATCAAACGCTTACTAATTGGAAGCCTCTTCGCAGGATACATCATTTCCAACAATATTCCTCCAACAACAATTCCCCAAATAACTATGCCCTACTACCTAAAAACAACAGCCCTAATTGTTACAATCCTAGGCTTCATCTTAGCCCTAGAAATCAGTAATATAACTAAAAATCTAAAATATCACTACCCCTCAAACGCCTTCAAGTTCTCAACCTTGCTAGGGTATTTCCCCACAATTATACATCGCCTAGCTCCATACATAAATTTATCAATAAGCCAAAAATCAGCATCCTCCCTTCTAGACCTAATCTGACTAGAAGCCATCCTACCAAAAACCATCTCACTCGCCCAAATAAAAGCATCTACCCTGGTCACAAACCAAAAAGGCCTGATCAAACTATATTTCCTCTCCTTCTTAATCACAATCCTTATCAGCATAATCTTATTTAATTTCCACGAGTAATTTCTATAATAACCACAACACCAATTAATAAAGACCACCCAGTTACAATAACTAATCAGGTACCATAACTGTATAAAGCCGCAATCCCTATGGCCTCTTCACTAAAGAACCCAGAATCCCCTGTATCATAAATCACCCAATCCCCTAAACCATTAAACTCAAACACAACCTCAACTTCTTTATCCTTTAATACATAATAGACCATAAAGAACTCCATCAACAAGCCAGTAACAAATGCCCCTAAAACAGCCTTATTAGAAAGCCAAATTTCAGGATACTGTTCTGTAGCCATAGCCGTTGTATAACCAAAAACTACCATCATACCTCCCAAATAAATTAAAAAGACCATCAACCCCAAAAAGGATCCACCAAAATTCAATACAATTCCACAGCCAACCCCACCACTCACAATTAACCCTAACCCCCCATAAATAGGTGAAGGTTTCGAAGAAAACCCCACAAAACCTATCACGAAAATAACGCTTAGAATAAATACAATGTATAGTATCATACTAATGACTAACATTCGAAAGTCCCACCCACTAATAAAAATTGTAAACAATGCATTCATCGACCTTCCAGCCCCATCAAACATTTCATCATGATGAAATTTCGGTTCCCTCCTGGGAATCTGCCTAATCCTACAAATCCTCACAGGCCTATTCCTAGCAATACACTACACATCCGACACAACAACAGCATTCTCCTCTGTTACCCATATCTGCCGAGACGTGAACTACGGCTGAATCATCCGATACATACACGCAAACGGAGCTTCAATGTTTTTTATCTGCTTATATATGCACGTAGGACGAGGCTTATATTACGGGTCTTACACTTTTCTAGAAACATGAAATATTGGAGTAATCCTTCTGCTCACAGTAATAGCCACAGCATTTATAGGATACGTCCTACCATGAGGACAAATATCATTCTGAGGAGCAACAGTCATCACCAACCTCTTATCAGCAATCCCATACATCGGCACAAATTTAGTCGAATGAATCTGAGGCGGATTCTCAGTAGACAAAGCAACCCTTACCCGATTCTTCGCTTTCCATTTTATCCTTCCATTTATCATCATAGCAATTGCCATAGTCCACCTACTATTCCTCCACGAAACAGGCTCCAACAACCCAACAGGAATTTCCTCAGACGTAGACAAAATCCCATTCCACCCCTACTATACCATTAAGGACATCTTAGGGGCCCTCTTACTAATTCTAGCTCTAATACTACTAGTACTATTCGCACCCGACCTCCTCGGAGACCCAGATAACTACACCCCAGCCAATCCACTCAACACACCCCCTCACATCAAACCCGAGTGATACTTCTTATTTGCATACGCAATCTTACGATCAATCCCCAACAAACTAGGAGGAGTACTAGCCCTAGCCTTCTCTATCCTAATTCTTGCTCTAATCCCCCTACTACACACCTCCAAACAACGAAGCATAATATTCCGACCACTCAGCCAATGCCTATTCTGAGCCCTAGTAGCAGACCTACTGACACTCACATGAATTGGAGGACAACCAGTCGAACACCCATATATCACCATCGGACAACTAGCATCTGTCCTATACTTTCTCCTCATCCTAGTGCTAATACCAACGGCCGGCACAATCGAAAACAAATTACTAAAATGAAGACAG
>Pseudois_nayaur
CATAGGTTTGGTCCCAGCCTTCCTGTTGACTTTCAATAGACTTACACATGCAAGCATCCACGCCCCGGTGAGTAACGCCCTCCAAATCA-ACAAGACTAAGAGGAGCAGGTATCAAGTACGC-ATCATCGCAGCTCATAACGCCTTGCTTAACCACACCCCC-ACGGGAGACAGCAGTGACAAAAATTAAGCCATAAACGAAAGTTCGACTAAGCCATATTGATTAGGGTTGGTAAATCTCGTGCCAGCCACCGCGGTCATACGATTAACCCGAGTTAACAGGAACACGGCGTAAAACGTGTTAAAGCACTTCACC-AAATAGAGTTAAATTCTAATTAAACTGTAAAAAGCCCTAATTGCAACAAAAATAAGTGACGAAAGTAACCCTACAGCA-GCTGACACACTATAGCTAAGACCCAAACTGGGATTAGATACCCCACTATGCCTAGCCCTAAACACAAATAATTAC-AAAAACAAAATTATTCGCCAGAGTACTACCGGCAACAGCCCGAAACTCAAAGGACTTGGCGGTGCTTTATACCCTTCTAGAGGAGCCTGTTCTATAATCGATAAACCCCGATAAACCTCACCAATCCTTGCTAATACAGTCTATATACCGCCATCTTCAGCAAACCCTAAAAA-GGAACAAAAGTAAGCTCAATCACAACACATAAAGACGTTAGGTCAAGGTGTAACCCATGGACTGGGAAGAAATGGGCTACATTTTCT-ACCTCAAGAA-AATTTA-ACACGAAAGTCATTATGAAATTAATGACCAAAGGAGGATTTAGCAGTAAACTAAGAGTAGAGTGCTTAGTTGAATTAGGCCATGAAGCACGCACACACCGCCCGTCACCCTCCTCAAGTAGATATGCTGCACTC-AAACCTATTTATATGCACCAAT-TAAATGAGAGGAGACAAGTCGTAACAAGGTAAGCATACTGGAAAGTGTGCTTGGACAAACACTATACCTAGCCCAACACACCC--CCCCCCATCTAAACTATCAAAACAAACTAAAACAAAACATTTACCCT---AA-TTAAAGTATAGGAGATAGAAATTCTAATTATGGCGCTATAGAGAAAGTACCGTAAGGGAACGATGAAAGAGAAGAAAATCAAA-GTACAGAAAAGCAAAGATTAACCCTTGTACCTTTTGCATAATGAATTAACGAGCAAAAAACTTAACAAAACGAATTTTAGCTAAGTAACCCGAAACCAGACGAGCTACTTATGGACAGTTTATTA-GAACCAACTCATCTATGTAGCAAAATAGTGAGAAGATCTATAAGTAGAGGTGACATGCCTAGCGAGCCTGGTGATAGCTGGTTGTCCAGGAAATGAATTTTAGTTCAGCTTTAAAGATATCAAAAATACAAATAAATCTCACTATATCTTTAAAAGTTAGTCTAAAAAGGTACAGCCTTTTAGA-AATGGGTACAACCTTTACTAGAGAGTAAGACTTTACA-ACACCATAGTAGGCCTAAAAGCAGCCATCAATTAAGAAAGCGTTAAAGCTCAACAATAAAAATAAAATTAATCCCAACAATAGTAC-AACTAACTCCTAGACC-TAATACTGGACTATTCTATTATTAAATAGAAGCAATAATGTTAATATGAGTAACAAGAAACATTTTCTCCTTGCACAAGTTTAAGTCAGTATCTAATAATACTCTGACCGTTAACAGCAA-ATAAAAATAACTCAACAATAAACGATTTATTAATTGTACTGTTAACCCAACACAGGAGTGCACTCG--GGAAAGATTAAAAGAAGTAAAAGGAACTCGGCAAACAC-AAACCCCGCCTGTTTACCAAAAACATCACCTCCAGCATTTCCAGTATTGGAGGCACTGCCTGCCCAGTGACTAAACGTTAAACGGCCGCGGTATCCTGACCGTGCAAAGGTAGCATAATCATTTGTTCTCTAAATAAGGACTTGTATGAATGGCCACACGAGGGTTTTACTGTCTCTTACTTCCAATCAGTGAAATTGACCTCCCCGTGAAGAGGCGGGGATGAACCAACAAGACGAGAAGACCCTATGGAGCTTTAACTAACTAGCCCAAAGA-AAACAGATTT-AATCACCAAGAGA-TAACAATACTCTTT-ATGGACTAGCAGTTTTGGTTGGGGTGACCTCGGAGAACAAAAAATCCTCCGAGCGATTT-TAAAGACTAGACTTACAAGTCAAACCAATCCATCGCTTATTGATCCAAAAAA-CTTGATCAACGGAACAAGTTACCCTAGGGATAACAGCGCAATCCTATTCAAGAGTCCATATCGACAAT-AGGGTTTACGACCTCGATGTTGGATCAGGACACCCCGATGGTGCAACCGCTATCAAAGGTTCGTTTGTTCAACGATTAAAGTCCTACGTGATCTGAGTTCAGACCGGAGCAATCCAGGTCGGTTTCTATCTGTT-GTGTATTTCTCCCAGTACGAAAGGACAAGAGAAATAAGGCCAACTTTAACA-AAGCGCCTTAAATCAATTAATGACCTTATCTTAATTAATTCC---ACAAACAAAACCTGCCCTAGA-AAAGGGCCTAACA-TGTTCATAATTAATGTTCTAACACTCATTATCCCCATCCTTCTAGCCGTAGCTTTCCTTACATTAGTCGAACGAAAAGTCCTAGGCTATATACAACTCCGAAAAGGCCCAAATGTTGTAGGACCATATGGCCTACTTCAACCCATCGCTGACGCAATCAAACTCTTCATTAAAGAACCCCTACGACCTGCCACATCCTCAATCTCAATATTTATTCTAGCCCCAATTCTAGCCTTAACCCTGGCCCTAACCATATGAATTCCCCTACCCATACCTTACCCTCTCATCAACATAAATTTAGGAGTGCTCTTCATATTAGCTATATCAAGCCTAGCCGTATACTCAATCCTCTGATCAGGCTGAGCCTCCAACTCAAAATACGCTCTCATTGGAGCCCTACGAGCAGTAGCACAGACAATCTCATATGAAGTCACGCTAGCAATTATCCTATTATCAATCTTACTGATAAACGGGTCCTTTAACCTTTCCACATTAATTATTACACAAGAACAAGTCTGATTAATCTTTCCTGCATGACCCTTAGCAATAATATGATTCATTTCAACATTAGCAGAAACAAACCGAGCACCATTTGACCTTACCGAAGGAGAATCCGAACTAGTATCAGGCTTCAATGTAGAATACGCCGCAGGACCATTCGCCCTATTCTTCATAGCGGAATATGCAAATATCATCATAATAAATATCTTCACAACAACCCTTTTCCTAGGGGCATTCCACAGCCCATATATACCAGAGCTCTACACAATTAACTTTATCATCAAGTCACTACTACTCACAATCACCTTCCTATGAATCCGAGCATCCTACCCCCGATTCCGCTATGACCAACTTATACACTTATTATGAAAAAGCTTCCTACCCCTAACACTAGCCCTATGCATATGACACGTATCACTACCCATTCTCCTATCAAGCATCCCCCCACAAACATAATAAACCCAATCATTTTTATCATTATCCTAACAACCGTTATACTTGGAACCGCCATCGTCATAATTAGCTCTCACTGACTGCTCGTCTGAATTGGATTTGAAATAAATATACTCGCCATTATCCCCATTATAATAAAAAAACACAACCCACGAGCCACAGAAGCATCAACCAAATATTTCCTAACCCAATCAACAGCCTCAATACTACTAATAATAGCTATCATTATCAATTTAATATTCTCAGGCCAATGAACCGTAATAAAACTATTTAACCCAACAGCCTCTATACTCATAACAATAGCTCTCACTATAAAACTAGGAATAGCCCCATTCCACTTCTGAGTTCCAGAAGTAACACAAGGCATTCCCCTATCCTCAGGCCTAATCCTACTCACATGACAAAAATTAGCACCCATATCAGTGCTTTACCAAATCCTTCCATCCATCAACCTAAACTTAATCTTAACCCTATCAATTCTATCCATTATAATCGGAGGCTGAGGAGGATTAAACCAAACCCAACTACGAAAAATCATAGCCTACTCATCAATCGCCCACATAGGCTGAATAACAGCAATCTTACCATATAATCCCACCATAACACTGCTTAACCTAATCATTTATATTATTATAACCTCCACTATATTCACACTATTCATAGCCAACTCAACCACAACCACCTTATCATTATCACACACATGAAACAAAGCACCCATCATAACAGTCCTAGTTCTCATTACCCTCCTATCAATAGGAGGACTCCCCCCACTATCAGGGTTTATACCAAAATGAATAATTATTCAAGAAATAACAAAAAATAACAGCATCATCTTACCCACCTTTATAGCAATTACAGCACTATTAAATCTATACTTCTACATACGACTAACATACTCTACCGCACTCACAATATTCCCCTCCACAAACAATACAAAAATAAAATGACAATTCTCGACTACAAAACGAATAAGCCTCCTACCAACAATAACTGTACTATCCACTATACTACTTCCACTCACACCAATTCTCTCAATCCTGGAGT-CATGTTCATCAACCGCTGATTATTTTCAACCAACCATAAAGACATCGGCACCCTCTACCTCCTATTTGGTGCCTGGGCCGGTATGGTAGGAACTGCCTTAAGCTTATTAATTCGCGCTGAACTAGGCCAGCCCGGAACTCTACTTGGAGATGACCAAATCTACAATGTAGTTGTAACTGCACATGCATTCGTAATAATTTTCTTTATAGTAATGCCTATTATGATTGGAGGATTCGGCAACTGGCTAGTTCCTCTAATAATTGGAGCCCCTGACATAGCATTCCCTCGGATAAACAATATAAGCTTTTGACTCCTTCCCCCTTCTTTCCTGCTACTCCTAGCATCCTCTATAGTTGAAGCTGGAGCAGGAACAGGTTGAACTGTATATCCCCCTCTAGCAGGTAACCTAGCCCATGCTGGGGCCTCAGTAGACCTGACCATTTTCTCCCTACACCTAGCAGGCGTTTCCTCAATCCTAGGGGCCATTAATTTTATCACAACTATTATTAACATGAAACCCCCTGCAATATCACAATATCAAACTCCCCTATTCGTGTGATCTGTATTGATTACTGCCGTACTACTTCTCCTCTCACTTCCTGTATTAGCAGCTGGCATCACAATATTACTAACAGACCGAAACCTAAACACAACCTTCTTTGACCCAGCAGGAGGAGGAGACCCTATCCTATATCAACATCTATTCTGATTCTTTGGACACCCTGAAGTATACATTCTTATTCTACCTGGATTTGGAATAATCTCCCATATTGTAACCTACTACTCAGGGAAAAAAGAACCATTTGGGTACATAGGAATAGTGTGGGCCATAATATCAATTGGATTTCTAGGATTTATTGTATGAGCCCACCACATATTTACAGTCGGAATAGACGTCGATACACGGGCTTACTTCACATCAGCTACCATGATCATCGCCATCCCAACCGGAGTAAAAGTCTTTAGTTGGCTAGCAACACTCCACGGAGGCAACATCAAATGATCCCCCGCTATAATATGAGCCCTAGGCTTCATCTTCCTTTTTACAGTGGGAGGCCTAACCGGAATTGTTTTAGCTAACTCCTCCCTTGATATTGTTCTCCACGACACATATTACGTAGTAGCACACTTTCACTACGTACTGTCAATAGGAGCTGTATTCGCCATCATAGGAGGGTTTGTACATTGATTTCCCCTATTCTCAGGCTACACTCTTAATGATACATGAGCCAAAATCCACTTCGCAATCATATTTGTGGGCGTTAACATAACCTTCTTCCCACAACATTTCCTAGGATTATCTGGCATACCACGACGATACTCCGATTACCCAGACGCATATACAATATGAAATACTATTTCATCTATAGGCTCATTTATCTCATTAACAGCAGTAATACTAATAATTTTTATCATCTGAGAAGCATTCGCATCCAAACGAGAAGTCTCAACTGTAGACCTAACCACAACAAATCTAGAGTGGCTGAACGGATGTCCTCCACCTTACCACACATTTGAAGAACCTACATATGTTAACCTAAAATATGGCATACCCTATACAGCTAGGCTTTCAAGACGCAACATCGCCCATCATAGAAGAACTGCTACATTTTCATGATCATACACTAATAATCGTTTTTCTAATTAGCTCACTAGTACTTTATATTATTTCACTAATATTAACAACAAAACTAACCCACACCAGCACCATAGACGCACAAGAAGTAGAGACAATCTGGACCATTTTACCAGCCATAATTTTGATTATAATTGCCCTCCCGTCCTTACGAATTCTATACATGATAGATGAAATCAACAACCCCTCTCTTACAGTAAAAACCATAGGGCATCAATGATACTGAAGCTATGAATACACGGATTATGAAGATTTAAGCTTCGACTCCTATATGATTCCAACACCAGAATTAAAACCAGGAGAACTACGACTACTAGAGGTAGACAACCGAGTCGTACTACCCATAGAAATAACAATTCGGATGTTAATCTCCTCCGAAGACGTCCTACACTCATGAGCGGTCCCTTCTCTAGGATTAAAAACAGACGCAATCCCAGGTCGTTTAAATCAAACAACCCTCATGTCAACTCGTCCAGGCCTATTTTACGGCCAATGCTCAGAGATCTGCGGATCAAATCACAGTTTTATACCAATTGTTCTCGAGCTGGTTCCACTAAAATATTTCGAAAAATGATCTGCATCAATATTATAAAATCATGCCACAACTAGATACATCAACGTGACTTACAGTAATTCTATCAATATTTCTAGCTCTCTTTATTGTTTTTCAACTAAAAATCTCAAAACACAACTTCTACCACAACCCAGAATTAACAACAACAGAAATATCAAAACAAAACGCCCCCTGAGAAACAAAATGAACGAAAATCTATTTACCTCTTTCATTACCCCTATAATGTTAGGCCTCCCCCTTGTTACACTCATTATTTTGTTTCCTAGCTTATTATTCCCTACGCCAAACCGACTAATCAACAACCGCCTCATCTCTCTCCAACAATGAGCACTTCAACTCGTATCAAAACAAATAATAAGTATTCACAACACCAAAGGACAATCATGAACATTAATATTAATATCCTTAATCCTATTCATTGGATCCACAAACTTATTAGGCCTTTTACCCCACTCATTTACACCAACTACACAACTATCAATAAATCTAGGCATGGCTATCCCCTTATGAGCAGGAGCCGTAATCACAGGCTTTCGTAACAAAACTAAAGTATCACTTGCCCATTTCCTACCACAAGGCACACCCACCCCACTAATCCCAATACTAGTAATTATTGAAACTATTAGCCTCTTCATCCAACCAATAGCCCTTGCCGTACGGCTAACAGCTAACATCACAGCAGGACACCTATTAATTCATTTAATCGGAGGGGCCACTCTTGCACTAACAAACATCAGCACCACAACAGCGCTCATCACATTTGTTATTTTAATTTTACTAACAATTCTTGAATTCGCAGTAGCCATAATCCAAGCCTACGTATTCACCCTCCTAGTTAGCCTATACCTGCATGATAACACATAATGACACACCAAACCCATGCCTACCACATAGTGAATCCGAGCCCCTGACCCCTCACAGGAGCACTATCCGCCCTCCTAATAACATCTGGTCTCATCATATGATTTCACTTCAACTCAACCACTCTACTAGTCCTGGGCCTAACAACAAATATACTTACAATATACCAATGATGACGAGATGTAATTCGAGAAAGTACCTTTCAAGGCCACCACACCCCAGCCGTCCAAAAAGGCCTTCGATACGGAATAATCCTCTTCATTATTTCCGAAGTCCTATTCTTTACTGGATTCTTCTGAGCTTTCTATCACTCGAGCCTTGCCCCCACACCCGAACTAGGCGGCTGCTGACCCCCAACGGGCATTCACCCACTTAATCCCCTGGAAGTCCCACTACTCAATACCTCTGTCCTTCTAGCCTCAGGGGTCTCCATTACCTGAGCTCATCATAGCCTCATAGAAGGGGACCGCAATCACATGTTACAGGCCCTATTTATTACCATTGCACTAGGCGTGTACTTTACATTGCTACAAGCATCAGAGTATTATGAAGCACCATTCACAATCTCGGACGGAGTTTACGGTTCAACCTTCTTTGTAGCCACAGGATTCCATGGCCTTCATGTCATCATTGGATCTACCTTTTTAATCGTCTGCTTCTTCCGCCAACTAAAATTTCATTTTACCTCTAGCCACCATTTCGGTTTCGAAGCCGCTGCCTGATATTGACATTTCGTAGACGTAGTATGGCTTTTCCTCTACGTATCCATCTATTGATGAGGCTCATATAAACCTTATAATTACTCTCCTGACTAATTTCTCACTAGCTACGTTACTCGTAACTATCGCATTCTGACTCCCCCAGTTAAACGTCTACTCAGAAAAAACAAGCCCATATGAATGCGGATTTGACCCCATAGGATCCGCTCGCCTTCCTTTCTCTATAAAATTTTTTCTAGTGGCCATCACATTCCTCCTTTTCGACCTAGAAATCGCACTACTCCTCCCTCTACCATGAGCCTCACAAACAACTAACCTAAACACAATGCTTACCATAGCCCTTCTCCTAATTTTCCTACTAGCCGTAAGCCTAGCCTACGAATGAACCCAAAAAGGACTAGAATGAACTGAATAATGTCCCTCGTATACATAAATATTATAACAGCATTCGCAGTATCTCTCACAGGACTATTGATATATCGATCCCACCTAATATCCTCCCTCCTATGCTTAGAAGGAATAATACTATCCCTATTTGTCATGGCCACCCTAACAATTCTAAACTCACACTTCACCCTGGCCAGCATAATGCCTATCATCTTACTAGTTTTCGCAGCCTGCGAAGCAGCACTAGGCCTATCCTTATTAGTAATGGTATCAAATACATACGGTACCGATTACGTACAAAACCTTAATTTACTACAATGCTAAAATATATTATTCCCACAATAATACTCATACCCCTAACCTGACTGTCAAAAAATAACATAATCTGAATTAACTCCACGCTCCACAGCTTATTAATCAGCCTTACAAGCCTACTCCTTATGAACCAATTCGGCGACAACAGCCTTAACTTCTCATTAACTTTTTTCTCCGACTCCCTATCTACACCACTACTAATCCTAACCATATGACTCCTCCCTTTGATGCTTATAGCTAGCCAACATCATCTATCAAAAGAAAACCTAGCCCGAAAAAAACTTTTCATCTCAATATTAATCCTACTACAACTATTCTTAATCATAACATTTACCGCTACAGAACTAATTTTTTTCTATATTATATTTGAAGCAACACTAGTCCCTACACTCATTATCATTACCCGATGAGGAAACCAAACAGAACGCCTAAACGCCGGCCTCTACTTCTTGTTTTATACCCTGACAGGATCCCTGCCATTACTAGTCGCACTAGTTTATATCCAAAACACAATAGGATCCCTAAATTTTCTGGTTCTTCAATACTGAGTTCAACCAATACCCAACTCCTGATCCAATGTCTTCATATGGCTAGCGTGCATAATAGCCTTTATAGTAAAAATACCACTATACGGACTTCACCTTTGATTACCCAAAGCCCACGTAGAAGCCCCAATCGCAGGCTCTATAGTTCTTGCAGCAATCCTACTAAAACTAGGAGGATATGGCATAATACGGATCACCCTACTCCTCAACCCAACCACCGACTCTATAGCATATCCATTTATTATACTGTCATTATGGGGCATAATCATAACTAGCTCAATCTGCCTCCGCCAAACGGACCTGAAATCACTCATCGCATACTCTTCCGTTAGTCATATAGCACTTGTTATCGTCGCCATCCTCATCCAAACACCCTGAAGCTACATAGGAGCCACCGCCCTAATAATCGCCCACGGCCTCACATCCTCCATACTCTTCTGCCTAGCAAACTCCAATTATGAGCGAATCCACAGCCGTACAATAATTTTAGCCCGCGGCCTACAAACACTCCTTCCACTAATAGCCACCTGATGACTCCTAGCAAGCCTAACTAACCTGGCCCTACCCCCAACAATCAACCTGGTTGGAGAATTATTCGTAGTCATATCAACTTTCTCATGATCCAACATCACAATTATTCTAATAGGACTTAACATGGTAATCACTGCCCTATACTCCCTCTATATACTAATCATGACACAACGGGGTAAATATACCCACCACATCAACAACATCCCACCCTCTTTCACACGAGAAAACGCGCTCATATCACTTCACATACTACCACTACTACTTCTATCCCTAAACCCAAAAATTATTTTAGGCCCCCTATACTATAAACCTGTTCTCCTCCCTCGCACTAACCACCCTAATTCTATTAACCGCACCCATCATAACAACCAACCTCAACATCCACAAACCTACCAATTACCCACTTTACGTAAAAACAACCGTTTCATGCGCCTTCATCACTAGCATAATTCCTACAATAATATTCATTCACACCGGACAAGAAATAATTATTTCAAACTGACATTGACTATCCATCCAAACCCTTAAACTATCACTCAGCTTCAAAATAGACTACTTCTCAATAATATTCATTCCAGTAGCACTATTCGTCACATGATCTATCATAGAATTCTCAATATGATATATACATTCAGACCCCAATATCAACCAATTCTTCAAGTATTTACTCCTATTTCTCATCACAATACTAATCCTCGTCACCGCAAATAACCTCTTCCAGCTATTTATTGGCTGAGAAGGAGTCGGAATTATATCATTTTTGCTGATCGGGTGATGATACGGACGAACAGACGCAAACACAGCAGCCCTACAAGCAATTCTATACAACCGCATTGGCGATATCGGATTTATCCTAGCAATAGCATGGTTCTTAACCAACCTTAATACCTGGGACTTTCAACAAATTTTCATACTAAAACCAGAAAACTCAAATCTACCCCTAATAGGACTAACTTTAGCCGCAACCGGAAAATCCGCACAATTCGGCCTACACCCATGACTACCCTCCGCAATAGAAGGCCCAACACCCGTCTCAGCATTACTCCACTCAAGTACAATAGTAGTAGCGGGCATTTTTCTATTAATTCGCTTTTATCCACTAGCAGAAAACAACAAACTCGCCCAATCTATCATACTATGCCTAGGAGCTATCACCACAATATTTACAGCAATATGCGCTCTCACCCAAAATGATATTAAAAAAATCATTGCCTTCTCCACATCCAGCCAACTCGGCCTTATAATAGTAACAATCGGAATTAACCAACCCTACTTAGCATTTCTCCACATTTGCACCCATGCCTTCTTCAAAGCCATGCTATTCATGTGCTCCGGCTCTATTATCCACAACCTAAACAACGAACAAGACATTCGAAAAATAGGAGGCCTATTTAAAGCAATACCATTTACCACAACAGCCCTCATTATTGGCAGCCTCGCACTAACAGGAATACCCTTCCTCACCGGATTCTATTCCAAAGACCTAATCATTGAATCTGCCAACACGTCATATACCAACGCCTGAGCCCTCTTAATAACACTAGTCGCCACCTCCTTCACAGCCATCTACAGCACCCGTATCATTTTCTTCGCACTCCTAGGACAACCCCGATTCCCAACCCTCATCAACATTAATGAAAATAACCCATTCCTAACTAACTCTATCAAGCGCTTACTAATCGGAAGCCTCTTTGCGGGATTTATCATTTCCAACAGCATCCCCCCAACAACAATTCCCCAAATAACTATACCCCACCACCTGAAAATAACCGCCCTAACAATTACAATTCTAGGCTTTATTCTAGCACTAGAAATCAGCAACATAACCCACTACCTAAAATTCAACTACCCATCAAACGCATTCAAATTCTCCAACCTGCTAGGATACTACCCCACAATTATGCACCGCCTAACCCCCTACATAAATCTAACAATAAGCCAAAAATCAGCATCCTCCCTCCTAGACTTAATCTGACTAGAAACCATTCTACCAAAAACCATCTCACTAACTCAAATAAAAATATCTACCATAATCACAAGCCAAAAAGGCCTAATTAAACTATATTTCCTCTCCTTCCTAATTACAATTCTCGTAAGCACAGTTCTACTTAATTTCCACGAGTAATCTCCATAATCACCACAACACCAATTAATAAGGACCAGCCAGTAACAATAACTAATCAAGTACCATAACTGTACAAAGCAGCAATCCCTATGGCCTCTTCACTAAAAAATCCAGAATCCCCTGTATCATAAATTACCCAGTCCCCCATACCATTAAACTTAAACACAATTTCTACCTCCTTGTCTTTCAACACGTAATAAACCATAAGAAACTCCATTAACAAACCAGTAACAAATGCCCCCAAAACAACCTTACTAGAAACCCAAACCTCAGGATACTGCTCAGTAGCCATAGCCGTCGTGTAGCCAAAAACTACCATTATACCCCCCAAATAAATTAAAAAAACCATTAAACCTAAAAAAGACCCACCAAAATTTAATACAATACCACATCCAACCCCACCACTCACAATCAACCCTAATCCCCCATAAATAGGCGAAGGCTTTGAAGAAAACCCCACAAAACCTATCACAAAAATAACACTTAGAATAAATACAATGTATATTATCATACTAATGACCAACATCCGAAAGACCCACCCACTAATAAAAATTGTAAACAACGCATTCATTGACCTCCCAGCTCCATCAAACATCTCATCATGATGAAACTTTGGATCCCTCCTAGGCATCTGCTTAACTCTACAAATCCTAACGGGCCTATTCCTAGCAATACACTATACATCCGACACAATAACAGCATTCTCCTCTGTGACTCACATCTGCCGGGATGTCAACTATGGCTGAATTATCCGATACATACACGCAAACGGAGCATCAATATTTTTCATCTGCCTATTCATACATGTAGGGCGAGGCCTATATTACGGATCATATACCTTTCTAGAGACATGAAACATCGGAATCATTCTCCTATTCGCAACAATAGCCACAGCATTCATAGGCTACGTCTTGCCATGAGGACAAATATCATTTTGAGGGGCAACAGTCATCACCAACCTTCTCTCAGCAATCCCCTATATTGGCACAAATCTAGTCGAATGGATCTGAGGGGGATTCTCAGTAGACAAGGCCACTCTCACCCGATTCTTCGCCTTCCACTTCATCCTCCCATTTATTATTATAGCCCTCGCCATAGTCCACCTACTTTTCCTCCACGAAACAGGATCTAACAACCCCACAGGAATCCCATCAGACACAGACAAAATCCCATTCCACCCTTACTACACCATTAAAGATATTCTAGGCGCTGCACTGCTAATCCTCGCCCTGATATTACTAGTATTATTTACACCCGACCTACTCGGAGACCCAGACAACTACACCCCAGCAAACCCACTCAACACACCCCCTCACATTAAACCCGAGTGATACTTCCTATTTGCATACGCAATCCTACGATCAATTCCCAACAAGCTAGGAGGAGTCCTAGCCCTAATCCTCTCAATCCTAATCCTAGTACTTATACCCTTCCTCCACACATCTAAACAACGAAGCATAATGTTCCGACCAATCAGCCAATGCATATTCTGAATCCTAGTAGCAGACCTACTAACACTCACATGAATCGGAGGACAACCAGTCGAACACCCCTATATCATTATTGGACAACTAGCATCTATCATATACTTCCTTATCATTTTAGTAATAATACCAGTAGCTAGCAGCATTGAAAACAACCTCCTAAAATGAAGACAA
